# Supplementary material for: Assessment of ‘Cabernet Sauvignon’ Grape Quality Half-Véraison to Maturity for Grapevines Grown in Different Regions
Source: Int J Mol Sci. 2023 Feb 28;24(5):4670. doi: 10.3390/ijms24054670 (PMC10002954; doi:10.3390/ijms24054670)
Supplement: Supplementary file 1 [file ijms-24-04670-s001.zip › Supplementary tables.xlsx]

## Sheet: Table S1
Table S1 Characteristics of Ecoregions
climatic characteristics of the region
Ecoregion	Longitude	Latitude	Average Annual Temperature（℃）	Sunshine Hours(h)	Precipitation(mm)	Relative Humidity(%)
PL	120.75	37.75	13.83	1666.41	943.24	69.94
DZ	116.75	37.25	14.4	1612.73	747.33	56.15
LX	120.5	36.87	13.39	1552.8	1140.5	63.11
RS	121.53	36.92	13.76	1694.17	1061.15	73.44
ZZ	117.25	35.08	15.69	1621.18	1177.97	65.2
RZ	119.25	35.75	13.76	1646.47	1376.91	85.8
TA	117.25	36.25	13.66	1648.23	887.24	64.75
The datas were obtained from the website of the National Centers for Environmental Information (NOAA) (https://www.ncei.noaa.gov/).

## Sheet: Table S2
Table S2 Composition and Content of Sugar and Acid in Berry
Ecological Region	Fructose (mg/g)	Glucose (mg/g)	Glucose-Fructose Ratio	Tartaric Acid (mg/g)	Malic Acid (mg/g)	Citric Acid (mg/g)	Citric Acid-tartaric acid Ratio	Citric Acid-malic acid Ratio	Solids-acid Ratio
PL	94.55±2.13 a	118.43±2.71 ab	1.25247	4.18±0.17 a	3.58±0.19 a	0.26±0.01 b	0.064157	0.064157	26.4813
RS	67.02±2.36 b	97.55±5.44 d	1.45545	3.25±0.02 c	2.69±0.02 b	0.08±0.00 d	0.0254017	0.0254017	27.2656
DZ	91.53±4.57 a	108.96±1.67 bc	1.19051	4.31±0.48 a	3.46±0.62 a	0.33±0.06 a	0.0771696	0.0771696	24.7056
LX	98.31±3.00 a	122.66±3.95 a	1.24768	4.13±0.00 a	2.76±0.11 b	0.12±0.00 cd	0.0309006	0.0309006	31.4089
RZ	60.98±1.78 b	77.54±4.07 e	1.27159	3.55±0.19 bc	2.40±0.11 bc	0.34±0.01 a	0.0957323	0.0957323	21.9987
TA	66.29±3.56 b	94.93±3.21 d	1.43203	3.93±0.04 ab	2.69±0.18 b	0.17±0.00 c	0.0453643	0.0453643	23.6981
ZZ	91.33±11.66 a	105.07±8.79 cd	1.15048	3.60±0.27 bc	1.96±0.11 c	0.12±0.01 cd	0.0344703	0.0344703	34.4832

## Sheet: Table S3
Table S3 Composition and Content of Anthocyanins and Phenols in Berry
Ecological Region	Anthocyanins （mg/100g)					Phenols（mg/g)
	Malvidin	Delphinidin	Petunidin	Cyanidin	Peonidin	Epicatechin	Epigallocatechin	Epicatechin Gallate	Catechin	Proanthocyanidins B1	Proanthocyanidins B2
PL	503.39+23.85 c	147.25+8.03 a	164.08+7.60 a	45.65+3.26 b	45.65+3.26 b	0.56±0.03 cd	0.77+0.03 f	1.70+0.02 c	1.12+0.07 c	1.36+0.11 d	0.30+0.03 c
RS	541.34+22.98 b	108.13+4.62 b	113.20+4.16 c	4.79+0.15 d	4.79+0.15 d	0.81±0.04 a	3.42+0.12 a	3.23+0.15 a	1.63+0.04 a	2.54+0.04 a	0.54+0.018 a
DZ	430.11+15.10 d	147.07+4.29 d	110.34+4.43 c	61.82+2.60 a	61.82+2.60 a	0.53±0.042 d	2.99+0.07 b	1.42+0.04 d	0.90+0.05 de	1.87+0.05 b	0.41+0.02 b
LX	395.66+14.28 d	111.50+6.01 b	69.30+3.56 e	9.20+0.95 c	9.20+0.95 c	0.65±0.02 b	1.67+0.03 d	0.91+0.13 e	0.65+0.036 f	1.10+0.09 e	0.42+0.02 b
RZ	648.77+8.10 a	157.479+10.46 a	126.57+5.28 b	0.66+0.05 e	0.66+0.05 e	0.61±0.02 bc	2.22+0.10 c	2.36+0.06 b	1.35+0.016 b	1.63+0.05 c	0.34+0.04 c
TA	309.92+9.14 e	98.64+7.18 b	92.84+7.50 d	3.49+0.23 de	3.49+0.23 de	0.35±0.02 e	1.17+0.03 e	1.28+0.02 d	0.81+0.05 e	0.63+0.04 f	0.11+0.01 d
ZZ	316.01+20.92 e	82.08+5.25 c	104.02+2.93 d	0.59+0.02e	0.22+0.02 e	0.41±0.04 e	1.1+0.07 e	3.15+0.04 c	0.94+0.04 d	1.52+0.06 c	0.36+0.06 bc
Max/Min value	2.09333	1.9184	2.3677	105.114	159.015	-	-	-	-	-	-
Mean	449.314	121.734	111.481	18.0281	17.828	-	-	-	-	-	-

## Sheet: Table S4
Table S4 Statistical analysis of RNA-seq
sample	raw_reads	clean_reads	total_map	clean_bases	error_rate	Q20	Q30	GC_pct
PL_T1	44642050	43362234	38685254(89.21%)	6.5G	0.02	98.05	94.4	47.43
PL_T2	44221916	42899220	38150593(88.93%)	6.43G	0.02	98.06	94.43	47.45
PL_1	43302842	41574100	36937390(88.85%)	6.24G	0.02	98.05	94.45	47.81
PL_2	44676882	43072818	38444144(89.25%)	6.46G	0.02	98.01	94.33	47.64
RS_T1	45619168	43797688	38446981(87.78%)	6.57G	0.02	98.1	94.57	47.42
RS_T2	45720130	44594816	39247902(88.01%)	6.69G	0.02	97.99	94.25	47.5
RS_1	48035436	46148734	36088237(78.2%)	6.92G	0.02	98.01	94.36	47.46
RS_2	40984624	39955572	31080377(77.79%)	5.99G	0.02	97.98	94.27	47.26
LX_T1	43561904	40462350	36037223(89.06%)	6.07G	0.03	97.97	93.98	47.15
LX_T2	45532534	42126406	37607116(89.27%)	6.32G	0.02	98.2	94.71	47.13
LX_1	45604204	42646236	35891746(84.16%)	6.4G	0.02	98.08	94.24	46.79
LX_2	45268192	42522860	36167228(85.05%)	6.38G	0.02	98.36	95.11	46.96
ZZ_T1	45250076	43702198	34643047(79.27%)	6.56G	0.02	98.03	94.33	46.92
ZZ_T2	46967436	45313756	30588559(67.5%)	6.8G	0.02	98.15	94.67	46.84
ZZ_1	42451180	38826512	27702484(71.35%)	5.82G	0.03	97.99	94.05	46.94
ZZ_2	44096932	41255020	28453521(68.97%)	6.19G	0.03	97.95	93.93	46.79
TA_T1	41843028	39322078	29714696(75.57%)	5.9G	0.03	97.33	92.6	47.68
TA_T2	44501632	42343882	31271383(73.85%)	6.35G	0.03	97.43	92.8	47.66
TA_1	44337854	41641554	35042137(84.15%)	6.25G	0.03	97.51	93.04	47.59
TA_2	46696310	43633300	37122124(85.08%)	6.54G	0.03	97.54	93.1	47.77
RZ_T1	45705084	42343238	35309545(83.39%)	6.35G	0.03	98.03	94.13	47.66
RZ_T2	45457954	42514384	32949475(77.5%)	6.38G	0.03	97.63	93.14	47.16
RZ_1	44461948	42161932	34255087(81.25%)	6.32G	0.03	97.65	93.29	46.95
RZ_2	48127346	45455552	37100318(81.62%)	6.82G	0.03	97.59	93.18	46.95
DZ_T1	43867066	40861810	35914808(87.89%)	6.13G	0.03	97.98	94.14	47.33
DZ_T2	42305192	39796160	35230123(88.53%)	5.97G	0.03	97.53	92.92	47.28
DZ_1	44316776	41792706	32049425(76.69%)	6.27G	0.03	97.6	93.1	46.82
DZ_2	43907476	41360382	31720624(76.69%)	6.2G	0.03	97.8	93.51	46.93

## Sheet: Table S5
Table S5 GO and KEGG analysis of co-expressed genes at maturity
GO analysis										KEGG analysis
Category	GOID	Description	GeneRatio	BgRatio	pvalue	padj	geneID	geneName	Count	KEGGID	Description	GeneRatio	BgRatio	pvalue	padj	geneID	geneName	keggID	Count
BP	GO:0043603	cellular amide metabolic process	294/5536	321/8191	1.84742e-25	8.88607e-23	GrapeMHv01_08g0679/GrapeMHv01_05g1541/GrapeMHv01_13g1482/GrapeMHv01_03g1265/GrapeMHv01_14g1831/GrapeMHv01_04g1649/GrapeMHv01_02g1044/GrapeMHv01_17g0151/GrapeMHv01_19g0979/GrapeMHv01_10g0711/GrapeMHv01_07g1994/GrapeMHv01_12g1093/GrapeMHv01_16g0833/GrapeMHv01_06g1434/GrapeMHv01_07g1551/GrapeMHv01_09g0383/GrapeMHv01_14g0808/GrapeMHv01_05g0329/GrapeMHv01_10g0962/GrapeMHv01_07g1599/GrapeMHv01_08g0607/…	GrapeMHv01_08g0679/GrapeMHv01_05g1541/GrapeMHv01_13g1482/GrapeMHv01_03g1265/GrapeMHv01_14g1831/GrapeMHv01_04g1649/GrapeMHv01_02g1044/GrapeMHv01_17g0151/GrapeMHv01_19g0979/GrapeMHv01_10g0711/GrapeMHv01_07g1994/GrapeMHv01_12g1093/GrapeMHv01_16g0833/GrapeMHv01_06g1434/GrapeMHv01_07g1551/GrapeMHv01_09g0383/GrapeMHv01_14g0808/GrapeMHv01_05g0329/GrapeMHv01_10g0962/GrapeMHv01_07g1599/GrapeMHv01_08g0607/…	294	vvi03010	Ribosome	216/3415	248/4423	3.85e-05	0.00196936	GrapeMHv01_08g0679/GrapeMHv01_05g1541/GrapeMHv01_16g0709/GrapeMHv01_13g1482/GrapeMHv01_14g1831/GrapeMHv01_14g1728/GrapeMHv01_19g0899/GrapeMHv01_13g0815/GrapeMHv01_02g1320/GrapeMHv01_10g0711/GrapeMHv01_07g1994/GrapeMHv01_07g1551/GrapeMHv01_09g0383/GrapeMHv01_17g0355/GrapeMHv01_01g1585/GrapeMHv01_13g0666/GrapeMHv01_16g0576/GrapeMHv01_08g0607/GrapeMHv01_13g0511/GrapeMHv01_08g1155/GrapeMHv01_11g0036/…	GrapeMHv01_08g0679/GrapeMHv01_05g1541/GrapeMHv01_16g0709/GrapeMHv01_13g1482/GrapeMHv01_14g1831/GrapeMHv01_14g1728/GrapeMHv01_19g0899/GrapeMHv01_13g0815/GrapeMHv01_02g1320/GrapeMHv01_10g0711/GrapeMHv01_07g1994/GrapeMHv01_07g1551/GrapeMHv01_09g0383/GrapeMHv01_17g0355/GrapeMHv01_01g1585/GrapeMHv01_13g0666/GrapeMHv01_16g0576/GrapeMHv01_08g0607/GrapeMHv01_13g0511/GrapeMHv01_08g1155/GrapeMHv01_11g0036/…	vvi:100246504/vvi:100268138/vvi:100246956/vvi:100855296/vvi:100252470/vvi:100250874/vvi:100257178/vvi:100241998/vvi:100261459/vvi:100258321/vvi:100242525/vvi:100258955/vvi:100251530/vvi:100252536/vvi:100248991/vvi:100251266/vvi:100258347/vvi:100267052/vvi:100242662/vvi:100263161/vvi:4025019/vvi:100252405/vvi:100248226/vvi:100244165/vvi:100241311/vvi:100261817/vvi:100263906/vvi:100244408/vvi:10026…	216
BP	GO:0043604	amide biosynthetic process	285/5536	312/8191	3.22705e-24	7.76104e-22	GrapeMHv01_08g0679/GrapeMHv01_05g1541/GrapeMHv01_13g1482/GrapeMHv01_03g1265/GrapeMHv01_14g1831/GrapeMHv01_04g1649/GrapeMHv01_02g1044/GrapeMHv01_17g0151/GrapeMHv01_19g0979/GrapeMHv01_10g0711/GrapeMHv01_07g1994/GrapeMHv01_12g1093/GrapeMHv01_16g0833/GrapeMHv01_06g1434/GrapeMHv01_07g1551/GrapeMHv01_09g0383/GrapeMHv01_14g0808/GrapeMHv01_05g0329/GrapeMHv01_10g0962/GrapeMHv01_07g1599/GrapeMHv01_08g0607/…	GrapeMHv01_08g0679/GrapeMHv01_05g1541/GrapeMHv01_13g1482/GrapeMHv01_03g1265/GrapeMHv01_14g1831/GrapeMHv01_04g1649/GrapeMHv01_02g1044/GrapeMHv01_17g0151/GrapeMHv01_19g0979/GrapeMHv01_10g0711/GrapeMHv01_07g1994/GrapeMHv01_12g1093/GrapeMHv01_16g0833/GrapeMHv01_06g1434/GrapeMHv01_07g1551/GrapeMHv01_09g0383/GrapeMHv01_14g0808/GrapeMHv01_05g0329/GrapeMHv01_10g0962/GrapeMHv01_07g1599/GrapeMHv01_08g0607/…	285	vvi01200	Carbon metabolism	202/3415	239/4423	0.00266519	0.0285902	GrapeMHv01_11g0831/GrapeMHv01_13g0522/GrapeMHv01_14g1694/GrapeMHv01_12g0071/GrapeMHv01_04g1571/GrapeMHv01_03g0741/GrapeMHv01_04g1425/GrapeMHv01_01g0020/GrapeMHv01_08g0267/GrapeMHv01_06g0606/GrapeMHv01_02g0684/GrapeMHv01_10g1450/GrapeMHv01_12g0252/GrapeMHv01_01g1497/GrapeMHv01_05g1635/GrapeMHv01_04g0398/GrapeMHv01_10g0244/GrapeMHv01_06g0715/GrapeMHv01_13g0698/GrapeMHv01_03g1060/GrapeMHv01_06g1124/…	GrapeMHv01_11g0831/GrapeMHv01_13g0522/GrapeMHv01_14g1694/GrapeMHv01_12g0071/GrapeMHv01_04g1571/GrapeMHv01_03g0741/GrapeMHv01_04g1425/GrapeMHv01_01g0020/GrapeMHv01_08g0267/GrapeMHv01_06g0606/GrapeMHv01_02g0684/GrapeMHv01_10g1450/GrapeMHv01_12g0252/GrapeMHv01_01g1497/GrapeMHv01_05g1635/GrapeMHv01_04g0398/GrapeMHv01_10g0244/GrapeMHv01_06g0715/GrapeMHv01_13g0698/GrapeMHv01_03g1060/GrapeMHv01_06g1124/…	vvi:100251795/vvi:100260169/vvi:100249290/vvi:100233103/vvi:100254718/vvi:100260655/vvi:100852851/vvi:100245849/vvi:100245007/vvi:100255318/vvi:100254599/vvi:100261358/vvi:100266026/vvi:100267681/vvi:100233046/vvi:100256163/vvi:100260128/vvi:100255218/vvi:100247974/vvi:100266351/vvi:100248352/vvi:100253697/vvi:100257422/vvi:100260099/vvi:100261093/vvi:100261289/vvi:100251806/vvi:100267206/vvi:100…	202
BP	GO:0006518	peptide metabolic process	279/5536	306/8191	2.13782e-23	3.42764e-21	GrapeMHv01_08g0679/GrapeMHv01_05g1541/GrapeMHv01_13g1482/GrapeMHv01_03g1265/GrapeMHv01_14g1831/GrapeMHv01_04g1649/GrapeMHv01_02g1044/GrapeMHv01_17g0151/GrapeMHv01_19g0979/GrapeMHv01_10g0711/GrapeMHv01_07g1994/GrapeMHv01_12g1093/GrapeMHv01_16g0833/GrapeMHv01_06g1434/GrapeMHv01_07g1551/GrapeMHv01_09g0383/GrapeMHv01_14g0808/GrapeMHv01_05g0329/GrapeMHv01_10g0962/GrapeMHv01_07g1599/GrapeMHv01_08g0607/…	GrapeMHv01_08g0679/GrapeMHv01_05g1541/GrapeMHv01_13g1482/GrapeMHv01_03g1265/GrapeMHv01_14g1831/GrapeMHv01_04g1649/GrapeMHv01_02g1044/GrapeMHv01_17g0151/GrapeMHv01_19g0979/GrapeMHv01_10g0711/GrapeMHv01_07g1994/GrapeMHv01_12g1093/GrapeMHv01_16g0833/GrapeMHv01_06g1434/GrapeMHv01_07g1551/GrapeMHv01_09g0383/GrapeMHv01_14g0808/GrapeMHv01_05g0329/GrapeMHv01_10g0962/GrapeMHv01_07g1599/GrapeMHv01_08g0607/…	279	vvi01240	Biosynthesis of cofactors	200/3415	229/4423	5.14e-05	0.00196936	GrapeMHv01_13g0519/GrapeMHv01_01g1009/GrapeMHv01_14g1842/GrapeMHv01_17g0180/GrapeMHv01_17g0074/GrapeMHv01_01g1081/GrapeMHv01_07g0601/GrapeMHv01_07g1212/GrapeMHv01_06g0068/GrapeMHv01_08g1521/GrapeMHv01_01g1232/GrapeMHv01_05g1435/GrapeMHv01_14g0848/GrapeMHv01_06g0606/GrapeMHv01_17g0165/GrapeMHv01_Sca0057/GrapeMHv01_18g0965/GrapeMHv01_03g1009/GrapeMHv01_16g0534/GrapeMHv01_04g1190/GrapeMHv01_06g0715/…	GrapeMHv01_13g0519/GrapeMHv01_01g1009/GrapeMHv01_14g1842/GrapeMHv01_17g0180/GrapeMHv01_17g0074/GrapeMHv01_01g1081/GrapeMHv01_07g0601/GrapeMHv01_07g1212/GrapeMHv01_06g0068/GrapeMHv01_08g1521/GrapeMHv01_01g1232/GrapeMHv01_05g1435/GrapeMHv01_14g0848/GrapeMHv01_06g0606/GrapeMHv01_17g0165/GrapeMHv01_Sca0057/GrapeMHv01_18g0965/GrapeMHv01_03g1009/GrapeMHv01_16g0534/GrapeMHv01_04g1190/GrapeMHv01_06g0715/…	vvi:100249654/vvi:100263593/vvi:100259523/vvi:100254351/vvi:100250737/vvi:100249622/vvi:100853545/vvi:100240861/vvi:100247905/vvi:100241750/vvi:100249597/vvi:100255986/vvi:100262099/vvi:100255318/vvi:100261051/vvi:100266835/vvi:100250675/vvi:100264583/vvi:100248550/vvi:100255702/vvi:100255218/vvi:100254236/vvi:100252672/vvi:100246470/vvi:100261289/vvi:100256872/vvi:100258193/vvi:100263310/vvi:100…	200
BP	GO:0043043	peptide biosynthetic process	275/5536	302/8191	7.48514e-23	9.00088e-21	GrapeMHv01_08g0679/GrapeMHv01_05g1541/GrapeMHv01_13g1482/GrapeMHv01_03g1265/GrapeMHv01_14g1831/GrapeMHv01_04g1649/GrapeMHv01_02g1044/GrapeMHv01_17g0151/GrapeMHv01_19g0979/GrapeMHv01_10g0711/GrapeMHv01_07g1994/GrapeMHv01_12g1093/GrapeMHv01_16g0833/GrapeMHv01_06g1434/GrapeMHv01_07g1551/GrapeMHv01_09g0383/GrapeMHv01_14g0808/GrapeMHv01_05g0329/GrapeMHv01_10g0962/GrapeMHv01_07g1599/GrapeMHv01_08g0607/…	GrapeMHv01_08g0679/GrapeMHv01_05g1541/GrapeMHv01_13g1482/GrapeMHv01_03g1265/GrapeMHv01_14g1831/GrapeMHv01_04g1649/GrapeMHv01_02g1044/GrapeMHv01_17g0151/GrapeMHv01_19g0979/GrapeMHv01_10g0711/GrapeMHv01_07g1994/GrapeMHv01_12g1093/GrapeMHv01_16g0833/GrapeMHv01_06g1434/GrapeMHv01_07g1551/GrapeMHv01_09g0383/GrapeMHv01_14g0808/GrapeMHv01_05g0329/GrapeMHv01_10g0962/GrapeMHv01_07g1599/GrapeMHv01_08g0607/…	275	vvi01230	Biosynthesis of amino acids	183/3415	204/4423	2e-06	0.000235881	GrapeMHv01_12g0968/GrapeMHv01_02g0891/GrapeMHv01_07g0601/GrapeMHv01_02g0779/GrapeMHv01_14g1694/GrapeMHv01_03g0449/GrapeMHv01_05g1387/GrapeMHv01_03g0741/GrapeMHv01_04g1425/GrapeMHv01_08g0267/GrapeMHv01_06g0606/GrapeMHv01_15g0644/GrapeMHv01_05g0421/GrapeMHv01_05g1635/GrapeMHv01_04g0398/GrapeMHv01_10g0244/GrapeMHv01_06g1124/GrapeMHv01_18g0372/GrapeMHv01_14g1279/GrapeMHv01_03g0323/GrapeMHv01_08g0219/…	GrapeMHv01_12g0968/GrapeMHv01_02g0891/GrapeMHv01_07g0601/GrapeMHv01_02g0779/GrapeMHv01_14g1694/GrapeMHv01_03g0449/GrapeMHv01_05g1387/GrapeMHv01_03g0741/GrapeMHv01_04g1425/GrapeMHv01_08g0267/GrapeMHv01_06g0606/GrapeMHv01_15g0644/GrapeMHv01_05g0421/GrapeMHv01_05g1635/GrapeMHv01_04g0398/GrapeMHv01_10g0244/GrapeMHv01_06g1124/GrapeMHv01_18g0372/GrapeMHv01_14g1279/GrapeMHv01_03g0323/GrapeMHv01_08g0219/…	vvi:100253830/vvi:100252374/vvi:100853545/vvi:100251487/vvi:100249290/vvi:100260677/vvi:100249820/vvi:100260655/vvi:100852851/vvi:100245007/vvi:100255318/vvi:100262665/vvi:100242676/vvi:100233046/vvi:100256163/vvi:100260128/vvi:100248352/vvi:100257526/vvi:100258301/vvi:100253697/vvi:100267217/vvi:100257422/vvi:100245060/vvi:100260099/vvi:100261289/vvi:100251806/vvi:100267206/vvi:100245164/vvi:100…	183
BP	GO:0006412	translation	274/5536	301/8191	1.02293e-22	9.84061e-21	GrapeMHv01_08g0679/GrapeMHv01_05g1541/GrapeMHv01_13g1482/GrapeMHv01_03g1265/GrapeMHv01_14g1831/GrapeMHv01_04g1649/GrapeMHv01_02g1044/GrapeMHv01_17g0151/GrapeMHv01_19g0979/GrapeMHv01_10g0711/GrapeMHv01_07g1994/GrapeMHv01_12g1093/GrapeMHv01_16g0833/GrapeMHv01_06g1434/GrapeMHv01_07g1551/GrapeMHv01_09g0383/GrapeMHv01_14g0808/GrapeMHv01_05g0329/GrapeMHv01_10g0962/GrapeMHv01_07g1599/GrapeMHv01_08g0607/…	GrapeMHv01_08g0679/GrapeMHv01_05g1541/GrapeMHv01_13g1482/GrapeMHv01_03g1265/GrapeMHv01_14g1831/GrapeMHv01_04g1649/GrapeMHv01_02g1044/GrapeMHv01_17g0151/GrapeMHv01_19g0979/GrapeMHv01_10g0711/GrapeMHv01_07g1994/GrapeMHv01_12g1093/GrapeMHv01_16g0833/GrapeMHv01_06g1434/GrapeMHv01_07g1551/GrapeMHv01_09g0383/GrapeMHv01_14g0808/GrapeMHv01_05g0329/GrapeMHv01_10g0962/GrapeMHv01_07g1599/GrapeMHv01_08g0607/…	274	vvi04141	Protein processing in endoplasmic reticulum	165/3415	194/4423	0.00373956	0.0367723	GrapeMHv01_13g0474/GrapeMHv01_16g0490/GrapeMHv01_06g1331/GrapeMHv01_16g1219/GrapeMHv01_06g1095/GrapeMHv01_09g1045/GrapeMHv01_07g1479/GrapeMHv01_15g0521/GrapeMHv01_04g0173/GrapeMHv01_Sca0008/GrapeMHv01_09g0374/GrapeMHv01_13g0484/GrapeMHv01_09g0080/GrapeMHv01_13g0467/GrapeMHv01_03g0555/GrapeMHv01_13g1548/GrapeMHv01_10g0029/GrapeMHv01_05g1457/GrapeMHv01_02g0656/GrapeMHv01_18g1816/GrapeMHv01_12g0573/…	GrapeMHv01_13g0474/GrapeMHv01_16g0490/GrapeMHv01_06g1331/GrapeMHv01_16g1219/GrapeMHv01_06g1095/GrapeMHv01_09g1045/GrapeMHv01_07g1479/GrapeMHv01_15g0521/GrapeMHv01_04g0173/GrapeMHv01_Sca0008/GrapeMHv01_09g0374/GrapeMHv01_13g0484/GrapeMHv01_09g0080/GrapeMHv01_13g0467/GrapeMHv01_03g0555/GrapeMHv01_13g1548/GrapeMHv01_10g0029/GrapeMHv01_05g1457/GrapeMHv01_02g0656/GrapeMHv01_18g1816/GrapeMHv01_12g0573/…	vvi:100242821/vvi:100253548/vvi:100262206/vvi:100253826/vvi:100253562/vvi:100852827/vvi:100261361/vvi:100241050/vvi:100257856/vvi:100259611/vvi:100265209/vvi:100253085/vvi:100246271/vvi:100261497/vvi:100245178/vvi:100246046/vvi:100243455/vvi:100249259/vvi:100243757/vvi:100251498/vvi:100243120/vvi:100249311/vvi:100251531/vvi:100241573/vvi:100252868/vvi:100267343/vvi:100265651/vvi:100245820/vvi:100…	165
BP	GO:0045184	establishment of protein localization	125/5536	134/8191	5.21899e-13	4.18389e-11	GrapeMHv01_15g0575/GrapeMHv01_09g1065/GrapeMHv01_12g0614/GrapeMHv01_19g0044/GrapeMHv01_04g0246/GrapeMHv01_18g0244/GrapeMHv01_07g1827/GrapeMHv01_14g0098/GrapeMHv01_02g0693/GrapeMHv01_14g1019/GrapeMHv01_06g0419/GrapeMHv01_11g0275/GrapeMHv01_06g0522/GrapeMHv01_16g0487/GrapeMHv01_14g1413/GrapeMHv01_06g0864/GrapeMHv01_18g1195/GrapeMHv01_03g0271/GrapeMHv01_10g0558/GrapeMHv01_16g0442/GrapeMHv01_01g0184/…	GrapeMHv01_15g0575/GrapeMHv01_09g1065/GrapeMHv01_12g0614/GrapeMHv01_19g0044/GrapeMHv01_04g0246/GrapeMHv01_18g0244/GrapeMHv01_07g1827/GrapeMHv01_14g0098/GrapeMHv01_02g0693/GrapeMHv01_14g1019/GrapeMHv01_06g0419/GrapeMHv01_11g0275/GrapeMHv01_06g0522/GrapeMHv01_16g0487/GrapeMHv01_14g1413/GrapeMHv01_06g0864/GrapeMHv01_18g1195/GrapeMHv01_03g0271/GrapeMHv01_10g0558/GrapeMHv01_16g0442/GrapeMHv01_01g0184/…	125	vvi04075	Plant hormone signal transduction	153/3415	244/4423	1	1	GrapeMHv01_12g0932/GrapeMHv01_16g1008/GrapeMHv01_04g1689/GrapeMHv01_13g0020/GrapeMHv01_09g0302/GrapeMHv01_06g0507/GrapeMHv01_05g0683/GrapeMHv01_08g1345/GrapeMHv01_18g0437/GrapeMHv01_17g0805/GrapeMHv01_08g1390/GrapeMHv01_02g0896/GrapeMHv01_13g0116/GrapeMHv01_18g0538/GrapeMHv01_03g0963/GrapeMHv01_02g0364/GrapeMHv01_12g1456/GrapeMHv01_01g0842/GrapeMHv01_05g0777/GrapeMHv01_14g0317/GrapeMHv01_15g0951/…	GrapeMHv01_12g0932/GrapeMHv01_16g1008/GrapeMHv01_04g1689/GrapeMHv01_13g0020/GrapeMHv01_09g0302/GrapeMHv01_06g0507/GrapeMHv01_05g0683/GrapeMHv01_08g1345/GrapeMHv01_18g0437/GrapeMHv01_17g0805/GrapeMHv01_08g1390/GrapeMHv01_02g0896/GrapeMHv01_13g0116/GrapeMHv01_18g0538/GrapeMHv01_03g0963/GrapeMHv01_02g0364/GrapeMHv01_12g1456/GrapeMHv01_01g0842/GrapeMHv01_05g0777/GrapeMHv01_14g0317/GrapeMHv01_15g0951/…	vvi:100266543/vvi:100251890/vvi:100252964/vvi:100267240/vvi:100261766/vvi:100258619/vvi:100259648/vvi:100241869/vvi:100255706/vvi:100258759/vvi:100262335/vvi:100267793/vvi:100256965/vvi:100232851/vvi:100247990/vvi:100256502/vvi:100264303/vvi:100263979/vvi:100261423/vvi:100249385/vvi:100251627/vvi:100264093/vvi:100248790/vvi:100245759/vvi:100240941/vvi:100245654/vvi:100249270/vvi:100256432/vvi:100…	153
BP	GO:0015031	protein transport	121/5536	130/8191	1.94574e-12	1.03989e-10	GrapeMHv01_15g0575/GrapeMHv01_09g1065/GrapeMHv01_12g0614/GrapeMHv01_19g0044/GrapeMHv01_04g0246/GrapeMHv01_18g0244/GrapeMHv01_07g1827/GrapeMHv01_14g0098/GrapeMHv01_02g0693/GrapeMHv01_14g1019/GrapeMHv01_06g0419/GrapeMHv01_11g0275/GrapeMHv01_06g0522/GrapeMHv01_16g0487/GrapeMHv01_14g1413/GrapeMHv01_06g0864/GrapeMHv01_18g1195/GrapeMHv01_03g0271/GrapeMHv01_10g0558/GrapeMHv01_16g0442/GrapeMHv01_01g0184/…	GrapeMHv01_15g0575/GrapeMHv01_09g1065/GrapeMHv01_12g0614/GrapeMHv01_19g0044/GrapeMHv01_04g0246/GrapeMHv01_18g0244/GrapeMHv01_07g1827/GrapeMHv01_14g0098/GrapeMHv01_02g0693/GrapeMHv01_14g1019/GrapeMHv01_06g0419/GrapeMHv01_11g0275/GrapeMHv01_06g0522/GrapeMHv01_16g0487/GrapeMHv01_14g1413/GrapeMHv01_06g0864/GrapeMHv01_18g1195/GrapeMHv01_03g0271/GrapeMHv01_10g0558/GrapeMHv01_16g0442/GrapeMHv01_01g0184/…	121	vvi04626	Plant-pathogen interaction	146/3415	232/4423	1	1	GrapeMHv01_12g0932/GrapeMHv01_19g0716/GrapeMHv01_04g1390/GrapeMHv01_09g0449/GrapeMHv01_07g2165/GrapeMHv01_01g0197/GrapeMHv01_11g0874/GrapeMHv01_19g0605/GrapeMHv01_07g1116/GrapeMHv01_04g0890/GrapeMHv01_09g0335/GrapeMHv01_03g0963/GrapeMHv01_06g1037/GrapeMHv01_01g1365/GrapeMHv01_17g0853/GrapeMHv01_05g1105/GrapeMHv01_13g0261/GrapeMHv01_01g1376/GrapeMHv01_01g0080/GrapeMHv01_18g1783/GrapeMHv01_06g1598/…	GrapeMHv01_12g0932/GrapeMHv01_19g0716/GrapeMHv01_04g1390/GrapeMHv01_09g0449/GrapeMHv01_07g2165/GrapeMHv01_01g0197/GrapeMHv01_11g0874/GrapeMHv01_19g0605/GrapeMHv01_07g1116/GrapeMHv01_04g0890/GrapeMHv01_09g0335/GrapeMHv01_03g0963/GrapeMHv01_06g1037/GrapeMHv01_01g1365/GrapeMHv01_17g0853/GrapeMHv01_05g1105/GrapeMHv01_13g0261/GrapeMHv01_01g1376/GrapeMHv01_01g0080/GrapeMHv01_18g1783/GrapeMHv01_06g1598/…	vvi:100266543/vvi:100243573/vvi:100248850/vvi:100242909/vvi:100852949/vvi:100264548/vvi:100250129/vvi:109121831/vvi:100240787/vvi:100267557/vvi:100254908/vvi:100247990/vvi:100241584/vvi:100266653/vvi:100253469/vvi:100255563/vvi:100243402/vvi:100240864/vvi:100257664/vvi:100262413/vvi:100246641/vvi:100254364/vvi:100852927/vvi:100251146/vvi:100247069/vvi:100260795/vvi:100267648/vvi:104880254/vvi:100…	146
BP	GO:0015833	peptide transport	121/5536	130/8191	1.94574e-12	1.03989e-10	GrapeMHv01_15g0575/GrapeMHv01_09g1065/GrapeMHv01_12g0614/GrapeMHv01_19g0044/GrapeMHv01_04g0246/GrapeMHv01_18g0244/GrapeMHv01_07g1827/GrapeMHv01_14g0098/GrapeMHv01_02g0693/GrapeMHv01_14g1019/GrapeMHv01_06g0419/GrapeMHv01_11g0275/GrapeMHv01_06g0522/GrapeMHv01_16g0487/GrapeMHv01_14g1413/GrapeMHv01_06g0864/GrapeMHv01_18g1195/GrapeMHv01_03g0271/GrapeMHv01_10g0558/GrapeMHv01_16g0442/GrapeMHv01_01g0184/…	GrapeMHv01_15g0575/GrapeMHv01_09g1065/GrapeMHv01_12g0614/GrapeMHv01_19g0044/GrapeMHv01_04g0246/GrapeMHv01_18g0244/GrapeMHv01_07g1827/GrapeMHv01_14g0098/GrapeMHv01_02g0693/GrapeMHv01_14g1019/GrapeMHv01_06g0419/GrapeMHv01_11g0275/GrapeMHv01_06g0522/GrapeMHv01_16g0487/GrapeMHv01_14g1413/GrapeMHv01_06g0864/GrapeMHv01_18g1195/GrapeMHv01_03g0271/GrapeMHv01_10g0558/GrapeMHv01_16g0442/GrapeMHv01_01g0184/…	121	vvi03040	Spliceosome	131/3415	147/4423	0.000133416	0.00314861	GrapeMHv01_06g0293/GrapeMHv01_07g0440/GrapeMHv01_06g1095/GrapeMHv01_08g1075/GrapeMHv01_10g0548/GrapeMHv01_06g0072/GrapeMHv01_01g1352/GrapeMHv01_07g0249/GrapeMHv01_06g1593/GrapeMHv01_05g1478/GrapeMHv01_13g1145/GrapeMHv01_07g1580/GrapeMHv01_07g1594/GrapeMHv01_06g1090/GrapeMHv01_18g1942/GrapeMHv01_14g0161/GrapeMHv01_12g0915/GrapeMHv01_18g0454/GrapeMHv01_01g1212/GrapeMHv01_18g1751/GrapeMHv01_07g0928/…	GrapeMHv01_06g0293/GrapeMHv01_07g0440/GrapeMHv01_06g1095/GrapeMHv01_08g1075/GrapeMHv01_10g0548/GrapeMHv01_06g0072/GrapeMHv01_01g1352/GrapeMHv01_07g0249/GrapeMHv01_06g1593/GrapeMHv01_05g1478/GrapeMHv01_13g1145/GrapeMHv01_07g1580/GrapeMHv01_07g1594/GrapeMHv01_06g1090/GrapeMHv01_18g1942/GrapeMHv01_14g0161/GrapeMHv01_12g0915/GrapeMHv01_18g0454/GrapeMHv01_01g1212/GrapeMHv01_18g1751/GrapeMHv01_07g0928/…	vvi:100265341/vvi:100254070/vvi:100253562/vvi:100247783/vvi:100241488/vvi:100258161/vvi:100245855/vvi:100263985/vvi:100258635/vvi:100261055/vvi:100253143/vvi:100255499/vvi:100258827/vvi:100265651/vvi:100246013/vvi:100266508/vvi:100242306/vvi:100248897/vvi:100254722/vvi:100253870/vvi:100266260/vvi:100253580/vvi:100248626/vvi:100267328/vvi:100243572/vvi:100259432/vvi:100258249/vvi:100264477/vvi:100…	131
BP	GO:0042886	amide transport	121/5536	130/8191	1.94574e-12	1.03989e-10	GrapeMHv01_15g0575/GrapeMHv01_09g1065/GrapeMHv01_12g0614/GrapeMHv01_19g0044/GrapeMHv01_04g0246/GrapeMHv01_18g0244/GrapeMHv01_07g1827/GrapeMHv01_14g0098/GrapeMHv01_02g0693/GrapeMHv01_14g1019/GrapeMHv01_06g0419/GrapeMHv01_11g0275/GrapeMHv01_06g0522/GrapeMHv01_16g0487/GrapeMHv01_14g1413/GrapeMHv01_06g0864/GrapeMHv01_18g1195/GrapeMHv01_03g0271/GrapeMHv01_10g0558/GrapeMHv01_16g0442/GrapeMHv01_01g0184/…	GrapeMHv01_15g0575/GrapeMHv01_09g1065/GrapeMHv01_12g0614/GrapeMHv01_19g0044/GrapeMHv01_04g0246/GrapeMHv01_18g0244/GrapeMHv01_07g1827/GrapeMHv01_14g0098/GrapeMHv01_02g0693/GrapeMHv01_14g1019/GrapeMHv01_06g0419/GrapeMHv01_11g0275/GrapeMHv01_06g0522/GrapeMHv01_16g0487/GrapeMHv01_14g1413/GrapeMHv01_06g0864/GrapeMHv01_18g1195/GrapeMHv01_03g0271/GrapeMHv01_10g0558/GrapeMHv01_16g0442/GrapeMHv01_01g0184/…	121	vvi03013	RNA transport	125/3415	143/4423	0.001282	0.0189095	GrapeMHv01_18g0868/GrapeMHv01_06g0293/GrapeMHv01_09g0717/GrapeMHv01_17g1122/novel.978/GrapeMHv01_18g1630/GrapeMHv01_03g0722/GrapeMHv01_03g0186/GrapeMHv01_13g0759/GrapeMHv01_08g0647/GrapeMHv01_06g0163/GrapeMHv01_07g0773/GrapeMHv01_08g1674/GrapeMHv01_18g0426/GrapeMHv01_13g0429/GrapeMHv01_11g0731/GrapeMHv01_14g0157/GrapeMHv01_09g0729/GrapeMHv01_19g1496/GrapeMHv01_18g0454/GrapeMHv01_11g0365/GrapeMHv0…	GrapeMHv01_18g0868/GrapeMHv01_06g0293/GrapeMHv01_09g0717/GrapeMHv01_17g1122/-/GrapeMHv01_18g1630/GrapeMHv01_03g0722/GrapeMHv01_03g0186/GrapeMHv01_13g0759/GrapeMHv01_08g0647/GrapeMHv01_06g0163/GrapeMHv01_07g0773/GrapeMHv01_08g1674/GrapeMHv01_18g0426/GrapeMHv01_13g0429/GrapeMHv01_11g0731/GrapeMHv01_14g0157/GrapeMHv01_09g0729/GrapeMHv01_19g1496/GrapeMHv01_18g0454/GrapeMHv01_11g0365/GrapeMHv01_08g049…	vvi:100255846/vvi:100265341/vvi:100257675/vvi:100256014/vvi:100249633/vvi:100263065/vvi:100241923/vvi:100264071/vvi:100257493/vvi:100244821/vvi:100256436/vvi:100262903/vvi:100252000/vvi:100262554/vvi:100251333/vvi:100251872/vvi:100244162/vvi:100250787/vvi:100251875/vvi:100248897/vvi:100261048/vvi:100248313/vvi:100265724/vvi:100258470/vvi:100252402/vvi:100256288/vvi:100243244/vvi:100248089/vvi:100…	125
BP	GO:0006396	RNA processing	130/5536	142/8191	7.90986e-12	3.80464e-10	GrapeMHv01_16g0828/GrapeMHv01_18g1612/GrapeMHv01_12g0527/GrapeMHv01_07g1771/GrapeMHv01_18g0683/GrapeMHv01_02g0774/GrapeMHv01_01g1538/GrapeMHv01_17g0847/GrapeMHv01_10g0903/GrapeMHv01_11g1041/GrapeMHv01_15g0782/GrapeMHv01_06g0163/GrapeMHv01_16g0769/GrapeMHv01_07g0516/GrapeMHv01_17g0368/GrapeMHv01_15g1172/GrapeMHv01_09g0883/GrapeMHv01_15g0170/GrapeMHv01_19g0222/GrapeMHv01_16g0060/GrapeMHv01_17g0562/…	GrapeMHv01_16g0828/GrapeMHv01_18g1612/GrapeMHv01_12g0527/GrapeMHv01_07g1771/GrapeMHv01_18g0683/GrapeMHv01_02g0774/GrapeMHv01_01g1538/GrapeMHv01_17g0847/GrapeMHv01_10g0903/GrapeMHv01_11g1041/GrapeMHv01_15g0782/GrapeMHv01_06g0163/GrapeMHv01_16g0769/GrapeMHv01_07g0516/GrapeMHv01_17g0368/GrapeMHv01_15g1172/GrapeMHv01_09g0883/GrapeMHv01_15g0170/GrapeMHv01_19g0222/GrapeMHv01_16g0060/GrapeMHv01_17g0562/…	130	vvi04144	Endocytosis	108/3415	131/4423	0.0868155	0.276871	GrapeMHv01_15g0575/GrapeMHv01_04g1306/GrapeMHv01_16g1196/GrapeMHv01_13g0318/GrapeMHv01_06g1095/GrapeMHv01_01g1216/GrapeMHv01_08g1248/GrapeMHv01_05g0090/GrapeMHv01_06g0126/GrapeMHv01_05g1365/GrapeMHv01_13g1041/GrapeMHv01_14g0218/GrapeMHv01_06g0419/GrapeMHv01_06g1308/GrapeMHv01_11g0512/GrapeMHv01_07g1815/GrapeMHv01_14g1934/GrapeMHv01_15g0057/GrapeMHv01_06g1090/GrapeMHv01_02g0946/GrapeMHv01_03g0522/…	GrapeMHv01_15g0575/GrapeMHv01_04g1306/GrapeMHv01_16g1196/GrapeMHv01_13g0318/GrapeMHv01_06g1095/GrapeMHv01_01g1216/GrapeMHv01_08g1248/GrapeMHv01_05g0090/GrapeMHv01_06g0126/GrapeMHv01_05g1365/GrapeMHv01_13g1041/GrapeMHv01_14g0218/GrapeMHv01_06g0419/GrapeMHv01_06g1308/GrapeMHv01_11g0512/GrapeMHv01_07g1815/GrapeMHv01_14g1934/GrapeMHv01_15g0057/GrapeMHv01_06g1090/GrapeMHv01_02g0946/GrapeMHv01_03g0522/…	vvi:100259843/vvi:100252422/vvi:100250336/vvi:100252992/vvi:100253562/vvi:100261572/vvi:100257177/vvi:100243131/vvi:100246120/vvi:100267012/vvi:100267752/vvi:100247800/vvi:100241344/vvi:100253476/vvi:100262695/vvi:100259014/vvi:100242912/vvi:100255051/vvi:100265651/vvi:100247152/vvi:100853135/vvi:100260604/vvi:100241982/vvi:100252326/vvi:100241890/vvi:100266167/vvi:100262383/vvi:100264410/vvi:100…	108
BP	GO:0008104	protein localization	131/5536	144/8191	2.14577e-11	9.38286e-10	GrapeMHv01_15g0575/GrapeMHv01_09g1065/GrapeMHv01_12g0614/GrapeMHv01_19g0044/GrapeMHv01_04g0246/GrapeMHv01_18g0244/GrapeMHv01_07g1827/GrapeMHv01_14g0098/GrapeMHv01_02g0693/GrapeMHv01_14g1019/GrapeMHv01_06g0419/GrapeMHv01_11g0275/GrapeMHv01_06g0522/GrapeMHv01_16g0487/GrapeMHv01_14g1413/GrapeMHv01_06g0864/GrapeMHv01_18g1195/GrapeMHv01_03g0271/GrapeMHv01_10g0558/GrapeMHv01_16g0442/GrapeMHv01_01g0184/…	GrapeMHv01_15g0575/GrapeMHv01_09g1065/GrapeMHv01_12g0614/GrapeMHv01_19g0044/GrapeMHv01_04g0246/GrapeMHv01_18g0244/GrapeMHv01_07g1827/GrapeMHv01_14g0098/GrapeMHv01_02g0693/GrapeMHv01_14g1019/GrapeMHv01_06g0419/GrapeMHv01_11g0275/GrapeMHv01_06g0522/GrapeMHv01_16g0487/GrapeMHv01_14g1413/GrapeMHv01_06g0864/GrapeMHv01_18g1195/GrapeMHv01_03g0271/GrapeMHv01_10g0558/GrapeMHv01_16g0442/GrapeMHv01_01g0184/…	131	vvi03015	mRNA surveillance pathway	99/3415	110/4423	0.0003774	0.00742221	GrapeMHv01_18g0868/GrapeMHv01_06g0293/GrapeMHv01_11g0332/GrapeMHv01_07g0811/GrapeMHv01_18g1630/GrapeMHv01_18g1612/GrapeMHv01_01g0367/GrapeMHv01_01g0860/GrapeMHv01_18g2168/GrapeMHv01_03g0722/GrapeMHv01_13g1183/GrapeMHv01_19g0906/GrapeMHv01_06g0676/GrapeMHv01_07g0773/GrapeMHv01_16g0769/GrapeMHv01_04g1732/GrapeMHv01_15g1172/GrapeMHv01_14g1566/GrapeMHv01_17g0919/GrapeMHv01_12g1281/GrapeMHv01_18g0454/…	GrapeMHv01_18g0868/GrapeMHv01_06g0293/GrapeMHv01_11g0332/GrapeMHv01_07g0811/GrapeMHv01_18g1630/GrapeMHv01_18g1612/GrapeMHv01_01g0367/GrapeMHv01_01g0860/GrapeMHv01_18g2168/GrapeMHv01_03g0722/GrapeMHv01_13g1183/GrapeMHv01_19g0906/GrapeMHv01_06g0676/GrapeMHv01_07g0773/GrapeMHv01_16g0769/GrapeMHv01_04g1732/GrapeMHv01_15g1172/GrapeMHv01_14g1566/GrapeMHv01_17g0919/GrapeMHv01_12g1281/GrapeMHv01_18g0454/…	vvi:100255846/vvi:100265341/vvi:100252451/vvi:100247389/vvi:100263065/vvi:100256296/vvi:100252483/vvi:100256981/vvi:100242471/vvi:100241923/vvi:100263567/vvi:100267443/vvi:100262164/vvi:100262903/vvi:100266110/vvi:100256390/vvi:100261950/vvi:100853524/vvi:100243351/vvi:100261042/vvi:100248897/vvi:100249117/vvi:100253747/vvi:100255600/vvi:100267865/vvi:100256199/vvi:100256994/vvi:100258174/vvi:100…	99
BP	GO:0019637	organophosphate metabolic process	147/5536	165/8191	6.95085e-11	2.78613e-09	GrapeMHv01_18g0241/GrapeMHv01_13g0519/GrapeMHv01_06g1345/GrapeMHv01_18g1088/GrapeMHv01_19g0576/GrapeMHv01_01g1157/GrapeMHv01_01g1081/GrapeMHv01_14g1905/GrapeMHv01_06g0068/GrapeMHv01_03g0449/GrapeMHv01_06g1428/GrapeMHv01_04g1425/GrapeMHv01_17g0301/GrapeMHv01_06g0606/GrapeMHv01_02g0349/GrapeMHv01_04g0091/GrapeMHv01_09g0480/GrapeMHv01_03g0234/GrapeMHv01_03g0424/GrapeMHv01_02g0419/GrapeMHv01_19g0399/…	GrapeMHv01_18g0241/GrapeMHv01_13g0519/GrapeMHv01_06g1345/GrapeMHv01_18g1088/GrapeMHv01_19g0576/GrapeMHv01_01g1157/GrapeMHv01_01g1081/GrapeMHv01_14g1905/GrapeMHv01_06g0068/GrapeMHv01_03g0449/GrapeMHv01_06g1428/GrapeMHv01_04g1425/GrapeMHv01_17g0301/GrapeMHv01_06g0606/GrapeMHv01_02g0349/GrapeMHv01_04g0091/GrapeMHv01_09g0480/GrapeMHv01_03g0234/GrapeMHv01_03g0424/GrapeMHv01_02g0419/GrapeMHv01_19g0399/…	147	vvi04120	Ubiquitin mediated proteolysis	96/3415	117/4423	0.122785	0.353382	GrapeMHv01_11g0200/GrapeMHv01_12g0244/GrapeMHv01_07g1479/GrapeMHv01_08g0351/GrapeMHv01_04g1344/GrapeMHv01_09g0080/GrapeMHv01_12g0372/GrapeMHv01_19g0107/GrapeMHv01_17g0049/GrapeMHv01_12g0965/GrapeMHv01_19g1071/GrapeMHv01_14g0032/GrapeMHv01_15g0887/GrapeMHv01_15g1075/GrapeMHv01_04g1539/GrapeMHv01_15g1053/GrapeMHv01_16g0012/GrapeMHv01_09g0015/GrapeMHv01_08g1252/GrapeMHv01_13g0584/GrapeMHv01_17g0218/…	GrapeMHv01_11g0200/GrapeMHv01_12g0244/GrapeMHv01_07g1479/GrapeMHv01_08g0351/GrapeMHv01_04g1344/GrapeMHv01_09g0080/GrapeMHv01_12g0372/GrapeMHv01_19g0107/GrapeMHv01_17g0049/GrapeMHv01_12g0965/GrapeMHv01_19g1071/GrapeMHv01_14g0032/GrapeMHv01_15g0887/GrapeMHv01_15g1075/GrapeMHv01_04g1539/GrapeMHv01_15g1053/GrapeMHv01_16g0012/GrapeMHv01_09g0015/GrapeMHv01_08g1252/GrapeMHv01_13g0584/GrapeMHv01_17g0218/…	vvi:100256135/vvi:100852438/vvi:100261361/vvi:100260899/vvi:100266125/vvi:100246271/vvi:100264294/vvi:100267422/vvi:100259387/vvi:100267427/vvi:100251531/vvi:100258557/vvi:100257109/vvi:100244806/vvi:100256398/vvi:100256919/vvi:100247018/vvi:100261654/vvi:100241783/vvi:100253010/vvi:100244093/vvi:100247356/vvi:100252838/vvi:100256207/vvi:100253716/vvi:100246063/vvi:100233085/vvi:100249408/vvi:100…	96
BP	GO:1901135	carbohydrate derivative metabolic process	173/5536	199/8191	1.74609e-10	6.46055e-09	GrapeMHv01_13g0519/GrapeMHv01_10g1131/GrapeMHv01_06g1345/GrapeMHv01_18g1088/GrapeMHv01_19g0576/GrapeMHv01_06g0068/GrapeMHv01_04g1425/GrapeMHv01_06g0606/GrapeMHv01_02g0349/GrapeMHv01_04g0723/GrapeMHv01_04g0091/GrapeMHv01_09g0480/GrapeMHv01_07g0177/GrapeMHv01_04g1274/GrapeMHv01_03g0424/GrapeMHv01_02g0419/GrapeMHv01_03g0346/GrapeMHv01_11g0461/GrapeMHv01_02g0100/GrapeMHv01_13g0739/GrapeMHv01_05g1583/…	GrapeMHv01_13g0519/GrapeMHv01_10g1131/GrapeMHv01_06g1345/GrapeMHv01_18g1088/GrapeMHv01_19g0576/GrapeMHv01_06g0068/GrapeMHv01_04g1425/GrapeMHv01_06g0606/GrapeMHv01_02g0349/GrapeMHv01_04g0723/GrapeMHv01_04g0091/GrapeMHv01_09g0480/GrapeMHv01_07g0177/GrapeMHv01_04g1274/GrapeMHv01_03g0424/GrapeMHv01_02g0419/GrapeMHv01_03g0346/GrapeMHv01_11g0461/GrapeMHv01_02g0100/GrapeMHv01_13g0739/GrapeMHv01_05g1583/…	173	vvi00010	Glycolysis / Gluconeogenesis	94/3415	118/4423	0.302237	0.605114	GrapeMHv01_11g1061/GrapeMHv01_16g0645/GrapeMHv01_01g1232/GrapeMHv01_04g1425/GrapeMHv01_08g0267/GrapeMHv01_06g0606/GrapeMHv01_06g1124/GrapeMHv01_18g0148/GrapeMHv01_04g1119/GrapeMHv01_17g0220/GrapeMHv01_09g0147/GrapeMHv01_07g1956/GrapeMHv01_18g1282/GrapeMHv01_14g1250/GrapeMHv01_04g0041/GrapeMHv01_03g0178/GrapeMHv01_10g1023/GrapeMHv01_08g0851/GrapeMHv01_04g1816/GrapeMHv01_18g1406/GrapeMHv01_08g1153/…	GrapeMHv01_11g1061/GrapeMHv01_16g0645/GrapeMHv01_01g1232/GrapeMHv01_04g1425/GrapeMHv01_08g0267/GrapeMHv01_06g0606/GrapeMHv01_06g1124/GrapeMHv01_18g0148/GrapeMHv01_04g1119/GrapeMHv01_17g0220/GrapeMHv01_09g0147/GrapeMHv01_07g1956/GrapeMHv01_18g1282/GrapeMHv01_14g1250/GrapeMHv01_04g0041/GrapeMHv01_03g0178/GrapeMHv01_10g1023/GrapeMHv01_08g0851/GrapeMHv01_04g1816/GrapeMHv01_18g1406/GrapeMHv01_08g1153/…	vvi:100259893/vvi:100247590/vvi:100249597/vvi:100852851/vvi:100245007/vvi:100255318/vvi:100248352/vvi:100264420/vvi:100255814/vvi:100250907/vvi:100251405/vvi:100258412/vvi:100255753/vvi:100263518/vvi:100245746/vvi:100260576/vvi:100259931/vvi:100259758/vvi:100250049/vvi:100233102/vvi:100245998/vvi:100246616/vvi:100242358/vvi:100264789/vvi:100246758/vvi:100243322/vvi:100244565/vvi:100265177/vvi:100…	94
BP	GO:0016192	vesicle-mediated transport	115/5536	126/8191	2.2081e-10	7.5864e-09	GrapeMHv01_16g0103/GrapeMHv01_17g0128/GrapeMHv01_09g1065/GrapeMHv01_04g1803/GrapeMHv01_17g0141/GrapeMHv01_04g0246/GrapeMHv01_08g0690/GrapeMHv01_16g1200/GrapeMHv01_14g0079/GrapeMHv01_12g0087/GrapeMHv01_06g0419/GrapeMHv01_13g0652/GrapeMHv01_06g0522/GrapeMHv01_03g0247/GrapeMHv01_14g1413/GrapeMHv01_16g1222/GrapeMHv01_18g1195/GrapeMHv01_07g1564/GrapeMHv01_10g0558/GrapeMHv01_16g0442/GrapeMHv01_08g0020/…	GrapeMHv01_16g0103/GrapeMHv01_17g0128/GrapeMHv01_09g1065/GrapeMHv01_04g1803/GrapeMHv01_17g0141/GrapeMHv01_04g0246/GrapeMHv01_08g0690/GrapeMHv01_16g1200/GrapeMHv01_14g0079/GrapeMHv01_12g0087/GrapeMHv01_06g0419/GrapeMHv01_13g0652/GrapeMHv01_06g0522/GrapeMHv01_03g0247/GrapeMHv01_14g1413/GrapeMHv01_16g1222/GrapeMHv01_18g1195/GrapeMHv01_07g1564/GrapeMHv01_10g0558/GrapeMHv01_16g0442/GrapeMHv01_08g0020/…	115	vvi00520	Amino sugar and nucleotide sugar metabolism	93/3415	128/4423	0.909913	1	GrapeMHv01_07g0189/GrapeMHv01_06g0415/GrapeMHv01_16g0645/GrapeMHv01_05g1693/GrapeMHv01_11g0613/GrapeMHv01_11g0395/GrapeMHv01_03g1291/GrapeMHv01_04g1274/GrapeMHv01_14g1748/GrapeMHv01_14g1122/GrapeMHv01_18g0289/GrapeMHv01_03g0346/GrapeMHv01_16g0962/GrapeMHv01_08g1511/GrapeMHv01_05g1583/GrapeMHv01_13g0854/GrapeMHv01_04g1413/GrapeMHv01_18g1282/GrapeMHv01_05g1062/GrapeMHv01_15g0985/GrapeMHv01_04g1735/…	GrapeMHv01_07g0189/GrapeMHv01_06g0415/GrapeMHv01_16g0645/GrapeMHv01_05g1693/GrapeMHv01_11g0613/GrapeMHv01_11g0395/GrapeMHv01_03g1291/GrapeMHv01_04g1274/GrapeMHv01_14g1748/GrapeMHv01_14g1122/GrapeMHv01_18g0289/GrapeMHv01_03g0346/GrapeMHv01_16g0962/GrapeMHv01_08g1511/GrapeMHv01_05g1583/GrapeMHv01_13g0854/GrapeMHv01_04g1413/GrapeMHv01_18g1282/GrapeMHv01_05g1062/GrapeMHv01_15g0985/GrapeMHv01_04g1735/…	vvi:100247688/vvi:100248193/vvi:100247590/vvi:100262934/vvi:100241931/vvi:100254338/vvi:100250343/vvi:100255900/vvi:100264538/vvi:100253237/vvi:100259254/vvi:100232985/vvi:100251796/vvi:100262243/vvi:100257850/vvi:100244869/vvi:100264358/vvi:100255753/vvi:100241904/vvi:100251711/vvi:100246089/vvi:100249866/vvi:100247986/vvi:100264450/vvi:100267958/vvi:100253896/vvi:100244749/vvi:100246456/vvi:100…	93
BP	GO:0033036	macromolecule localization	140/5536	158/8191	5.0245e-10	1.61119e-08	GrapeMHv01_15g0575/GrapeMHv01_09g1065/GrapeMHv01_12g0614/GrapeMHv01_19g0044/GrapeMHv01_04g0246/GrapeMHv01_18g1425/GrapeMHv01_18g0244/GrapeMHv01_07g1827/GrapeMHv01_14g0098/GrapeMHv01_02g0693/GrapeMHv01_14g1019/GrapeMHv01_06g0419/GrapeMHv01_11g0275/GrapeMHv01_06g0522/GrapeMHv01_16g0487/GrapeMHv01_14g1413/GrapeMHv01_06g0864/GrapeMHv01_18g1195/GrapeMHv01_03g0271/GrapeMHv01_10g0558/GrapeMHv01_16g0442/…	GrapeMHv01_15g0575/GrapeMHv01_09g1065/GrapeMHv01_12g0614/GrapeMHv01_19g0044/GrapeMHv01_04g0246/GrapeMHv01_18g1425/GrapeMHv01_18g0244/GrapeMHv01_07g1827/GrapeMHv01_14g0098/GrapeMHv01_02g0693/GrapeMHv01_14g1019/GrapeMHv01_06g0419/GrapeMHv01_11g0275/GrapeMHv01_06g0522/GrapeMHv01_16g0487/GrapeMHv01_14g1413/GrapeMHv01_06g0864/GrapeMHv01_18g1195/GrapeMHv01_03g0271/GrapeMHv01_10g0558/GrapeMHv01_16g0442/…	140	vvi00500	Starch and sucrose metabolism	92/3415	130/4423	0.967393	1	GrapeMHv01_16g0645/GrapeMHv01_02g0060/GrapeMHv01_05g1693/GrapeMHv01_02g0825/GrapeMHv01_07g1584/GrapeMHv01_02g1305/GrapeMHv01_07g0363/GrapeMHv01_12g0694/GrapeMHv01_02g0220/GrapeMHv01_07g1623/GrapeMHv01_15g1107/GrapeMHv01_14g1238/GrapeMHv01_15g1108/GrapeMHv01_06g1367/GrapeMHv01_19g0563/GrapeMHv01_18g0122/GrapeMHv01_18g1282/GrapeMHv01_17g0274/GrapeMHv01_08g0045/GrapeMHv01_10g1346/GrapeMHv01_02g0213/…	GrapeMHv01_16g0645/GrapeMHv01_02g0060/GrapeMHv01_05g1693/GrapeMHv01_02g0825/GrapeMHv01_07g1584/GrapeMHv01_02g1305/GrapeMHv01_07g0363/GrapeMHv01_12g0694/GrapeMHv01_02g0220/GrapeMHv01_07g1623/GrapeMHv01_15g1107/GrapeMHv01_14g1238/GrapeMHv01_15g1108/GrapeMHv01_06g1367/GrapeMHv01_19g0563/GrapeMHv01_18g0122/GrapeMHv01_18g1282/GrapeMHv01_17g0274/GrapeMHv01_08g0045/GrapeMHv01_10g1346/GrapeMHv01_02g0213/…	vvi:100247590/vvi:100250178/vvi:100262934/vvi:100247246/vvi:100252190/vvi:100254478/vvi:100258773/vvi:100251739/vvi:100246241/vvi:100267606/vvi:100255167/vvi:100254959/vvi:100246489/vvi:100255282/vvi:100260663/vvi:100257371/vvi:100255753/vvi:100255914/vvi:100258115/vvi:100264744/vvi:100258256/vvi:100260409/vvi:100255983/vvi:100253896/vvi:100250218/vvi:100232951/vvi:100242358/vvi:104877310/vvi:100…	92
BP	GO:0046907	intracellular transport	98/5536	106/8191	7.66903e-10	2.12416e-08	GrapeMHv01_09g1065/GrapeMHv01_19g0044/GrapeMHv01_04g0246/GrapeMHv01_14g0098/GrapeMHv01_14g0079/GrapeMHv01_06g0419/GrapeMHv01_06g0522/GrapeMHv01_16g0487/GrapeMHv01_03g0247/GrapeMHv01_14g1413/GrapeMHv01_16g1222/GrapeMHv01_18g1195/GrapeMHv01_03g0271/GrapeMHv01_10g0558/GrapeMHv01_16g0442/GrapeMHv01_01g0184/GrapeMHv01_14g1901/GrapeMHv01_16g0111/GrapeMHv01_01g1316/GrapeMHv01_19g0181/GrapeMHv01_04g0408/…	GrapeMHv01_09g1065/GrapeMHv01_19g0044/GrapeMHv01_04g0246/GrapeMHv01_14g0098/GrapeMHv01_14g0079/GrapeMHv01_06g0419/GrapeMHv01_06g0522/GrapeMHv01_16g0487/GrapeMHv01_03g0247/GrapeMHv01_14g1413/GrapeMHv01_16g1222/GrapeMHv01_18g1195/GrapeMHv01_03g0271/GrapeMHv01_10g0558/GrapeMHv01_16g0442/GrapeMHv01_01g0184/GrapeMHv01_14g1901/GrapeMHv01_16g0111/GrapeMHv01_01g1316/GrapeMHv01_19g0181/GrapeMHv01_04g0408/…	98	vvi00190	Oxidative phosphorylation	91/3415	112/4423	0.179983	0.451871	GrapeMHv01_13g0252/GrapeMHv01_14g0912/GrapeMHv01_16g0051/GrapeMHv01_19g0576/GrapeMHv01_14g1517/GrapeMHv01_15g0349/GrapeMHv01_09g0524/GrapeMHv01_10g0204/GrapeMHv01_04g1571/GrapeMHv01_07g0651/GrapeMHv01_18g1226/GrapeMHv01_11g0763/GrapeMHv01_09g0211/GrapeMHv01_06g0116/GrapeMHv01_19g0571/GrapeMHv01_19g0723/GrapeMHv01_03g1378/GrapeMHv01_07g1192/GrapeMHv01_16g0107/GrapeMHv01_17g0572/novel.1157/GrapeMHv…	GrapeMHv01_13g0252/GrapeMHv01_14g0912/GrapeMHv01_16g0051/GrapeMHv01_19g0576/GrapeMHv01_14g1517/GrapeMHv01_15g0349/GrapeMHv01_09g0524/GrapeMHv01_10g0204/GrapeMHv01_04g1571/GrapeMHv01_07g0651/GrapeMHv01_18g1226/GrapeMHv01_11g0763/GrapeMHv01_09g0211/GrapeMHv01_06g0116/GrapeMHv01_19g0571/GrapeMHv01_19g0723/GrapeMHv01_03g1378/GrapeMHv01_07g1192/GrapeMHv01_16g0107/GrapeMHv01_17g0572/-/GrapeMHv01_18g204…	vvi:100263948/vvi:100246750/vvi:100240790/vvi:100267911/vvi:100244110/vvi:100246253/vvi:100251589/vvi:100256926/vvi:100254718/vvi:100852788/vvi:100247114/vvi:100265595/vvi:100260060/vvi:4025072/vvi:100243433/vvi:100258958/vvi:7498537/vvi:100242595/vvi:100266690/vvi:100241576/vvi:100248446/vvi:7498619/vvi:100245635/vvi:100258865/vvi:100264091/vvi:100254798/vvi:100259149/vvi:100253774/vvi:100244487…	91
BP	GO:0051649	establishment of localization in cell	98/5536	106/8191	7.66903e-10	2.12416e-08	GrapeMHv01_09g1065/GrapeMHv01_19g0044/GrapeMHv01_04g0246/GrapeMHv01_14g0098/GrapeMHv01_14g0079/GrapeMHv01_06g0419/GrapeMHv01_06g0522/GrapeMHv01_16g0487/GrapeMHv01_03g0247/GrapeMHv01_14g1413/GrapeMHv01_16g1222/GrapeMHv01_18g1195/GrapeMHv01_03g0271/GrapeMHv01_10g0558/GrapeMHv01_16g0442/GrapeMHv01_01g0184/GrapeMHv01_14g1901/GrapeMHv01_16g0111/GrapeMHv01_01g1316/GrapeMHv01_19g0181/GrapeMHv01_04g0408/…	GrapeMHv01_09g1065/GrapeMHv01_19g0044/GrapeMHv01_04g0246/GrapeMHv01_14g0098/GrapeMHv01_14g0079/GrapeMHv01_06g0419/GrapeMHv01_06g0522/GrapeMHv01_16g0487/GrapeMHv01_03g0247/GrapeMHv01_14g1413/GrapeMHv01_16g1222/GrapeMHv01_18g1195/GrapeMHv01_03g0271/GrapeMHv01_10g0558/GrapeMHv01_16g0442/GrapeMHv01_01g0184/GrapeMHv01_14g1901/GrapeMHv01_16g0111/GrapeMHv01_01g1316/GrapeMHv01_19g0181/GrapeMHv01_04g0408/…	98	vvi04016	MAPK signaling pathway - plant	91/3415	129/4423	0.971026	1	GrapeMHv01_12g0932/GrapeMHv01_16g1008/GrapeMHv01_09g0302/GrapeMHv01_10g0072/GrapeMHv01_02g0896/GrapeMHv01_13g0116/GrapeMHv01_18g0538/GrapeMHv01_03g0963/GrapeMHv01_04g1274/GrapeMHv01_04g0141/GrapeMHv01_03g0346/GrapeMHv01_02g0151/GrapeMHv01_14g0308/GrapeMHv01_04g1456/GrapeMHv01_05g0777/GrapeMHv01_16g0618/GrapeMHv01_15g1041/GrapeMHv01_17g1088/GrapeMHv01_14g1437/GrapeMHv01_07g0324/GrapeMHv01_04g0737/…	GrapeMHv01_12g0932/GrapeMHv01_16g1008/GrapeMHv01_09g0302/GrapeMHv01_10g0072/GrapeMHv01_02g0896/GrapeMHv01_13g0116/GrapeMHv01_18g0538/GrapeMHv01_03g0963/GrapeMHv01_04g1274/GrapeMHv01_04g0141/GrapeMHv01_03g0346/GrapeMHv01_02g0151/GrapeMHv01_14g0308/GrapeMHv01_04g1456/GrapeMHv01_05g0777/GrapeMHv01_16g0618/GrapeMHv01_15g1041/GrapeMHv01_17g1088/GrapeMHv01_14g1437/GrapeMHv01_07g0324/GrapeMHv01_04g0737/…	vvi:100266543/vvi:100251890/vvi:100261766/vvi:100853452/vvi:100267793/vvi:100256965/vvi:100232851/vvi:100247990/vvi:100255900/vvi:100250722/vvi:100232985/vvi:100263310/vvi:100254531/vvi:100259075/vvi:100261423/vvi:100256609/vvi:100852927/vvi:100260795/vvi:100249271/vvi:100240941/vvi:100249270/vvi:100256432/vvi:100264370/vvi:100242823/vvi:100243352/vvi:100254083/vvi:100258699/vvi:100240856/vvi:100…	91
BP	GO:0051641	cellular localization	119/5536	132/8191	7.94903e-10	2.12416e-08	GrapeMHv01_09g1065/GrapeMHv01_19g0044/GrapeMHv01_04g0246/GrapeMHv01_14g0098/GrapeMHv01_14g0079/GrapeMHv01_12g0087/GrapeMHv01_06g0419/GrapeMHv01_13g0652/GrapeMHv01_06g0522/GrapeMHv01_16g0487/GrapeMHv01_03g0247/GrapeMHv01_14g1413/GrapeMHv01_16g1222/GrapeMHv01_18g1195/GrapeMHv01_07g1564/GrapeMHv01_03g0271/GrapeMHv01_10g0558/GrapeMHv01_16g0442/GrapeMHv01_01g0184/GrapeMHv01_14g1901/GrapeMHv01_04g1238/…	GrapeMHv01_09g1065/GrapeMHv01_19g0044/GrapeMHv01_04g0246/GrapeMHv01_14g0098/GrapeMHv01_14g0079/GrapeMHv01_12g0087/GrapeMHv01_06g0419/GrapeMHv01_13g0652/GrapeMHv01_06g0522/GrapeMHv01_16g0487/GrapeMHv01_03g0247/GrapeMHv01_14g1413/GrapeMHv01_16g1222/GrapeMHv01_18g1195/GrapeMHv01_07g1564/GrapeMHv01_03g0271/GrapeMHv01_10g0558/GrapeMHv01_16g0442/GrapeMHv01_01g0184/GrapeMHv01_14g1901/GrapeMHv01_04g1238/…	119	vvi03018	RNA degradation	82/3415	93/4423	0.00518781	0.0462608	GrapeMHv01_18g0868/GrapeMHv01_06g0112/GrapeMHv01_09g0818/GrapeMHv01_18g0019/GrapeMHv01_14g1156/GrapeMHv01_09g0181/GrapeMHv01_18g1630/GrapeMHv01_16g0159/GrapeMHv01_08g0175/GrapeMHv01_03g0722/GrapeMHv01_04g0627/GrapeMHv01_07g2045/GrapeMHv01_08g1465/GrapeMHv01_01g1153/GrapeMHv01_07g0773/GrapeMHv01_06g0410/GrapeMHv01_06g0573/GrapeMHv01_04g0041/GrapeMHv01_02g1301/GrapeMHv01_18g1751/GrapeMHv01_07g1030/…	GrapeMHv01_18g0868/GrapeMHv01_06g0112/GrapeMHv01_09g0818/GrapeMHv01_18g0019/GrapeMHv01_14g1156/GrapeMHv01_09g0181/GrapeMHv01_18g1630/GrapeMHv01_16g0159/GrapeMHv01_08g0175/GrapeMHv01_03g0722/GrapeMHv01_04g0627/GrapeMHv01_07g2045/GrapeMHv01_08g1465/GrapeMHv01_01g1153/GrapeMHv01_07g0773/GrapeMHv01_06g0410/GrapeMHv01_06g0573/GrapeMHv01_04g0041/GrapeMHv01_02g1301/GrapeMHv01_18g1751/GrapeMHv01_07g1030/…	vvi:100255846/vvi:100258243/vvi:100250028/vvi:100259801/vvi:100252435/vvi:100266920/vvi:100263065/vvi:100263222/vvi:100265692/vvi:100241923/vvi:100243947/vvi:100260023/vvi:100265801/vvi:100251252/vvi:100262903/vvi:100244870/vvi:100253485/vvi:100245746/vvi:100256249/vvi:100253870/vvi:100267912/vvi:100267367/vvi:100258377/vvi:100259432/vvi:100244105/vvi:100265580/vvi:100255521/vvi:100259985/vvi:100…	82
BP	GO:0070647	protein modification by small protein conjugation or removal	76/5536	80/8191	2.00178e-09	5.06766e-08	GrapeMHv01_07g0154/GrapeMHv01_04g0887/GrapeMHv01_09g0861/novel.553/GrapeMHv01_07g0473/GrapeMHv01_04g0338/GrapeMHv01_07g0993/GrapeMHv01_07g0039/GrapeMHv01_Sca0127/GrapeMHv01_07g0632/GrapeMHv01_01g0419/GrapeMHv01_07g0710/GrapeMHv01_15g0852/GrapeMHv01_06g0747/GrapeMHv01_08g0070/GrapeMHv01_01g1129/GrapeMHv01_13g0087/GrapeMHv01_03g0712/GrapeMHv01_18g1115/GrapeMHv01_09g0213/GrapeMHv01_14g1603/GrapeMHv0…	GrapeMHv01_07g0154/GrapeMHv01_04g0887/GrapeMHv01_09g0861/-/GrapeMHv01_07g0473/GrapeMHv01_04g0338/GrapeMHv01_07g0993/GrapeMHv01_07g0039/GrapeMHv01_Sca0127/GrapeMHv01_07g0632/GrapeMHv01_01g0419/GrapeMHv01_07g0710/GrapeMHv01_15g0852/GrapeMHv01_06g0747/GrapeMHv01_08g0070/GrapeMHv01_01g1129/GrapeMHv01_13g0087/GrapeMHv01_03g0712/GrapeMHv01_18g1115/GrapeMHv01_09g0213/GrapeMHv01_14g1603/GrapeMHv01_04g061…	76	vvi00270	Cysteine and methionine metabolism	82/3415	101/4423	0.200975	0.490001	GrapeMHv01_07g0601/GrapeMHv01_11g0746/GrapeMHv01_04g0438/GrapeMHv01_03g0741/GrapeMHv01_16g1012/GrapeMHv01_14g0039/GrapeMHv01_05g1635/GrapeMHv01_08g1456/GrapeMHv01_04g0398/GrapeMHv01_10g0244/GrapeMHv01_08g0219/GrapeMHv01_19g0964/GrapeMHv01_06g0060/GrapeMHv01_10g0700/GrapeMHv01_12g0337/GrapeMHv01_06g0707/GrapeMHv01_08g1312/GrapeMHv01_14g1980/GrapeMHv01_09g0484/GrapeMHv01_07g0932/GrapeMHv01_18g0842/…	GrapeMHv01_07g0601/GrapeMHv01_11g0746/GrapeMHv01_04g0438/GrapeMHv01_03g0741/GrapeMHv01_16g1012/GrapeMHv01_14g0039/GrapeMHv01_05g1635/GrapeMHv01_08g1456/GrapeMHv01_04g0398/GrapeMHv01_10g0244/GrapeMHv01_08g0219/GrapeMHv01_19g0964/GrapeMHv01_06g0060/GrapeMHv01_10g0700/GrapeMHv01_12g0337/GrapeMHv01_06g0707/GrapeMHv01_08g1312/GrapeMHv01_14g1980/GrapeMHv01_09g0484/GrapeMHv01_07g0932/GrapeMHv01_18g0842/…	vvi:100853545/vvi:104877289/vvi:100255998/vvi:100260655/vvi:100232840/vvi:100244282/vvi:100233046/vvi:100252100/vvi:100256163/vvi:100260128/vvi:100267217/vvi:100260099/vvi:100242762/vvi:100232859/vvi:100242005/vvi:100258788/vvi:100260731/vvi:100260089/vvi:100248010/vvi:100243935/vvi:100259056/vvi:100256452/vvi:100263678/vvi:100233110/vvi:100245243/vvi:100261943/vvi:100250615/vvi:100264196/vvi:100…	82
BP	GO:1901137	carbohydrate derivative biosynthetic process	117/5536	131/8191	4.49881e-09	1.08196e-07	GrapeMHv01_13g0519/GrapeMHv01_10g1131/GrapeMHv01_06g1345/GrapeMHv01_19g0576/GrapeMHv01_04g1425/GrapeMHv01_06g0606/GrapeMHv01_02g0349/GrapeMHv01_04g0091/GrapeMHv01_09g0480/GrapeMHv01_07g0177/GrapeMHv01_02g0419/GrapeMHv01_11g0461/GrapeMHv01_02g0100/GrapeMHv01_09g0211/GrapeMHv01_04g0041/GrapeMHv01_06g1278/GrapeMHv01_14g0517/GrapeMHv01_19g0723/GrapeMHv01_13g0618/GrapeMHv01_17g0042/GrapeMHv01_08g1153/…	GrapeMHv01_13g0519/GrapeMHv01_10g1131/GrapeMHv01_06g1345/GrapeMHv01_19g0576/GrapeMHv01_04g1425/GrapeMHv01_06g0606/GrapeMHv01_02g0349/GrapeMHv01_04g0091/GrapeMHv01_09g0480/GrapeMHv01_07g0177/GrapeMHv01_02g0419/GrapeMHv01_11g0461/GrapeMHv01_02g0100/GrapeMHv01_09g0211/GrapeMHv01_04g0041/GrapeMHv01_06g1278/GrapeMHv01_14g0517/GrapeMHv01_19g0723/GrapeMHv01_13g0618/GrapeMHv01_17g0042/GrapeMHv01_08g1153/…	117	vvi00230	Purine metabolism	78/3415	89/4423	0.00914564	0.0634815	GrapeMHv01_13g0519/GrapeMHv01_14g1842/GrapeMHv01_16g0645/GrapeMHv01_06g1619/GrapeMHv01_10g0191/GrapeMHv01_14g1905/GrapeMHv01_17g1004/GrapeMHv01_06g0606/GrapeMHv01_17g0165/GrapeMHv01_05g0467/GrapeMHv01_04g0723/GrapeMHv01_07g0662/GrapeMHv01_11g0579/GrapeMHv01_02g0151/GrapeMHv01_13g0628/GrapeMHv01_08g1505/GrapeMHv01_07g1627/GrapeMHv01_17g0169/GrapeMHv01_14g0517/GrapeMHv01_09g1140/GrapeMHv01_11g0105/…	GrapeMHv01_13g0519/GrapeMHv01_14g1842/GrapeMHv01_16g0645/GrapeMHv01_06g1619/GrapeMHv01_10g0191/GrapeMHv01_14g1905/GrapeMHv01_17g1004/GrapeMHv01_06g0606/GrapeMHv01_17g0165/GrapeMHv01_05g0467/GrapeMHv01_04g0723/GrapeMHv01_07g0662/GrapeMHv01_11g0579/GrapeMHv01_02g0151/GrapeMHv01_13g0628/GrapeMHv01_08g1505/GrapeMHv01_07g1627/GrapeMHv01_17g0169/GrapeMHv01_14g0517/GrapeMHv01_09g1140/GrapeMHv01_11g0105/…	vvi:100249654/vvi:100259523/vvi:100247590/vvi:100256954/vvi:100245619/vvi:100243004/vvi:100265684/vvi:100255318/vvi:100261051/vvi:100251166/vvi:100245563/vvi:100241973/vvi:100256872/vvi:100263310/vvi:100246211/vvi:100265880/vvi:100257335/vvi:100245612/vvi:100250122/vvi:100243214/vvi:100255983/vvi:100253158/vvi:100252684/vvi:100263023/vvi:100246758/vvi:104878186/vvi:100245297/vvi:100242823/vvi:100…	78
BP	GO:0006996	organelle organization	99/5536	109/8191	8.19024e-09	1.87595e-07	GrapeMHv01_04g0901/GrapeMHv01_07g1165/GrapeMHv01_09g0898/GrapeMHv01_19g0770/GrapeMHv01_19g1359/GrapeMHv01_08g0157/GrapeMHv01_17g0280/GrapeMHv01_10g1371/GrapeMHv01_Sca0005/GrapeMHv01_07g1992/GrapeMHv01_14g1461/GrapeMHv01_08g1288/GrapeMHv01_03g0513/GrapeMHv01_16g0452/GrapeMHv01_13g0983/GrapeMHv01_07g1656/GrapeMHv01_14g0218/GrapeMHv01_06g0364/GrapeMHv01_05g0820/GrapeMHv01_07g1903/GrapeMHv01_07g2062/…	GrapeMHv01_04g0901/GrapeMHv01_07g1165/GrapeMHv01_09g0898/GrapeMHv01_19g0770/GrapeMHv01_19g1359/GrapeMHv01_08g0157/GrapeMHv01_17g0280/GrapeMHv01_10g1371/GrapeMHv01_Sca0005/GrapeMHv01_07g1992/GrapeMHv01_14g1461/GrapeMHv01_08g1288/GrapeMHv01_03g0513/GrapeMHv01_16g0452/GrapeMHv01_13g0983/GrapeMHv01_07g1656/GrapeMHv01_14g0218/GrapeMHv01_06g0364/GrapeMHv01_05g0820/GrapeMHv01_07g1903/GrapeMHv01_07g2062/…	99	vvi00620	Pyruvate metabolism	76/3415	98/4423	0.524538	0.871768	GrapeMHv01_11g0831/GrapeMHv01_12g0071/GrapeMHv01_05g1387/GrapeMHv01_01g1232/GrapeMHv01_06g0606/GrapeMHv01_13g0011/GrapeMHv01_13g0698/GrapeMHv01_18g0148/GrapeMHv01_04g1119/GrapeMHv01_10g0700/GrapeMHv01_09g0147/GrapeMHv01_07g1956/GrapeMHv01_14g1250/GrapeMHv01_10g1023/GrapeMHv01_Sca0058/GrapeMHv01_08g0851/GrapeMHv01_04g1816/GrapeMHv01_18g1406/GrapeMHv01_05g0104/GrapeMHv01_15g0498/GrapeMHv01_16g1011/…	GrapeMHv01_11g0831/GrapeMHv01_12g0071/GrapeMHv01_05g1387/GrapeMHv01_01g1232/GrapeMHv01_06g0606/GrapeMHv01_13g0011/GrapeMHv01_13g0698/GrapeMHv01_18g0148/GrapeMHv01_04g1119/GrapeMHv01_10g0700/GrapeMHv01_09g0147/GrapeMHv01_07g1956/GrapeMHv01_14g1250/GrapeMHv01_10g1023/GrapeMHv01_Sca0058/GrapeMHv01_08g0851/GrapeMHv01_04g1816/GrapeMHv01_18g1406/GrapeMHv01_05g0104/GrapeMHv01_15g0498/GrapeMHv01_16g1011/…	vvi:100251795/vvi:100233103/vvi:100249820/vvi:100249597/vvi:100255318/vvi:100243205/vvi:100247974/vvi:100264420/vvi:100255814/vvi:100232859/vvi:100251405/vvi:100258412/vvi:100263518/vvi:100259931/vvi:100247956/vvi:100259758/vvi:100250049/vvi:100233102/vvi:100246616/vvi:100256452/vvi:100246758/vvi:100243322/vvi:100266760/vvi:100244565/vvi:100250615/vvi:100267318/vvi:100254365/vvi:100261216/vvi:100…	76
BP	GO:0044281	small molecule metabolic process	353/5536	445/8191	1.15297e-08	2.52082e-07	GrapeMHv01_18g0241/GrapeMHv01_13g0519/GrapeMHv01_06g1345/GrapeMHv01_18g1088/GrapeMHv01_19g0576/GrapeMHv01_08g0025/GrapeMHv01_01g1081/GrapeMHv01_19g0242/GrapeMHv01_14g1905/GrapeMHv01_02g0779/GrapeMHv01_19g0979/GrapeMHv01_14g0125/GrapeMHv01_06g0068/GrapeMHv01_12g0071/GrapeMHv01_05g1387/GrapeMHv01_06g1428/GrapeMHv01_12g1093/GrapeMHv01_16g0833/GrapeMHv01_16g1097/GrapeMHv01_10g0050/GrapeMHv01_04g1425/…	GrapeMHv01_18g0241/GrapeMHv01_13g0519/GrapeMHv01_06g1345/GrapeMHv01_18g1088/GrapeMHv01_19g0576/GrapeMHv01_08g0025/GrapeMHv01_01g1081/GrapeMHv01_19g0242/GrapeMHv01_14g1905/GrapeMHv01_02g0779/GrapeMHv01_19g0979/GrapeMHv01_14g0125/GrapeMHv01_06g0068/GrapeMHv01_12g0071/GrapeMHv01_05g1387/GrapeMHv01_06g1428/GrapeMHv01_12g1093/GrapeMHv01_16g0833/GrapeMHv01_16g1097/GrapeMHv01_10g0050/GrapeMHv01_04g1425/…	353	vvi00940	Phenylpropanoid biosynthesis	74/3415	153/4423	1	1	GrapeMHv01_19g1493/GrapeMHv01_07g1584/GrapeMHv01_18g0279/GrapeMHv01_15g0789/GrapeMHv01_16g1154/GrapeMHv01_04g1225/GrapeMHv01_07g0746/GrapeMHv01_16g0024/GrapeMHv01_14g1006/GrapeMHv01_06g1367/GrapeMHv01_02g0855/GrapeMHv01_19g0563/GrapeMHv01_14g1605/GrapeMHv01_11g0913/GrapeMHv01_12g0958/GrapeMHv01_10g1269/GrapeMHv01_17g0274/GrapeMHv01_16g0018/GrapeMHv01_18g1667/GrapeMHv01_06g1551/GrapeMHv01_06g0766/…	GrapeMHv01_19g1493/GrapeMHv01_07g1584/GrapeMHv01_18g0279/GrapeMHv01_15g0789/GrapeMHv01_16g1154/GrapeMHv01_04g1225/GrapeMHv01_07g0746/GrapeMHv01_16g0024/GrapeMHv01_14g1006/GrapeMHv01_06g1367/GrapeMHv01_02g0855/GrapeMHv01_19g0563/GrapeMHv01_14g1605/GrapeMHv01_11g0913/GrapeMHv01_12g0958/GrapeMHv01_10g1269/GrapeMHv01_17g0274/GrapeMHv01_16g0018/GrapeMHv01_18g1667/GrapeMHv01_06g1551/GrapeMHv01_06g0766/…	vvi:100262115/vvi:100252190/vvi:100242108/vvi:100260786/vvi:100854172/vvi:100245522/vvi:100247381/vvi:100263160/vvi:100261782/vvi:100255282/vvi:100262575/vvi:100260663/vvi:100261249/vvi:100251539/vvi:100262247/vvi:100250740/vvi:100255914/vvi:100266593/vvi:100854817/vvi:100246743/vvi:100260409/vvi:100268094/vvi:100250218/vvi:100251137/vvi:104877310/vvi:100252889/vvi:100255956/vvi:100259564/vvi:100…	74
BP	GO:0006457	protein folding	80/5536	86/8191	1.37344e-08	2.87229e-07	GrapeMHv01_06g0464/GrapeMHv01_18g0069/GrapeMHv01_19g1528/GrapeMHv01_07g1804/GrapeMHv01_17g0365/GrapeMHv01_Sca0008/GrapeMHv01_04g0147/GrapeMHv01_05g0124/GrapeMHv01_10g0970/GrapeMHv01_13g1145/GrapeMHv01_17g0197/GrapeMHv01_17g0257/GrapeMHv01_06g1425/GrapeMHv01_15g0726/GrapeMHv01_18g1308/GrapeMHv01_13g0393/GrapeMHv01_19g0396/GrapeMHv01_13g1428/GrapeMHv01_05g1599/GrapeMHv01_01g1127/GrapeMHv01_01g0078/…	GrapeMHv01_06g0464/GrapeMHv01_18g0069/GrapeMHv01_19g1528/GrapeMHv01_07g1804/GrapeMHv01_17g0365/GrapeMHv01_Sca0008/GrapeMHv01_04g0147/GrapeMHv01_05g0124/GrapeMHv01_10g0970/GrapeMHv01_13g1145/GrapeMHv01_17g0197/GrapeMHv01_17g0257/GrapeMHv01_06g1425/GrapeMHv01_15g0726/GrapeMHv01_18g1308/GrapeMHv01_13g0393/GrapeMHv01_19g0396/GrapeMHv01_13g1428/GrapeMHv01_05g1599/GrapeMHv01_01g1127/GrapeMHv01_01g0078/…	80	vvi00480	Glutathione metabolism	73/3415	107/4423	0.988837	1	GrapeMHv01_14g0762/GrapeMHv01_08g0719/GrapeMHv01_01g0986/GrapeMHv01_14g1905/GrapeMHv01_14g1694/GrapeMHv01_16g1012/GrapeMHv01_02g0371/GrapeMHv01_19g1550/GrapeMHv01_01g1497/GrapeMHv01_13g0273/GrapeMHv01_08g0894/GrapeMHv01_02g0375/GrapeMHv01_04g0301/GrapeMHv01_07g1504/GrapeMHv01_05g0994/GrapeMHv01_12g0240/GrapeMHv01_05g0943/GrapeMHv01_19g1243/GrapeMHv01_05g0241/GrapeMHv01_05g0471/GrapeMHv01_17g0638/…	GrapeMHv01_14g0762/GrapeMHv01_08g0719/GrapeMHv01_01g0986/GrapeMHv01_14g1905/GrapeMHv01_14g1694/GrapeMHv01_16g1012/GrapeMHv01_02g0371/GrapeMHv01_19g1550/GrapeMHv01_01g1497/GrapeMHv01_13g0273/GrapeMHv01_08g0894/GrapeMHv01_02g0375/GrapeMHv01_04g0301/GrapeMHv01_07g1504/GrapeMHv01_05g0994/GrapeMHv01_12g0240/GrapeMHv01_05g0943/GrapeMHv01_19g1243/GrapeMHv01_05g0241/GrapeMHv01_05g0471/GrapeMHv01_17g0638/…	vvi:100258402/vvi:100246597/vvi:100263691/vvi:100243004/vvi:100249290/vvi:100232840/vvi:100259774/vvi:100264557/vvi:100267681/vvi:100233050/vvi:100247682/vvi:100242689/vvi:100261255/vvi:100265903/vvi:100254507/vvi:100233043/vvi:100244144/vvi:100256700/vvi:100259564/vvi:100263189/vvi:100260496/vvi:100263925/vvi:100245600/vvi:100241717/vvi:104882489/vvi:100264838/vvi:100264430/vvi:100243260/vvi:100…	73
BP	GO:0071705	nitrogen compound transport	144/5536	167/8191	2.07172e-08	4.15206e-07	GrapeMHv01_15g0575/GrapeMHv01_15g0435/GrapeMHv01_09g1065/GrapeMHv01_12g0614/GrapeMHv01_19g0044/GrapeMHv01_04g0246/GrapeMHv01_18g0244/GrapeMHv01_07g1827/GrapeMHv01_14g0098/GrapeMHv01_02g1257/GrapeMHv01_02g0693/GrapeMHv01_14g1019/GrapeMHv01_06g0419/GrapeMHv01_11g0275/GrapeMHv01_06g0522/GrapeMHv01_18g0302/GrapeMHv01_16g0487/GrapeMHv01_14g1413/GrapeMHv01_06g0864/GrapeMHv01_18g1195/GrapeMHv01_08g0153/…	GrapeMHv01_15g0575/GrapeMHv01_15g0435/GrapeMHv01_09g1065/GrapeMHv01_12g0614/GrapeMHv01_19g0044/GrapeMHv01_04g0246/GrapeMHv01_18g0244/GrapeMHv01_07g1827/GrapeMHv01_14g0098/GrapeMHv01_02g1257/GrapeMHv01_02g0693/GrapeMHv01_14g1019/GrapeMHv01_06g0419/GrapeMHv01_11g0275/GrapeMHv01_06g0522/GrapeMHv01_18g0302/GrapeMHv01_16g0487/GrapeMHv01_14g1413/GrapeMHv01_06g0864/GrapeMHv01_18g1195/GrapeMHv01_08g0153/…	144	vvi00564	Glycerophospholipid metabolism	71/3415	84/4423	0.0648097	0.218501	GrapeMHv01_04g1306/GrapeMHv01_17g0098/GrapeMHv01_13g0653/GrapeMHv01_01g1157/GrapeMHv01_17g1004/GrapeMHv01_14g1778/GrapeMHv01_17g0301/GrapeMHv01_Sca0026/GrapeMHv01_11g0910/GrapeMHv01_11g1095/GrapeMHv01_15g1085/GrapeMHv01_03g0552/GrapeMHv01_18g0176/GrapeMHv01_13g0001/GrapeMHv01_14g1337/GrapeMHv01_02g0983/GrapeMHv01_01g0845/GrapeMHv01_09g0525/GrapeMHv01_09g1183/GrapeMHv01_Sca0168/GrapeMHv01_09g0588/…	GrapeMHv01_04g1306/GrapeMHv01_17g0098/GrapeMHv01_13g0653/GrapeMHv01_01g1157/GrapeMHv01_17g1004/GrapeMHv01_14g1778/GrapeMHv01_17g0301/GrapeMHv01_Sca0026/GrapeMHv01_11g0910/GrapeMHv01_11g1095/GrapeMHv01_15g1085/GrapeMHv01_03g0552/GrapeMHv01_18g0176/GrapeMHv01_13g0001/GrapeMHv01_14g1337/GrapeMHv01_02g0983/GrapeMHv01_01g0845/GrapeMHv01_09g0525/GrapeMHv01_09g1183/GrapeMHv01_Sca0168/GrapeMHv01_09g0588/…	vvi:100252422/vvi:100267995/vvi:100266754/vvi:100259768/vvi:100265684/vvi:100261224/vvi:100266447/vvi:104880965/vvi:100251543/vvi:100241035/vvi:100243093/vvi:100248731/vvi:100241982/vvi:100241559/vvi:100261754/vvi:100264363/vvi:100262557/vvi:100246445/vvi:100258621/vvi:100253773/vvi:100232987/vvi:100854082/vvi:100262389/vvi:100245021/vvi:100248458/vvi:100257724/vvi:100241275/vvi:100259291/vvi:100…	71
BP	GO:0006886	intracellular protein transport	85/5536	93/8191	4.59876e-08	8.51856e-07	GrapeMHv01_09g1065/GrapeMHv01_19g0044/GrapeMHv01_04g0246/GrapeMHv01_14g0098/GrapeMHv01_06g0419/GrapeMHv01_06g0522/GrapeMHv01_16g0487/GrapeMHv01_14g1413/GrapeMHv01_18g1195/GrapeMHv01_03g0271/GrapeMHv01_10g0558/GrapeMHv01_16g0442/GrapeMHv01_01g0184/GrapeMHv01_14g1901/GrapeMHv01_16g0111/GrapeMHv01_01g1316/GrapeMHv01_19g0181/GrapeMHv01_04g0408/GrapeMHv01_07g2061/GrapeMHv01_10g0073/GrapeMHv01_13g0070/…	GrapeMHv01_09g1065/GrapeMHv01_19g0044/GrapeMHv01_04g0246/GrapeMHv01_14g0098/GrapeMHv01_06g0419/GrapeMHv01_06g0522/GrapeMHv01_16g0487/GrapeMHv01_14g1413/GrapeMHv01_18g1195/GrapeMHv01_03g0271/GrapeMHv01_10g0558/GrapeMHv01_16g0442/GrapeMHv01_01g0184/GrapeMHv01_14g1901/GrapeMHv01_16g0111/GrapeMHv01_01g1316/GrapeMHv01_19g0181/GrapeMHv01_04g0408/GrapeMHv01_07g2061/GrapeMHv01_10g0073/GrapeMHv01_13g0070/…	85	vvi03008	Ribosome biogenesis in eukaryotes	65/3415	73/4423	0.00749654	0.055287	GrapeMHv01_16g0159/GrapeMHv01_03g0003/GrapeMHv01_15g0384/GrapeMHv01_04g1048/GrapeMHv01_14g1527/GrapeMHv01_16g0060/GrapeMHv01_17g0466/GrapeMHv01_08g0654/GrapeMHv01_16g0111/GrapeMHv01_05g1700/GrapeMHv01_16g0351/GrapeMHv01_06g0848/GrapeMHv01_08g0095/GrapeMHv01_07g0069/GrapeMHv01_13g1271/GrapeMHv01_07g0675/GrapeMHv01_05g0056/GrapeMHv01_07g1185/GrapeMHv01_07g1041/GrapeMHv01_02g0817/GrapeMHv01_09g0130/…	GrapeMHv01_16g0159/GrapeMHv01_03g0003/GrapeMHv01_15g0384/GrapeMHv01_04g1048/GrapeMHv01_14g1527/GrapeMHv01_16g0060/GrapeMHv01_17g0466/GrapeMHv01_08g0654/GrapeMHv01_16g0111/GrapeMHv01_05g1700/GrapeMHv01_16g0351/GrapeMHv01_06g0848/GrapeMHv01_08g0095/GrapeMHv01_07g0069/GrapeMHv01_13g1271/GrapeMHv01_07g0675/GrapeMHv01_05g0056/GrapeMHv01_07g1185/GrapeMHv01_07g1041/GrapeMHv01_02g0817/GrapeMHv01_09g0130/…	vvi:100263222/vvi:100257200/vvi:100266745/vvi:100248167/vvi:100247518/vvi:100252767/vvi:100266210/vvi:100258470/vvi:100256288/vvi:100259542/vvi:100256070/vvi:100258794/vvi:100263244/vvi:100263672/vvi:100248284/vvi:100262741/vvi:100251740/vvi:100244318/vvi:100254404/vvi:100262569/vvi:100244657/vvi:100261745/vvi:100241609/vvi:100266111/vvi:100266996/vvi:100245020/vvi:100252442/vvi:100253844/vvi:100…	65
BP	GO:0090407	organophosphate biosynthetic process	105/5536	118/8191	4.60463e-08	8.51856e-07	GrapeMHv01_18g0241/GrapeMHv01_13g0519/GrapeMHv01_06g1345/GrapeMHv01_19g0576/GrapeMHv01_01g1157/GrapeMHv01_01g1081/GrapeMHv01_06g0068/GrapeMHv01_06g1428/GrapeMHv01_04g1425/GrapeMHv01_17g0301/GrapeMHv01_06g0606/GrapeMHv01_02g0349/GrapeMHv01_04g0091/GrapeMHv01_09g0480/GrapeMHv01_03g0234/GrapeMHv01_02g0419/GrapeMHv01_07g0799/GrapeMHv01_09g0211/GrapeMHv01_04g0041/GrapeMHv01_06g1278/GrapeMHv01_14g0517/…	GrapeMHv01_18g0241/GrapeMHv01_13g0519/GrapeMHv01_06g1345/GrapeMHv01_19g0576/GrapeMHv01_01g1157/GrapeMHv01_01g1081/GrapeMHv01_06g0068/GrapeMHv01_06g1428/GrapeMHv01_04g1425/GrapeMHv01_17g0301/GrapeMHv01_06g0606/GrapeMHv01_02g0349/GrapeMHv01_04g0091/GrapeMHv01_09g0480/GrapeMHv01_03g0234/GrapeMHv01_02g0419/GrapeMHv01_07g0799/GrapeMHv01_09g0211/GrapeMHv01_04g0041/GrapeMHv01_06g1278/GrapeMHv01_14g0517/…	105	vvi04146	Peroxisome	61/3415	69/4423	0.0137289	0.0771432	GrapeMHv01_09g0360/GrapeMHv01_04g0190/GrapeMHv01_14g1694/GrapeMHv01_07g1481/GrapeMHv01_14g0674/GrapeMHv01_10g0050/GrapeMHv01_19g1161/GrapeMHv01_06g0187/GrapeMHv01_17g0280/GrapeMHv01_19g1441/GrapeMHv01_10g1371/GrapeMHv01_01g0447/GrapeMHv01_01g1516/GrapeMHv01_05g0856/GrapeMHv01_18g0354/GrapeMHv01_02g0668/GrapeMHv01_18g0788/GrapeMHv01_05g0981/GrapeMHv01_17g0886/GrapeMHv01_19g1524/GrapeMHv01_11g0253/…	GrapeMHv01_09g0360/GrapeMHv01_04g0190/GrapeMHv01_14g1694/GrapeMHv01_07g1481/GrapeMHv01_14g0674/GrapeMHv01_10g0050/GrapeMHv01_19g1161/GrapeMHv01_06g0187/GrapeMHv01_17g0280/GrapeMHv01_19g1441/GrapeMHv01_10g1371/GrapeMHv01_01g0447/GrapeMHv01_01g1516/GrapeMHv01_05g0856/GrapeMHv01_18g0354/GrapeMHv01_02g0668/GrapeMHv01_18g0788/GrapeMHv01_05g0981/GrapeMHv01_17g0886/GrapeMHv01_19g1524/GrapeMHv01_11g0253/…	vvi:100246296/vvi:100262831/vvi:100249290/vvi:100259587/vvi:100257920/vvi:100246958/vvi:100251495/vvi:100264975/vvi:100243874/vvi:100248493/vvi:100259773/vvi:100254163/vvi:100249010/vvi:100266478/vvi:100265978/vvi:100242021/vvi:100247188/vvi:100247651/vvi:100253619/vvi:100244701/vvi:100252597/vvi:100257814/vvi:100232932/vvi:100248063/vvi:100241306/vvi:100243066/vvi:100259453/vvi:100253231/vvi:100…	61
BP	GO:0043933	protein-containing complex subunit organization	55/5536	57/8191	7.35357e-08	1.31002e-06	GrapeMHv01_04g1649/GrapeMHv01_07g1165/GrapeMHv01_02g0336/GrapeMHv01_19g0213/GrapeMHv01_12g0788/GrapeMHv01_07g1656/GrapeMHv01_14g0218/GrapeMHv01_19g0280/GrapeMHv01_03g0872/GrapeMHv01_01g0438/GrapeMHv01_19g0413/GrapeMHv01_Sca0154/GrapeMHv01_12g0601/GrapeMHv01_08g0954/GrapeMHv01_05g0236/GrapeMHv01_07g0041/GrapeMHv01_07g1842/GrapeMHv01_04g1416/GrapeMHv01_05g0879/GrapeMHv01_07g1041/GrapeMHv01_14g1791/…	GrapeMHv01_04g1649/GrapeMHv01_07g1165/GrapeMHv01_02g0336/GrapeMHv01_19g0213/GrapeMHv01_12g0788/GrapeMHv01_07g1656/GrapeMHv01_14g0218/GrapeMHv01_19g0280/GrapeMHv01_03g0872/GrapeMHv01_01g0438/GrapeMHv01_19g0413/GrapeMHv01_Sca0154/GrapeMHv01_12g0601/GrapeMHv01_08g0954/GrapeMHv01_05g0236/GrapeMHv01_07g0041/GrapeMHv01_07g1842/GrapeMHv01_04g1416/GrapeMHv01_05g0879/GrapeMHv01_07g1041/GrapeMHv01_14g1791/…	55	vvi04145	Phagosome	61/3415	79/4423	0.562551	0.891258	GrapeMHv01_16g0051/GrapeMHv01_14g1517/GrapeMHv01_15g0521/GrapeMHv01_10g0204/GrapeMHv01_Sca0008/GrapeMHv01_18g1324/GrapeMHv01_06g1238/GrapeMHv01_18g1226/GrapeMHv01_06g0138/GrapeMHv01_11g0232/GrapeMHv01_03g0522/GrapeMHv01_19g0571/GrapeMHv01_18g1295/GrapeMHv01_03g0015/GrapeMHv01_02g0380/GrapeMHv01_08g0918/GrapeMHv01_18g0689/GrapeMHv01_14g1376/GrapeMHv01_10g1260/GrapeMHv01_18g1549/GrapeMHv01_04g1341/…	GrapeMHv01_16g0051/GrapeMHv01_14g1517/GrapeMHv01_15g0521/GrapeMHv01_10g0204/GrapeMHv01_Sca0008/GrapeMHv01_18g1324/GrapeMHv01_06g1238/GrapeMHv01_18g1226/GrapeMHv01_06g0138/GrapeMHv01_11g0232/GrapeMHv01_03g0522/GrapeMHv01_19g0571/GrapeMHv01_18g1295/GrapeMHv01_03g0015/GrapeMHv01_02g0380/GrapeMHv01_08g0918/GrapeMHv01_18g0689/GrapeMHv01_14g1376/GrapeMHv01_10g1260/GrapeMHv01_18g1549/GrapeMHv01_04g1341/…	vvi:100240790/vvi:100244110/vvi:100241050/vvi:100256926/vvi:100259611/vvi:100253703/vvi:100260443/vvi:100247114/vvi:100265052/vvi:100266265/vvi:100853135/vvi:100243433/vvi:100259087/vvi:100258865/vvi:100247828/vvi:100258042/vvi:100247081/vvi:100254996/vvi:100259534/vvi:100242669/vvi:100266143/vvi:100263448/vvi:100247887/vvi:100249742/vvi:100257413/vvi:100249863/vvi:100261736/vvi:100256456/vvi:100…	61
BP	GO:0034613	cellular protein localization	95/5536	107/8191	2.64965e-07	4.39477e-06	GrapeMHv01_09g1065/GrapeMHv01_19g0044/GrapeMHv01_04g0246/GrapeMHv01_14g0098/GrapeMHv01_06g0419/GrapeMHv01_06g0522/GrapeMHv01_16g0487/GrapeMHv01_14g1413/GrapeMHv01_18g1195/GrapeMHv01_03g0271/GrapeMHv01_10g0558/GrapeMHv01_16g0442/GrapeMHv01_01g0184/GrapeMHv01_14g1901/GrapeMHv01_04g1238/GrapeMHv01_16g0111/GrapeMHv01_01g1316/GrapeMHv01_19g0181/GrapeMHv01_04g0408/GrapeMHv01_07g2061/GrapeMHv01_10g0073/…	GrapeMHv01_09g1065/GrapeMHv01_19g0044/GrapeMHv01_04g0246/GrapeMHv01_14g0098/GrapeMHv01_06g0419/GrapeMHv01_06g0522/GrapeMHv01_16g0487/GrapeMHv01_14g1413/GrapeMHv01_18g1195/GrapeMHv01_03g0271/GrapeMHv01_10g0558/GrapeMHv01_16g0442/GrapeMHv01_01g0184/GrapeMHv01_14g1901/GrapeMHv01_04g1238/GrapeMHv01_16g0111/GrapeMHv01_01g1316/GrapeMHv01_19g0181/GrapeMHv01_04g0408/GrapeMHv01_07g2061/GrapeMHv01_10g0073/…	95	vvi00630	Glyoxylate and dicarboxylate metabolism	58/3415	63/4423	0.00170028	0.0200633	GrapeMHv01_02g0378/GrapeMHv01_14g1657/GrapeMHv01_07g0545/GrapeMHv01_14g0743/GrapeMHv01_10g0700/GrapeMHv01_07g0680/GrapeMHv01_14g1250/GrapeMHv01_12g0317/GrapeMHv01_17g0185/GrapeMHv01_07g0209/GrapeMHv01_07g0679/GrapeMHv01_07g0539/GrapeMHv01_19g1524/GrapeMHv01_05g0104/GrapeMHv01_15g0498/GrapeMHv01_10g0094/GrapeMHv01_10g1029/GrapeMHv01_07g0167/GrapeMHv01_17g0177/GrapeMHv01_04g0087/GrapeMHv01_09g0058/…	GrapeMHv01_02g0378/GrapeMHv01_14g1657/GrapeMHv01_07g0545/GrapeMHv01_14g0743/GrapeMHv01_10g0700/GrapeMHv01_07g0680/GrapeMHv01_14g1250/GrapeMHv01_12g0317/GrapeMHv01_17g0185/GrapeMHv01_07g0209/GrapeMHv01_07g0679/GrapeMHv01_07g0539/GrapeMHv01_19g1524/GrapeMHv01_05g0104/GrapeMHv01_15g0498/GrapeMHv01_10g0094/GrapeMHv01_10g1029/GrapeMHv01_07g0167/GrapeMHv01_17g0177/GrapeMHv01_04g0087/GrapeMHv01_09g0058/…	vvi:100253117/vvi:100261093/vvi:100261289/vvi:100246404/vvi:100232859/vvi:100255878/vvi:100263518/vvi:100255795/vvi:100266191/vvi:104877272/vvi:100250701/vvi:100243424/vvi:100244701/vvi:100246616/vvi:100256452/vvi:100250401/vvi:100232932/vvi:100246579/vvi:100261216/vvi:100250728/vvi:100253231/vvi:100855181/vvi:104878848/vvi:100266280/vvi:100244516/vvi:100248779/vvi:100261413/vvi:100261432/vvi:100…	58
BP	GO:0070727	cellular macromolecule localization	95/5536	107/8191	2.64965e-07	4.39477e-06	GrapeMHv01_09g1065/GrapeMHv01_19g0044/GrapeMHv01_04g0246/GrapeMHv01_14g0098/GrapeMHv01_06g0419/GrapeMHv01_06g0522/GrapeMHv01_16g0487/GrapeMHv01_14g1413/GrapeMHv01_18g1195/GrapeMHv01_03g0271/GrapeMHv01_10g0558/GrapeMHv01_16g0442/GrapeMHv01_01g0184/GrapeMHv01_14g1901/GrapeMHv01_04g1238/GrapeMHv01_16g0111/GrapeMHv01_01g1316/GrapeMHv01_19g0181/GrapeMHv01_04g0408/GrapeMHv01_07g2061/GrapeMHv01_10g0073/…	GrapeMHv01_09g1065/GrapeMHv01_19g0044/GrapeMHv01_04g0246/GrapeMHv01_14g0098/GrapeMHv01_06g0419/GrapeMHv01_06g0522/GrapeMHv01_16g0487/GrapeMHv01_14g1413/GrapeMHv01_18g1195/GrapeMHv01_03g0271/GrapeMHv01_10g0558/GrapeMHv01_16g0442/GrapeMHv01_01g0184/GrapeMHv01_14g1901/GrapeMHv01_04g1238/GrapeMHv01_16g0111/GrapeMHv01_01g1316/GrapeMHv01_19g0181/GrapeMHv01_04g0408/GrapeMHv01_07g2061/GrapeMHv01_10g0073/…	95	vvi00561	Glycerolipid metabolism	54/3415	67/4423	0.30872	0.605114	GrapeMHv01_05g0179/GrapeMHv01_01g1232/GrapeMHv01_13g0088/GrapeMHv01_Sca0026/GrapeMHv01_11g1095/GrapeMHv01_15g1199/GrapeMHv01_15g1085/GrapeMHv01_03g0552/GrapeMHv01_08g0851/GrapeMHv01_10g0530/GrapeMHv01_02g0983/GrapeMHv01_11g0064/GrapeMHv01_08g0853/GrapeMHv01_01g0777/GrapeMHv01_06g0413/GrapeMHv01_11g0663/GrapeMHv01_17g0854/GrapeMHv01_14g0958/GrapeMHv01_01g0352/GrapeMHv01_04g0604/GrapeMHv01_08g1351/…	GrapeMHv01_05g0179/GrapeMHv01_01g1232/GrapeMHv01_13g0088/GrapeMHv01_Sca0026/GrapeMHv01_11g1095/GrapeMHv01_15g1199/GrapeMHv01_15g1085/GrapeMHv01_03g0552/GrapeMHv01_08g0851/GrapeMHv01_10g0530/GrapeMHv01_02g0983/GrapeMHv01_11g0064/GrapeMHv01_08g0853/GrapeMHv01_01g0777/GrapeMHv01_06g0413/GrapeMHv01_11g0663/GrapeMHv01_17g0854/GrapeMHv01_14g0958/GrapeMHv01_01g0352/GrapeMHv01_04g0604/GrapeMHv01_08g1351/…	vvi:100241487/vvi:100249597/vvi:100241552/vvi:104880965/vvi:100241035/vvi:100251641/vvi:100243093/vvi:100248731/vvi:100259758/vvi:100855015/vvi:100264363/vvi:100266364/vvi:100244158/vvi:100267386/vvi:100243077/vvi:100248458/vvi:100262043/vvi:100241275/vvi:100259291/vvi:100247378/vvi:100258980/vvi:100259296/vvi:100264200/vvi:100266011/vvi:100245598/vvi:100253650/vvi:100256634/vvi:100248541/vvi:100…	54
BP	GO:0065003	protein-containing complex assembly	45/5536	46/8191	3.26101e-07	5.22849e-06	GrapeMHv01_07g1165/GrapeMHv01_02g0336/GrapeMHv01_19g0213/GrapeMHv01_12g0788/GrapeMHv01_07g1656/GrapeMHv01_14g0218/GrapeMHv01_19g0280/GrapeMHv01_03g0872/GrapeMHv01_01g0438/GrapeMHv01_19g0413/GrapeMHv01_12g0601/GrapeMHv01_08g0954/GrapeMHv01_05g0236/GrapeMHv01_07g0041/GrapeMHv01_04g1416/GrapeMHv01_05g0879/GrapeMHv01_07g1041/GrapeMHv01_14g1791/GrapeMHv01_07g1556/GrapeMHv01_11g0060/GrapeMHv01_04g0705/…	GrapeMHv01_07g1165/GrapeMHv01_02g0336/GrapeMHv01_19g0213/GrapeMHv01_12g0788/GrapeMHv01_07g1656/GrapeMHv01_14g0218/GrapeMHv01_19g0280/GrapeMHv01_03g0872/GrapeMHv01_01g0438/GrapeMHv01_19g0413/GrapeMHv01_12g0601/GrapeMHv01_08g0954/GrapeMHv01_05g0236/GrapeMHv01_07g0041/GrapeMHv01_04g1416/GrapeMHv01_05g0879/GrapeMHv01_07g1041/GrapeMHv01_14g1791/GrapeMHv01_07g1556/GrapeMHv01_11g0060/GrapeMHv01_04g0705/…	45	vvi00710	Carbon fixation in photosynthetic organisms	52/3415	58/4423	0.0121592	0.0720034	GrapeMHv01_13g0522/GrapeMHv01_12g0071/GrapeMHv01_04g1425/GrapeMHv01_04g0398/GrapeMHv01_13g0698/GrapeMHv01_06g1124/GrapeMHv01_17g0678/GrapeMHv01_10g0700/GrapeMHv01_03g0178/GrapeMHv01_08g1153/GrapeMHv01_14g0463/GrapeMHv01_16g0574/GrapeMHv01_01g1325/GrapeMHv01_15g0498/GrapeMHv01_19g1138/GrapeMHv01_03g1108/GrapeMHv01_07g0569/GrapeMHv01_15g1191/GrapeMHv01_15g0605/GrapeMHv01_13g0351/GrapeMHv01_18g2280/…	GrapeMHv01_13g0522/GrapeMHv01_12g0071/GrapeMHv01_04g1425/GrapeMHv01_04g0398/GrapeMHv01_13g0698/GrapeMHv01_06g1124/GrapeMHv01_17g0678/GrapeMHv01_10g0700/GrapeMHv01_03g0178/GrapeMHv01_08g1153/GrapeMHv01_14g0463/GrapeMHv01_16g0574/GrapeMHv01_01g1325/GrapeMHv01_15g0498/GrapeMHv01_19g1138/GrapeMHv01_03g1108/GrapeMHv01_07g0569/GrapeMHv01_15g1191/GrapeMHv01_15g0605/GrapeMHv01_13g0351/GrapeMHv01_18g2280/…	vvi:100260169/vvi:100233103/vvi:100852851/vvi:100256163/vvi:100247974/vvi:100248352/vvi:100267206/vvi:100232859/vvi:100260576/vvi:100245998/vvi:100264080/vvi:100248004/vvi:100264789/vvi:100256452/vvi:100265177/vvi:100247107/vvi:100256754/vvi:100241371/vvi:100262551/vvi:100263345/vvi:100242264/vvi:100264087/vvi:100246081/vvi:100247335/vvi:100265689/vvi:100232924/vvi:100241156/vvi:100267988/vvi:100…	52
BP	GO:0032446	protein modification by small protein conjugation	50/5536	52/8191	4.42589e-07	6.86727e-06	GrapeMHv01_07g0039/GrapeMHv01_Sca0127/GrapeMHv01_07g0632/GrapeMHv01_01g0419/GrapeMHv01_07g0710/GrapeMHv01_15g0852/GrapeMHv01_06g0747/GrapeMHv01_01g1129/GrapeMHv01_13g0087/GrapeMHv01_03g0712/GrapeMHv01_18g1115/GrapeMHv01_14g1603/GrapeMHv01_06g1440/GrapeMHv01_12g0176/GrapeMHv01_05g0499/GrapeMHv01_06g0016/GrapeMHv01_16g0813/GrapeMHv01_04g1799/GrapeMHv01_11g0052/GrapeMHv01_07g0493/GrapeMHv01_01g1587/…	GrapeMHv01_07g0039/GrapeMHv01_Sca0127/GrapeMHv01_07g0632/GrapeMHv01_01g0419/GrapeMHv01_07g0710/GrapeMHv01_15g0852/GrapeMHv01_06g0747/GrapeMHv01_01g1129/GrapeMHv01_13g0087/GrapeMHv01_03g0712/GrapeMHv01_18g1115/GrapeMHv01_14g1603/GrapeMHv01_06g1440/GrapeMHv01_12g0176/GrapeMHv01_05g0499/GrapeMHv01_06g0016/GrapeMHv01_16g0813/GrapeMHv01_04g1799/GrapeMHv01_11g0052/GrapeMHv01_07g0493/GrapeMHv01_01g1587/…	50	vvi00260	Glycine, serine and threonine metabolism	47/3415	54/4423	0.0521952	0.20255	GrapeMHv01_03g0741/GrapeMHv01_08g0267/GrapeMHv01_05g0546/GrapeMHv01_17g0960/GrapeMHv01_07g0545/GrapeMHv01_17g0776/GrapeMHv01_14g1097/GrapeMHv01_11g1025/GrapeMHv01_14g1980/GrapeMHv01_07g0539/GrapeMHv01_07g0932/GrapeMHv01_18g0842/GrapeMHv01_05g0104/GrapeMHv01_02g0379/GrapeMHv01_10g0094/GrapeMHv01_08g1202/GrapeMHv01_04g0087/GrapeMHv01_18g2322/GrapeMHv01_17g0812/GrapeMHv01_04g1257/GrapeMHv01_11g0102/…	GrapeMHv01_03g0741/GrapeMHv01_08g0267/GrapeMHv01_05g0546/GrapeMHv01_17g0960/GrapeMHv01_07g0545/GrapeMHv01_17g0776/GrapeMHv01_14g1097/GrapeMHv01_11g1025/GrapeMHv01_14g1980/GrapeMHv01_07g0539/GrapeMHv01_07g0932/GrapeMHv01_18g0842/GrapeMHv01_05g0104/GrapeMHv01_02g0379/GrapeMHv01_10g0094/GrapeMHv01_08g1202/GrapeMHv01_04g0087/GrapeMHv01_18g2322/GrapeMHv01_17g0812/GrapeMHv01_04g1257/GrapeMHv01_11g0102/…	vvi:100260655/vvi:100245007/vvi:100251211/vvi:100267280/vvi:100261289/vvi:100251806/vvi:100261704/vvi:100256530/vvi:100260089/vvi:100243424/vvi:100243935/vvi:100259056/vvi:100246616/vvi:100247899/vvi:100250401/vvi:100248644/vvi:100250728/vvi:100258602/vvi:100246770/vvi:100854216/vvi:100266280/vvi:100267777/vvi:100245371/vvi:100245641/vvi:100248779/vvi:100244323/vvi:100259834/vvi:100266217/vvi:100…	47
BP	GO:0018193	peptidyl-amino acid modification	44/5536	45/8191	4.7363e-07	7.11925e-06	GrapeMHv01_06g0464/GrapeMHv01_09g0898/GrapeMHv01_07g1804/GrapeMHv01_08g0157/GrapeMHv01_07g1992/GrapeMHv01_04g0147/GrapeMHv01_05g0124/GrapeMHv01_13g0983/GrapeMHv01_13g1145/GrapeMHv01_05g0820/GrapeMHv01_07g1903/GrapeMHv01_06g1425/GrapeMHv01_15g0726/GrapeMHv01_02g0757/GrapeMHv01_19g0396/GrapeMHv01_08g0499/GrapeMHv01_01g0955/GrapeMHv01_14g1040/GrapeMHv01_11g0570/GrapeMHv01_01g1556/GrapeMHv01_16g0263/…	GrapeMHv01_06g0464/GrapeMHv01_09g0898/GrapeMHv01_07g1804/GrapeMHv01_08g0157/GrapeMHv01_07g1992/GrapeMHv01_04g0147/GrapeMHv01_05g0124/GrapeMHv01_13g0983/GrapeMHv01_13g1145/GrapeMHv01_05g0820/GrapeMHv01_07g1903/GrapeMHv01_06g1425/GrapeMHv01_15g0726/GrapeMHv01_02g0757/GrapeMHv01_19g0396/GrapeMHv01_08g0499/GrapeMHv01_01g0955/GrapeMHv01_14g1040/GrapeMHv01_11g0570/GrapeMHv01_01g1556/GrapeMHv01_16g0263/…	44	vvi00970	Aminoacyl-tRNA biosynthesis	45/3415	55/4423	0.260792	0.591797	GrapeMHv01_19g0979/GrapeMHv01_16g0833/GrapeMHv01_14g0808/GrapeMHv01_05g0373/GrapeMHv01_03g0946/GrapeMHv01_15g0402/GrapeMHv01_13g0880/GrapeMHv01_04g0316/GrapeMHv01_01g0177/GrapeMHv01_06g0630/GrapeMHv01_05g1158/GrapeMHv01_12g0346/GrapeMHv01_03g1226/GrapeMHv01_01g0798/GrapeMHv01_02g0355/GrapeMHv01_12g0821/GrapeMHv01_04g0012/GrapeMHv01_15g0181/GrapeMHv01_04g0047/GrapeMHv01_17g0016/GrapeMHv01_14g0624/…	GrapeMHv01_19g0979/GrapeMHv01_16g0833/GrapeMHv01_14g0808/GrapeMHv01_05g0373/GrapeMHv01_03g0946/GrapeMHv01_15g0402/GrapeMHv01_13g0880/GrapeMHv01_04g0316/GrapeMHv01_01g0177/GrapeMHv01_06g0630/GrapeMHv01_05g1158/GrapeMHv01_12g0346/GrapeMHv01_03g1226/GrapeMHv01_01g0798/GrapeMHv01_02g0355/GrapeMHv01_12g0821/GrapeMHv01_04g0012/GrapeMHv01_15g0181/GrapeMHv01_04g0047/GrapeMHv01_17g0016/GrapeMHv01_14g0624/…	vvi:100258303/vvi:100262997/vvi:100253666/vvi:100254604/vvi:100241273/vvi:100246137/vvi:100260814/vvi:100262746/vvi:100249161/vvi:100262063/vvi:100257273/vvi:100257528/vvi:100854736/vvi:100265542/vvi:100251282/vvi:100256277/vvi:100262715/vvi:100262532/vvi:100249085/vvi:100257704/vvi:100246653/vvi:100249892/vvi:100251286/vvi:100248413/vvi:100256002/vvi:100245851/vvi:100255425/vvi:100242665/vvi:100…	45
BP	GO:0016567	protein ubiquitination	49/5536	51/8191	6.32359e-07	9.21711e-06	GrapeMHv01_07g0039/GrapeMHv01_Sca0127/GrapeMHv01_07g0632/GrapeMHv01_01g0419/GrapeMHv01_07g0710/GrapeMHv01_15g0852/GrapeMHv01_06g0747/GrapeMHv01_01g1129/GrapeMHv01_13g0087/GrapeMHv01_03g0712/GrapeMHv01_18g1115/GrapeMHv01_14g1603/GrapeMHv01_06g1440/GrapeMHv01_12g0176/GrapeMHv01_06g0016/GrapeMHv01_16g0813/GrapeMHv01_04g1799/GrapeMHv01_11g0052/GrapeMHv01_07g0493/GrapeMHv01_01g1587/GrapeMHv01_16g1202/…	GrapeMHv01_07g0039/GrapeMHv01_Sca0127/GrapeMHv01_07g0632/GrapeMHv01_01g0419/GrapeMHv01_07g0710/GrapeMHv01_15g0852/GrapeMHv01_06g0747/GrapeMHv01_01g1129/GrapeMHv01_13g0087/GrapeMHv01_03g0712/GrapeMHv01_18g1115/GrapeMHv01_14g1603/GrapeMHv01_06g1440/GrapeMHv01_12g0176/GrapeMHv01_06g0016/GrapeMHv01_16g0813/GrapeMHv01_04g1799/GrapeMHv01_11g0052/GrapeMHv01_07g0493/GrapeMHv01_01g1587/GrapeMHv01_16g1202/…	49	vvi01212	Fatty acid metabolism	45/3415	59/4423	0.638172	0.949564	GrapeMHv01_11g0831/GrapeMHv01_17g0180/GrapeMHv01_13g0846/GrapeMHv01_08g1521/GrapeMHv01_13g0361/GrapeMHv01_11g0238/GrapeMHv01_18g0354/GrapeMHv01_05g0981/GrapeMHv01_09g0057/GrapeMHv01_01g1343/GrapeMHv01_12g0586/GrapeMHv01_04g1660/GrapeMHv01_05g1632/GrapeMHv01_06g0751/GrapeMHv01_08g1520/GrapeMHv01_Sca0036/GrapeMHv01_06g1509/GrapeMHv01_10g0293/GrapeMHv01_10g0837/GrapeMHv01_08g1413/GrapeMHv01_01g0611/…	GrapeMHv01_11g0831/GrapeMHv01_17g0180/GrapeMHv01_13g0846/GrapeMHv01_08g1521/GrapeMHv01_13g0361/GrapeMHv01_11g0238/GrapeMHv01_18g0354/GrapeMHv01_05g0981/GrapeMHv01_09g0057/GrapeMHv01_01g1343/GrapeMHv01_12g0586/GrapeMHv01_04g1660/GrapeMHv01_05g1632/GrapeMHv01_06g0751/GrapeMHv01_08g1520/GrapeMHv01_Sca0036/GrapeMHv01_06g1509/GrapeMHv01_10g0293/GrapeMHv01_10g0837/GrapeMHv01_08g1413/GrapeMHv01_01g0611/…	vvi:100251795/vvi:100254351/vvi:100255873/vvi:100241750/vvi:100266766/vvi:100245687/vvi:100265978/vvi:100247651/vvi:100253210/vvi:100257887/vvi:100244832/vvi:100266760/vvi:100252677/vvi:100241680/vvi:109123025/vvi:100254365/vvi:100245074/vvi:100855181/vvi:4025046/vvi:100250344/vvi:100257722/vvi:100244213/vvi:100256854/vvi:100246523/vvi:100257137/vvi:100257579/vvi:100254588/vvi:100257386/vvi:10024…	45
BP	GO:0006520	cellular amino acid metabolic process	123/5536	144/8191	7.08911e-07	1.0029e-05	GrapeMHv01_19g0242/GrapeMHv01_02g0779/GrapeMHv01_19g0979/GrapeMHv01_05g1387/GrapeMHv01_12g1093/GrapeMHv01_16g0833/GrapeMHv01_16g1097/GrapeMHv01_14g0808/GrapeMHv01_03g0736/GrapeMHv01_05g0373/GrapeMHv01_01g0311/GrapeMHv01_10g0244/GrapeMHv01_14g1279/GrapeMHv01_03g0946/GrapeMHv01_06g0957/GrapeMHv01_10g0105/GrapeMHv01_15g0402/GrapeMHv01_14g0743/GrapeMHv01_07g0379/GrapeMHv01_06g0060/GrapeMHv01_13g0880/…	GrapeMHv01_19g0242/GrapeMHv01_02g0779/GrapeMHv01_19g0979/GrapeMHv01_05g1387/GrapeMHv01_12g1093/GrapeMHv01_16g0833/GrapeMHv01_16g1097/GrapeMHv01_14g0808/GrapeMHv01_03g0736/GrapeMHv01_05g0373/GrapeMHv01_01g0311/GrapeMHv01_10g0244/GrapeMHv01_14g1279/GrapeMHv01_03g0946/GrapeMHv01_06g0957/GrapeMHv01_10g0105/GrapeMHv01_15g0402/GrapeMHv01_14g0743/GrapeMHv01_07g0379/GrapeMHv01_06g0060/GrapeMHv01_13g0880/…	123	vvi00051	Fructose and mannose metabolism	44/3415	52/4423	0.130523	0.363892	GrapeMHv01_04g1425/GrapeMHv01_06g1124/GrapeMHv01_18g1136/GrapeMHv01_04g1413/GrapeMHv01_18g1282/GrapeMHv01_04g0041/GrapeMHv01_03g0178/GrapeMHv01_18g2297/GrapeMHv01_08g1153/GrapeMHv01_08g0472/GrapeMHv01_11g0178/GrapeMHv01_18g2301/GrapeMHv01_19g1138/GrapeMHv01_03g1108/GrapeMHv01_10g0154/GrapeMHv01_14g1475/GrapeMHv01_11g0154/GrapeMHv01_06g0298/GrapeMHv01_13g0351/GrapeMHv01_14g0854/GrapeMHv01_18g1754/…	GrapeMHv01_04g1425/GrapeMHv01_06g1124/GrapeMHv01_18g1136/GrapeMHv01_04g1413/GrapeMHv01_18g1282/GrapeMHv01_04g0041/GrapeMHv01_03g0178/GrapeMHv01_18g2297/GrapeMHv01_08g1153/GrapeMHv01_08g0472/GrapeMHv01_11g0178/GrapeMHv01_18g2301/GrapeMHv01_19g1138/GrapeMHv01_03g1108/GrapeMHv01_10g0154/GrapeMHv01_14g1475/GrapeMHv01_11g0154/GrapeMHv01_06g0298/GrapeMHv01_13g0351/GrapeMHv01_14g0854/GrapeMHv01_18g1754/…	vvi:100852851/vvi:100248352/vvi:100245556/vvi:100264358/vvi:100255753/vvi:100245746/vvi:100260576/vvi:100265435/vvi:100245998/vvi:100248160/vvi:100242358/vvi:100255129/vvi:100265177/vvi:100247107/vvi:100256839/vvi:100242301/vvi:100243946/vvi:100263580/vvi:100263345/vvi:100258640/vvi:100264087/vvi:100251605/vvi:100853473/vvi:100258719/vvi:100266088/vvi:100267988/vvi:100254769/vvi:100263511/vvi:100…	44
BP	GO:0071702	organic substance transport	158/5536	190/8191	7.55144e-07	1.03778e-05	GrapeMHv01_06g0488/GrapeMHv01_15g0575/GrapeMHv01_15g0435/GrapeMHv01_09g1065/GrapeMHv01_12g0614/GrapeMHv01_19g0044/GrapeMHv01_04g0246/GrapeMHv01_18g1425/GrapeMHv01_01g0265/GrapeMHv01_18g0244/GrapeMHv01_07g1827/GrapeMHv01_14g0098/GrapeMHv01_02g1257/GrapeMHv01_02g0693/GrapeMHv01_14g1019/GrapeMHv01_06g0419/GrapeMHv01_11g0275/GrapeMHv01_06g0522/GrapeMHv01_18g0302/GrapeMHv01_16g0487/GrapeMHv01_15g0862/…	GrapeMHv01_06g0488/GrapeMHv01_15g0575/GrapeMHv01_15g0435/GrapeMHv01_09g1065/GrapeMHv01_12g0614/GrapeMHv01_19g0044/GrapeMHv01_04g0246/GrapeMHv01_18g1425/GrapeMHv01_01g0265/GrapeMHv01_18g0244/GrapeMHv01_07g1827/GrapeMHv01_14g0098/GrapeMHv01_02g1257/GrapeMHv01_02g0693/GrapeMHv01_14g1019/GrapeMHv01_06g0419/GrapeMHv01_11g0275/GrapeMHv01_06g0522/GrapeMHv01_18g0302/GrapeMHv01_16g0487/GrapeMHv01_15g0862/…	158	vvi00020	Citrate cycle (TCA cycle)	43/3415	51/4423	0.146136	0.383202	GrapeMHv01_14g1694/GrapeMHv01_04g1571/GrapeMHv01_10g1450/GrapeMHv01_03g0323/GrapeMHv01_10g0700/GrapeMHv01_09g0147/GrapeMHv01_10g1023/GrapeMHv01_12g0317/GrapeMHv01_04g1816/GrapeMHv01_05g0104/GrapeMHv01_15g0498/GrapeMHv01_09g1080/GrapeMHv01_05g0133/GrapeMHv01_01g0850/GrapeMHv01_07g0569/GrapeMHv01_07g0368/GrapeMHv01_03g0951/GrapeMHv01_19g1502/GrapeMHv01_04g1260/GrapeMHv01_13g0741/GrapeMHv01_07g2031/…	GrapeMHv01_14g1694/GrapeMHv01_04g1571/GrapeMHv01_10g1450/GrapeMHv01_03g0323/GrapeMHv01_10g0700/GrapeMHv01_09g0147/GrapeMHv01_10g1023/GrapeMHv01_12g0317/GrapeMHv01_04g1816/GrapeMHv01_05g0104/GrapeMHv01_15g0498/GrapeMHv01_09g1080/GrapeMHv01_05g0133/GrapeMHv01_01g0850/GrapeMHv01_07g0569/GrapeMHv01_07g0368/GrapeMHv01_03g0951/GrapeMHv01_19g1502/GrapeMHv01_04g1260/GrapeMHv01_13g0741/GrapeMHv01_07g2031/…	vvi:100249290/vvi:100254718/vvi:100261358/vvi:100253697/vvi:100232859/vvi:100251405/vvi:100259931/vvi:100255795/vvi:100250049/vvi:100246616/vvi:100256452/vvi:100243322/vvi:100267071/vvi:100263880/vvi:100256754/vvi:100244487/vvi:104878848/vvi:100243260/vvi:100242228/vvi:100243846/vvi:100248061/vvi:100261432/vvi:100263635/vvi:100262907/vvi:100261578/vvi:100242027/vvi:100244395/vvi:100253811/vvi:100…	43
BP	GO:0034660	ncRNA metabolic process	109/5536	126/8191	7.84261e-07	1.04786e-05	GrapeMHv01_16g0828/GrapeMHv01_19g0979/GrapeMHv01_12g1093/GrapeMHv01_16g0833/GrapeMHv01_07g1771/GrapeMHv01_14g0808/GrapeMHv01_05g0373/GrapeMHv01_01g0311/GrapeMHv01_10g0903/GrapeMHv01_11g1041/GrapeMHv01_03g0946/GrapeMHv01_15g0402/GrapeMHv01_09g0883/GrapeMHv01_15g0170/GrapeMHv01_19g0222/GrapeMHv01_16g0060/GrapeMHv01_13g0880/GrapeMHv01_04g0316/GrapeMHv01_19g0155/GrapeMHv01_02g0466/GrapeMHv01_14g1175/…	GrapeMHv01_16g0828/GrapeMHv01_19g0979/GrapeMHv01_12g1093/GrapeMHv01_16g0833/GrapeMHv01_07g1771/GrapeMHv01_14g0808/GrapeMHv01_05g0373/GrapeMHv01_01g0311/GrapeMHv01_10g0903/GrapeMHv01_11g1041/GrapeMHv01_03g0946/GrapeMHv01_15g0402/GrapeMHv01_09g0883/GrapeMHv01_15g0170/GrapeMHv01_19g0222/GrapeMHv01_16g0060/GrapeMHv01_13g0880/GrapeMHv01_04g0316/GrapeMHv01_19g0155/GrapeMHv01_02g0466/GrapeMHv01_14g1175/…	109	vvi00240	Pyrimidine metabolism	43/3415	53/4423	0.309384	0.605114	GrapeMHv01_18g1088/GrapeMHv01_12g0832/GrapeMHv01_01g1081/GrapeMHv01_14g1905/GrapeMHv01_14g1755/GrapeMHv01_06g0165/GrapeMHv01_16g0534/GrapeMHv01_03g1327/GrapeMHv01_04g1190/GrapeMHv01_02g0151/GrapeMHv01_05g1283/GrapeMHv01_14g1819/GrapeMHv01_17g0713/GrapeMHv01_19g0774/GrapeMHv01_13g1211/GrapeMHv01_08g1138/GrapeMHv01_01g1168/GrapeMHv01_11g0105/GrapeMHv01_17g1069/GrapeMHv01_05g0471/GrapeMHv01_04g1143/…	GrapeMHv01_18g1088/GrapeMHv01_12g0832/GrapeMHv01_01g1081/GrapeMHv01_14g1905/GrapeMHv01_14g1755/GrapeMHv01_06g0165/GrapeMHv01_16g0534/GrapeMHv01_03g1327/GrapeMHv01_04g1190/GrapeMHv01_02g0151/GrapeMHv01_05g1283/GrapeMHv01_14g1819/GrapeMHv01_17g0713/GrapeMHv01_19g0774/GrapeMHv01_13g1211/GrapeMHv01_08g1138/GrapeMHv01_01g1168/GrapeMHv01_11g0105/GrapeMHv01_17g1069/GrapeMHv01_05g0471/GrapeMHv01_04g1143/…	vvi:100242070/vvi:100852993/vvi:100249622/vvi:100243004/vvi:100257633/vvi:100247897/vvi:100248550/vvi:100246992/vvi:100255702/vvi:100263310/vvi:100266931/vvi:100245592/vvi:100241572/vvi:100246977/vvi:100261809/vvi:100266594/vvi:100266718/vvi:100255983/vvi:100242823/vvi:100263189/vvi:100242145/vvi:100253119/vvi:100249021/vvi:100262452/vvi:100241478/vvi:100261117/vvi:100242666/vvi:100258316/vvi:100…	43
BP	GO:0044085	cellular component biogenesis	101/5536	116/8191	1.01596e-06	1.32075e-05	GrapeMHv01_16g0828/GrapeMHv01_07g1738/GrapeMHv01_07g1165/GrapeMHv01_02g0336/GrapeMHv01_19g0213/GrapeMHv01_17g0523/GrapeMHv01_11g1059/GrapeMHv01_14g1721/GrapeMHv01_10g0903/GrapeMHv01_11g1041/GrapeMHv01_12g0788/GrapeMHv01_01g1065/GrapeMHv01_07g1656/GrapeMHv01_14g0218/GrapeMHv01_19g0280/GrapeMHv01_13g0018/GrapeMHv01_03g0872/GrapeMHv01_16g0060/GrapeMHv01_01g0438/GrapeMHv01_19g0719/GrapeMHv01_14g1160/…	GrapeMHv01_16g0828/GrapeMHv01_07g1738/GrapeMHv01_07g1165/GrapeMHv01_02g0336/GrapeMHv01_19g0213/GrapeMHv01_17g0523/GrapeMHv01_11g1059/GrapeMHv01_14g1721/GrapeMHv01_10g0903/GrapeMHv01_11g1041/GrapeMHv01_12g0788/GrapeMHv01_01g1065/GrapeMHv01_07g1656/GrapeMHv01_14g0218/GrapeMHv01_19g0280/GrapeMHv01_13g0018/GrapeMHv01_03g0872/GrapeMHv01_16g0060/GrapeMHv01_01g0438/GrapeMHv01_19g0719/GrapeMHv01_14g1160/…	101	vvi00040	Pentose and glucuronate interconversions	43/3415	90/4423	1	1	GrapeMHv01_09g0017/GrapeMHv01_14g0192/GrapeMHv01_01g1232/GrapeMHv01_14g1418/GrapeMHv01_16g0215/GrapeMHv01_14g1748/GrapeMHv01_14g0043/GrapeMHv01_17g0678/GrapeMHv01_18g0289/GrapeMHv01_07g1620/GrapeMHv01_07g0191/GrapeMHv01_08g0851/GrapeMHv01_15g0621/GrapeMHv01_04g1166/GrapeMHv01_Sca0041/GrapeMHv01_01g0626/GrapeMHv01_15g0620/GrapeMHv01_01g0054/GrapeMHv01_17g1029/GrapeMHv01_08g0853/GrapeMHv01_17g0738/…	GrapeMHv01_09g0017/GrapeMHv01_14g0192/GrapeMHv01_01g1232/GrapeMHv01_14g1418/GrapeMHv01_16g0215/GrapeMHv01_14g1748/GrapeMHv01_14g0043/GrapeMHv01_17g0678/GrapeMHv01_18g0289/GrapeMHv01_07g1620/GrapeMHv01_07g0191/GrapeMHv01_08g0851/GrapeMHv01_15g0621/GrapeMHv01_04g1166/GrapeMHv01_Sca0041/GrapeMHv01_01g0626/GrapeMHv01_15g0620/GrapeMHv01_01g0054/GrapeMHv01_17g1029/GrapeMHv01_08g0853/GrapeMHv01_17g0738/…	vvi:100251413/vvi:104881362/vvi:100249597/vvi:100247362/vvi:100264859/vvi:100264538/vvi:100245002/vvi:100267206/vvi:100259254/vvi:100258932/vvi:104878208/vvi:100259758/vvi:100255703/vvi:100253896/vvi:100264653/vvi:100242302/vvi:100252362/vvi:100261061/vvi:100243265/vvi:100244158/vvi:100250128/vvi:100242915/vvi:100253692/vvi:100252076/vvi:100262623/vvi:100248617/vvi:104880619/vvi:100266527/vvi:100…	43
BP	GO:0034622	cellular protein-containing complex assembly	40/5536	41/8191	2.09644e-06	2.65365e-05	GrapeMHv01_07g1165/GrapeMHv01_19g0213/GrapeMHv01_12g0788/GrapeMHv01_07g1656/GrapeMHv01_14g0218/GrapeMHv01_19g0280/GrapeMHv01_03g0872/GrapeMHv01_01g0438/GrapeMHv01_19g0413/GrapeMHv01_12g0601/GrapeMHv01_05g0236/GrapeMHv01_07g0041/GrapeMHv01_04g1416/GrapeMHv01_05g0879/GrapeMHv01_07g1041/GrapeMHv01_14g1791/GrapeMHv01_07g1556/GrapeMHv01_11g0060/GrapeMHv01_04g0705/GrapeMHv01_18g0980/GrapeMHv01_01g0108/…	GrapeMHv01_07g1165/GrapeMHv01_19g0213/GrapeMHv01_12g0788/GrapeMHv01_07g1656/GrapeMHv01_14g0218/GrapeMHv01_19g0280/GrapeMHv01_03g0872/GrapeMHv01_01g0438/GrapeMHv01_19g0413/GrapeMHv01_12g0601/GrapeMHv01_05g0236/GrapeMHv01_07g0041/GrapeMHv01_04g1416/GrapeMHv01_05g0879/GrapeMHv01_07g1041/GrapeMHv01_14g1791/GrapeMHv01_07g1556/GrapeMHv01_11g0060/GrapeMHv01_04g0705/GrapeMHv01_18g0980/GrapeMHv01_01g0108/…	40	vvi03420	Nucleotide excision repair	42/3415	48/4423	0.0558092	0.205796	GrapeMHv01_17g0296/GrapeMHv01_02g0007/GrapeMHv01_04g1530/GrapeMHv01_14g0261/GrapeMHv01_14g1656/GrapeMHv01_08g0147/GrapeMHv01_09g0080/GrapeMHv01_12g0332/GrapeMHv01_02g0555/GrapeMHv01_08g1081/GrapeMHv01_01g0277/GrapeMHv01_11g0721/GrapeMHv01_18g0364/novel.990/GrapeMHv01_06g0519/GrapeMHv01_14g0816/GrapeMHv01_17g0494/GrapeMHv01_19g1094/GrapeMHv01_19g0079/GrapeMHv01_06g1243/GrapeMHv01_06g0466/GrapeMHv0…	GrapeMHv01_17g0296/GrapeMHv01_02g0007/GrapeMHv01_04g1530/GrapeMHv01_14g0261/GrapeMHv01_14g1656/GrapeMHv01_08g0147/GrapeMHv01_09g0080/GrapeMHv01_12g0332/GrapeMHv01_02g0555/GrapeMHv01_08g1081/GrapeMHv01_01g0277/GrapeMHv01_11g0721/GrapeMHv01_18g0364/-/GrapeMHv01_06g0519/GrapeMHv01_14g0816/GrapeMHv01_17g0494/GrapeMHv01_19g1094/GrapeMHv01_19g0079/GrapeMHv01_06g1243/GrapeMHv01_06g0466/GrapeMHv01_06g092…	vvi:100247566/vvi:100250174/vvi:100852980/vvi:100252789/vvi:100265381/vvi:100247946/vvi:100246271/vvi:100248803/vvi:100263663/vvi:100264936/vvi:100245820/vvi:100246771/vvi:100253978/vvi:100245663/vvi:100262207/vvi:100265647/vvi:100257823/vvi:100249755/vvi:100257153/vvi:100248466/vvi:100241432/vvi:100253554/vvi:100250468/vvi:100256664/vvi:100256907/vvi:100244610/vvi:100267246/vvi:100233055/vvi:100…	42
BP	GO:0055086	nucleobase-containing small molecule metabolic process	115/5536	135/8191	2.19985e-06	2.68052e-05	GrapeMHv01_18g0241/GrapeMHv01_13g0519/GrapeMHv01_06g1345/GrapeMHv01_18g1088/GrapeMHv01_19g0576/GrapeMHv01_01g1081/GrapeMHv01_14g1905/GrapeMHv01_06g0068/GrapeMHv01_04g1425/GrapeMHv01_06g0606/GrapeMHv01_02g0349/GrapeMHv01_04g0723/GrapeMHv01_04g0091/GrapeMHv01_03g0424/GrapeMHv01_07g0799/GrapeMHv01_13g0739/GrapeMHv01_09g0211/GrapeMHv01_04g0041/GrapeMHv01_13g1211/GrapeMHv01_07g1627/GrapeMHv01_14g0517/…	GrapeMHv01_18g0241/GrapeMHv01_13g0519/GrapeMHv01_06g1345/GrapeMHv01_18g1088/GrapeMHv01_19g0576/GrapeMHv01_01g1081/GrapeMHv01_14g1905/GrapeMHv01_06g0068/GrapeMHv01_04g1425/GrapeMHv01_06g0606/GrapeMHv01_02g0349/GrapeMHv01_04g0723/GrapeMHv01_04g0091/GrapeMHv01_03g0424/GrapeMHv01_07g0799/GrapeMHv01_13g0739/GrapeMHv01_09g0211/GrapeMHv01_04g0041/GrapeMHv01_13g1211/GrapeMHv01_07g1627/GrapeMHv01_14g0517/…	115	vvi00562	Inositol phosphate metabolism	42/3415	49/4423	0.100523	0.296542	GrapeMHv01_17g0098/GrapeMHv01_03g0449/GrapeMHv01_09g0037/GrapeMHv01_03g1060/GrapeMHv01_06g1124/GrapeMHv01_04g1098/GrapeMHv01_03g0178/GrapeMHv01_08g1243/GrapeMHv01_18g1143/GrapeMHv01_18g0696/GrapeMHv01_07g0846/GrapeMHv01_18g1549/GrapeMHv01_13g0758/GrapeMHv01_Sca0168/GrapeMHv01_02g0856/GrapeMHv01_14g0533/GrapeMHv01_03g1059/GrapeMHv01_13g0351/GrapeMHv01_04g1076/GrapeMHv01_09g0023/GrapeMHv01_18g0408/…	GrapeMHv01_17g0098/GrapeMHv01_03g0449/GrapeMHv01_09g0037/GrapeMHv01_03g1060/GrapeMHv01_06g1124/GrapeMHv01_04g1098/GrapeMHv01_03g0178/GrapeMHv01_08g1243/GrapeMHv01_18g1143/GrapeMHv01_18g0696/GrapeMHv01_07g0846/GrapeMHv01_18g1549/GrapeMHv01_13g0758/GrapeMHv01_Sca0168/GrapeMHv01_02g0856/GrapeMHv01_14g0533/GrapeMHv01_03g1059/GrapeMHv01_13g0351/GrapeMHv01_04g1076/GrapeMHv01_09g0023/GrapeMHv01_18g0408/…	vvi:100267995/vvi:100260677/vvi:100249754/vvi:100266351/vvi:100248352/vvi:100250628/vvi:100260576/vvi:100260604/vvi:100243814/vvi:100267838/vvi:100259515/vvi:100242669/vvi:100252361/vvi:100253773/vvi:100267737/vvi:100265019/vvi:100261145/vvi:100263345/vvi:100244767/vvi:100254952/vvi:100250604/vvi:100248745/vvi:100250912/vvi:100267980/vvi:100259334/vvi:100258261/vvi:100255373/vvi:100243703/vvi:100…	42
BP	GO:0022607	cellular component assembly	64/5536	70/8191	2.22912e-06	2.68052e-05	GrapeMHv01_07g1738/GrapeMHv01_07g1165/GrapeMHv01_02g0336/GrapeMHv01_19g0213/GrapeMHv01_17g0523/GrapeMHv01_11g1059/GrapeMHv01_12g0788/GrapeMHv01_01g1065/GrapeMHv01_07g1656/GrapeMHv01_14g0218/GrapeMHv01_19g0280/GrapeMHv01_03g0872/GrapeMHv01_01g0438/GrapeMHv01_19g0719/GrapeMHv01_14g1160/GrapeMHv01_03g1219/GrapeMHv01_19g0413/GrapeMHv01_01g0708/GrapeMHv01_12g0601/GrapeMHv01_08g0954/GrapeMHv01_05g0236/…	GrapeMHv01_07g1738/GrapeMHv01_07g1165/GrapeMHv01_02g0336/GrapeMHv01_19g0213/GrapeMHv01_17g0523/GrapeMHv01_11g1059/GrapeMHv01_12g0788/GrapeMHv01_01g1065/GrapeMHv01_07g1656/GrapeMHv01_14g0218/GrapeMHv01_19g0280/GrapeMHv01_03g0872/GrapeMHv01_01g0438/GrapeMHv01_19g0719/GrapeMHv01_14g1160/GrapeMHv01_03g1219/GrapeMHv01_19g0413/GrapeMHv01_01g0708/GrapeMHv01_12g0601/GrapeMHv01_08g0954/GrapeMHv01_05g0236/…	64	vvi03050	Proteasome	42/3415	49/4423	0.100523	0.296542	GrapeMHv01_02g1020/GrapeMHv01_11g0655/GrapeMHv01_07g1289/GrapeMHv01_10g1508/GrapeMHv01_18g1128/GrapeMHv01_18g1162/GrapeMHv01_12g0328/GrapeMHv01_17g1066/GrapeMHv01_05g0298/GrapeMHv01_01g0645/GrapeMHv01_04g1369/GrapeMHv01_06g0930/GrapeMHv01_02g0199/GrapeMHv01_15g0657/GrapeMHv01_02g0152/GrapeMHv01_09g0501/GrapeMHv01_18g0937/GrapeMHv01_11g0827/GrapeMHv01_09g0009/GrapeMHv01_01g1362/GrapeMHv01_11g0841/…	GrapeMHv01_02g1020/GrapeMHv01_11g0655/GrapeMHv01_07g1289/GrapeMHv01_10g1508/GrapeMHv01_18g1128/GrapeMHv01_18g1162/GrapeMHv01_12g0328/GrapeMHv01_17g1066/GrapeMHv01_05g0298/GrapeMHv01_01g0645/GrapeMHv01_04g1369/GrapeMHv01_06g0930/GrapeMHv01_02g0199/GrapeMHv01_15g0657/GrapeMHv01_02g0152/GrapeMHv01_09g0501/GrapeMHv01_18g0937/GrapeMHv01_11g0827/GrapeMHv01_09g0009/GrapeMHv01_01g1362/GrapeMHv01_11g0841/…	vvi:100252379/vvi:100258659/vvi:100852565/vvi:100251448/vvi:100257364/vvi:100252341/vvi:100255701/vvi:100258219/vvi:100256329/vvi:100249199/vvi:100257366/vvi:100263853/vvi:100258086/vvi:100266090/vvi:100258173/vvi:100254957/vvi:100247098/vvi:100262044/vvi:100233125/vvi:100261458/vvi:100250036/vvi:100242386/vvi:100263432/vvi:100264130/vvi:100241160/vvi:100262480/vvi:100247677/vvi:100244194/vvi:100…	42
BP	GO:0006644	phospholipid metabolic process	37/5536	38/8191	6.35795e-06	7.45896e-05	GrapeMHv01_01g1157/GrapeMHv01_03g0449/GrapeMHv01_17g0301/GrapeMHv01_09g0480/GrapeMHv01_03g0234/GrapeMHv01_02g0419/GrapeMHv01_19g0399/GrapeMHv01_08g1243/GrapeMHv01_06g1278/GrapeMHv01_09g1196/GrapeMHv01_07g0846/GrapeMHv01_18g1549/GrapeMHv01_10g0463/GrapeMHv01_10g0510/GrapeMHv01_13g0234/GrapeMHv01_06g1384/GrapeMHv01_04g1076/GrapeMHv01_09g1099/GrapeMHv01_09g0023/GrapeMHv01_02g0689/GrapeMHv01_02g0949/…	GrapeMHv01_01g1157/GrapeMHv01_03g0449/GrapeMHv01_17g0301/GrapeMHv01_09g0480/GrapeMHv01_03g0234/GrapeMHv01_02g0419/GrapeMHv01_19g0399/GrapeMHv01_08g1243/GrapeMHv01_06g1278/GrapeMHv01_09g1196/GrapeMHv01_07g0846/GrapeMHv01_18g1549/GrapeMHv01_10g0463/GrapeMHv01_10g0510/GrapeMHv01_13g0234/GrapeMHv01_06g1384/GrapeMHv01_04g1076/GrapeMHv01_09g1099/GrapeMHv01_09g0023/GrapeMHv01_02g0689/GrapeMHv01_02g0949/…	37	vvi01210	2-Oxocarboxylic acid metabolism	42/3415	54/4423	0.536687	0.877342	GrapeMHv01_02g0891/GrapeMHv01_07g0601/GrapeMHv01_14g1694/GrapeMHv01_05g1387/GrapeMHv01_04g0398/GrapeMHv01_18g0372/GrapeMHv01_03g0323/GrapeMHv01_03g0638/GrapeMHv01_12g0317/GrapeMHv01_17g0113/GrapeMHv01_05g0986/GrapeMHv01_14g1980/GrapeMHv01_09g0691/GrapeMHv01_04g0687/GrapeMHv01_07g0650/GrapeMHv01_03g0951/GrapeMHv01_02g0695/GrapeMHv01_19g1502/GrapeMHv01_03g0262/GrapeMHv01_04g1260/GrapeMHv01_01g0530/…	GrapeMHv01_02g0891/GrapeMHv01_07g0601/GrapeMHv01_14g1694/GrapeMHv01_05g1387/GrapeMHv01_04g0398/GrapeMHv01_18g0372/GrapeMHv01_03g0323/GrapeMHv01_03g0638/GrapeMHv01_12g0317/GrapeMHv01_17g0113/GrapeMHv01_05g0986/GrapeMHv01_14g1980/GrapeMHv01_09g0691/GrapeMHv01_04g0687/GrapeMHv01_07g0650/GrapeMHv01_03g0951/GrapeMHv01_02g0695/GrapeMHv01_19g1502/GrapeMHv01_03g0262/GrapeMHv01_04g1260/GrapeMHv01_01g0530/…	vvi:100252374/vvi:100853545/vvi:100249290/vvi:100249820/vvi:100256163/vvi:100257526/vvi:100253697/vvi:100255475/vvi:100255795/vvi:100243927/vvi:100242520/vvi:100260089/vvi:100264460/vvi:100242364/vvi:109121380/vvi:104878848/vvi:100241307/vvi:100243260/vvi:100267777/vvi:100242228/vvi:100245641/vvi:100261432/vvi:100259968/vvi:100263635/vvi:100261578/vvi:100242027/vvi:100253811/vvi:100252493/vvi:100…	42
BP	GO:0006753	nucleoside phosphate metabolic process	97/5536	113/8191	6.81709e-06	7.80719e-05	GrapeMHv01_18g0241/GrapeMHv01_13g0519/GrapeMHv01_06g1345/GrapeMHv01_18g1088/GrapeMHv01_19g0576/GrapeMHv01_01g1081/GrapeMHv01_14g1905/GrapeMHv01_06g0068/GrapeMHv01_04g1425/GrapeMHv01_06g0606/GrapeMHv01_02g0349/GrapeMHv01_04g0091/GrapeMHv01_03g0424/GrapeMHv01_07g0799/GrapeMHv01_09g0211/GrapeMHv01_04g0041/GrapeMHv01_07g1627/GrapeMHv01_14g0517/GrapeMHv01_19g0723/GrapeMHv01_04g0615/GrapeMHv01_18g0046/…	GrapeMHv01_18g0241/GrapeMHv01_13g0519/GrapeMHv01_06g1345/GrapeMHv01_18g1088/GrapeMHv01_19g0576/GrapeMHv01_01g1081/GrapeMHv01_14g1905/GrapeMHv01_06g0068/GrapeMHv01_04g1425/GrapeMHv01_06g0606/GrapeMHv01_02g0349/GrapeMHv01_04g0091/GrapeMHv01_03g0424/GrapeMHv01_07g0799/GrapeMHv01_09g0211/GrapeMHv01_04g0041/GrapeMHv01_07g1627/GrapeMHv01_14g0517/GrapeMHv01_19g0723/GrapeMHv01_04g0615/GrapeMHv01_18g0046/…	97	vvi00030	Pentose phosphate pathway	41/3415	46/4423	0.032052	0.145467	GrapeMHv01_16g0645/GrapeMHv01_04g1425/GrapeMHv01_01g0020/GrapeMHv01_01g1497/GrapeMHv01_02g0602/GrapeMHv01_17g0678/GrapeMHv01_19g0014/GrapeMHv01_04g0041/GrapeMHv01_08g1153/GrapeMHv01_14g0463/GrapeMHv01_16g0574/GrapeMHv01_19g1138/GrapeMHv01_03g1108/GrapeMHv01_10g0154/GrapeMHv01_15g0334/GrapeMHv01_02g0088/GrapeMHv01_14g1475/GrapeMHv01_11g0154/GrapeMHv01_16g0146/GrapeMHv01_15g0605/GrapeMHv01_16g1189/…	GrapeMHv01_16g0645/GrapeMHv01_04g1425/GrapeMHv01_01g0020/GrapeMHv01_01g1497/GrapeMHv01_02g0602/GrapeMHv01_17g0678/GrapeMHv01_19g0014/GrapeMHv01_04g0041/GrapeMHv01_08g1153/GrapeMHv01_14g0463/GrapeMHv01_16g0574/GrapeMHv01_19g1138/GrapeMHv01_03g1108/GrapeMHv01_10g0154/GrapeMHv01_15g0334/GrapeMHv01_02g0088/GrapeMHv01_14g1475/GrapeMHv01_11g0154/GrapeMHv01_16g0146/GrapeMHv01_15g0605/GrapeMHv01_16g1189/…	vvi:100247590/vvi:100852851/vvi:100245849/vvi:100267681/vvi:100257422/vvi:100267206/vvi:100265800/vvi:100245746/vvi:100245998/vvi:100264080/vvi:100248004/vvi:100265177/vvi:100247107/vvi:100256839/vvi:100244506/vvi:100241717/vvi:100242301/vvi:100243946/vvi:100264923/vvi:100262551/vvi:100248620/vvi:100264087/vvi:100246081/vvi:100251605/vvi:100254253/vvi:100254628/vvi:100267988/vvi:100266376/vvi:100…	41
BP	GO:0006974	cellular response to DNA damage stimulus	68/5536	76/8191	7.46094e-06	8.15617e-05	GrapeMHv01_09g0647/GrapeMHv01_05g1326/GrapeMHv01_04g0580/GrapeMHv01_07g1692/GrapeMHv01_19g0447/GrapeMHv01_06g0101/GrapeMHv01_16g0762/GrapeMHv01_08g1081/GrapeMHv01_04g0718/GrapeMHv01_04g0325/GrapeMHv01_01g0277/GrapeMHv01_14g1268/GrapeMHv01_10g0573/GrapeMHv01_18g0364/GrapeMHv01_05g1336/GrapeMHv01_18g1055/GrapeMHv01_08g0372/GrapeMHv01_15g0668/GrapeMHv01_08g1697/GrapeMHv01_12g0214/GrapeMHv01_01g0101/…	GrapeMHv01_09g0647/GrapeMHv01_05g1326/GrapeMHv01_04g0580/GrapeMHv01_07g1692/GrapeMHv01_19g0447/GrapeMHv01_06g0101/GrapeMHv01_16g0762/GrapeMHv01_08g1081/GrapeMHv01_04g0718/GrapeMHv01_04g0325/GrapeMHv01_01g0277/GrapeMHv01_14g1268/GrapeMHv01_10g0573/GrapeMHv01_18g0364/GrapeMHv01_05g1336/GrapeMHv01_18g1055/GrapeMHv01_08g0372/GrapeMHv01_15g0668/GrapeMHv01_08g1697/GrapeMHv01_12g0214/GrapeMHv01_01g0101/…	68	vvi00053	Ascorbate and aldarate metabolism	41/3415	53/4423	0.566478	0.891258	GrapeMHv01_14g0762/GrapeMHv01_03g0449/GrapeMHv01_01g1232/GrapeMHv01_14g0848/GrapeMHv01_14g1748/GrapeMHv01_13g0273/GrapeMHv01_18g0289/GrapeMHv01_02g0033/GrapeMHv01_05g1062/GrapeMHv01_08g0851/GrapeMHv01_Sca0041/GrapeMHv01_02g0576/GrapeMHv01_01g0054/GrapeMHv01_08g0853/GrapeMHv01_18g0544/GrapeMHv01_01g0777/GrapeMHv01_17g0738/GrapeMHv01_17g0854/GrapeMHv01_14g1679/GrapeMHv01_06g0079/GrapeMHv01_14g1636/…	GrapeMHv01_14g0762/GrapeMHv01_03g0449/GrapeMHv01_01g1232/GrapeMHv01_14g0848/GrapeMHv01_14g1748/GrapeMHv01_13g0273/GrapeMHv01_18g0289/GrapeMHv01_02g0033/GrapeMHv01_05g1062/GrapeMHv01_08g0851/GrapeMHv01_Sca0041/GrapeMHv01_02g0576/GrapeMHv01_01g0054/GrapeMHv01_08g0853/GrapeMHv01_18g0544/GrapeMHv01_01g0777/GrapeMHv01_17g0738/GrapeMHv01_17g0854/GrapeMHv01_14g1679/GrapeMHv01_06g0079/GrapeMHv01_14g1636/…	vvi:100258402/vvi:100260677/vvi:100249597/vvi:100262099/vvi:100264538/vvi:100233050/vvi:100259254/vvi:100253570/vvi:100241904/vvi:100259758/vvi:100264653/vvi:100244845/vvi:100261061/vvi:100244158/vvi:104882489/vvi:100267386/vvi:100250128/vvi:100262043/vvi:100267896/vvi:100251280/vvi:100259296/vvi:100242036/vvi:100253650/vvi:100247175/vvi:100233005/vvi:100254009/vvi:100233035/vvi:100247405/vvi:100…	41
BP	GO:0033554	cellular response to stress	68/5536	76/8191	7.46094e-06	8.15617e-05	GrapeMHv01_09g0647/GrapeMHv01_05g1326/GrapeMHv01_04g0580/GrapeMHv01_07g1692/GrapeMHv01_19g0447/GrapeMHv01_06g0101/GrapeMHv01_16g0762/GrapeMHv01_08g1081/GrapeMHv01_04g0718/GrapeMHv01_04g0325/GrapeMHv01_01g0277/GrapeMHv01_14g1268/GrapeMHv01_10g0573/GrapeMHv01_18g0364/GrapeMHv01_05g1336/GrapeMHv01_18g1055/GrapeMHv01_08g0372/GrapeMHv01_15g0668/GrapeMHv01_08g1697/GrapeMHv01_12g0214/GrapeMHv01_01g0101/…	GrapeMHv01_09g0647/GrapeMHv01_05g1326/GrapeMHv01_04g0580/GrapeMHv01_07g1692/GrapeMHv01_19g0447/GrapeMHv01_06g0101/GrapeMHv01_16g0762/GrapeMHv01_08g1081/GrapeMHv01_04g0718/GrapeMHv01_04g0325/GrapeMHv01_01g0277/GrapeMHv01_14g1268/GrapeMHv01_10g0573/GrapeMHv01_18g0364/GrapeMHv01_05g1336/GrapeMHv01_18g1055/GrapeMHv01_08g0372/GrapeMHv01_15g0668/GrapeMHv01_08g1697/GrapeMHv01_12g0214/GrapeMHv01_01g0101/…	68	vvi00400	Phenylalanine, tyrosine and tryptophan biosynthesis	40/3415	43/4423	0.0058806	0.0462608	GrapeMHv01_02g0779/GrapeMHv01_05g0421/GrapeMHv01_04g0398/GrapeMHv01_06g0957/GrapeMHv01_10g0105/GrapeMHv01_14g1097/GrapeMHv01_14g1692/GrapeMHv01_12g0337/GrapeMHv01_14g0346/GrapeMHv01_07g0916/GrapeMHv01_15g0561/GrapeMHv01_04g0687/GrapeMHv01_12g0335/GrapeMHv01_01g1101/GrapeMHv01_06g0856/GrapeMHv01_07g0421/GrapeMHv01_04g1345/GrapeMHv01_14g0347/novel.179/GrapeMHv01_12g0484/GrapeMHv01_19g0211/GrapeMHv0…	GrapeMHv01_02g0779/GrapeMHv01_05g0421/GrapeMHv01_04g0398/GrapeMHv01_06g0957/GrapeMHv01_10g0105/GrapeMHv01_14g1097/GrapeMHv01_14g1692/GrapeMHv01_12g0337/GrapeMHv01_14g0346/GrapeMHv01_07g0916/GrapeMHv01_15g0561/GrapeMHv01_04g0687/GrapeMHv01_12g0335/GrapeMHv01_01g1101/GrapeMHv01_06g0856/GrapeMHv01_07g0421/GrapeMHv01_04g1345/GrapeMHv01_14g0347/-/GrapeMHv01_12g0484/GrapeMHv01_19g0211/GrapeMHv01_13g002…	vvi:100251487/vvi:100242676/vvi:100256163/vvi:100245060/vvi:100245164/vvi:100261704/vvi:100252445/vvi:100242005/vvi:100248678/vvi:100262762/vvi:100232912/vvi:100242364/vvi:100259032/vvi:100263367/vvi:100255576/vvi:100258475/vvi:100266137/vvi:100253776/vvi:100232912/vvi:100265426/vvi:100241782/vvi:100262156/vvi:100254127/vvi:100261098/vvi:100241015/vvi:100245826/vvi:100257728/vvi:100245054/vvi:100…	40
BP	GO:0051276	chromosome organization	64/5536	71/8191	7.65855e-06	8.18613e-05	GrapeMHv01_04g0901/GrapeMHv01_07g1165/GrapeMHv01_09g0898/GrapeMHv01_19g0770/GrapeMHv01_19g1359/GrapeMHv01_08g0157/GrapeMHv01_07g1992/GrapeMHv01_14g1461/GrapeMHv01_16g0452/GrapeMHv01_13g0983/GrapeMHv01_07g1656/GrapeMHv01_05g0820/GrapeMHv01_07g1903/GrapeMHv01_07g2062/GrapeMHv01_03g0872/GrapeMHv01_01g0438/GrapeMHv01_02g0757/GrapeMHv01_07g1044/GrapeMHv01_13g1013/GrapeMHv01_07g1914/GrapeMHv01_16g0255/…	GrapeMHv01_04g0901/GrapeMHv01_07g1165/GrapeMHv01_09g0898/GrapeMHv01_19g0770/GrapeMHv01_19g1359/GrapeMHv01_08g0157/GrapeMHv01_07g1992/GrapeMHv01_14g1461/GrapeMHv01_16g0452/GrapeMHv01_13g0983/GrapeMHv01_07g1656/GrapeMHv01_05g0820/GrapeMHv01_07g1903/GrapeMHv01_07g2062/GrapeMHv01_03g0872/GrapeMHv01_01g0438/GrapeMHv01_02g0757/GrapeMHv01_07g1044/GrapeMHv01_13g1013/GrapeMHv01_07g1914/GrapeMHv01_16g0255/…	64	vvi03060	Protein export	40/3415	43/4423	0.0058806	0.0462608	GrapeMHv01_16g1219/GrapeMHv01_15g0521/GrapeMHv01_01g1433/GrapeMHv01_18g0988/GrapeMHv01_07g1827/GrapeMHv01_08g0976/GrapeMHv01_06g0864/GrapeMHv01_17g0905/GrapeMHv01_01g1316/GrapeMHv01_14g0484/GrapeMHv01_14g1376/GrapeMHv01_19g0009/GrapeMHv01_11g0410/GrapeMHv01_10g0939/GrapeMHv01_13g0583/GrapeMHv01_01g0688/GrapeMHv01_01g0377/GrapeMHv01_13g0527/GrapeMHv01_01g1425/GrapeMHv01_05g0493/GrapeMHv01_11g0875/…	GrapeMHv01_16g1219/GrapeMHv01_15g0521/GrapeMHv01_01g1433/GrapeMHv01_18g0988/GrapeMHv01_07g1827/GrapeMHv01_08g0976/GrapeMHv01_06g0864/GrapeMHv01_17g0905/GrapeMHv01_01g1316/GrapeMHv01_14g0484/GrapeMHv01_14g1376/GrapeMHv01_19g0009/GrapeMHv01_11g0410/GrapeMHv01_10g0939/GrapeMHv01_13g0583/GrapeMHv01_01g0688/GrapeMHv01_01g0377/GrapeMHv01_13g0527/GrapeMHv01_01g1425/GrapeMHv01_05g0493/GrapeMHv01_11g0875/…	vvi:100253826/vvi:100241050/vvi:100252902/vvi:100243802/vvi:100250268/vvi:100244265/vvi:100267343/vvi:100853033/vvi:100244217/vvi:100250385/vvi:100254996/vvi:100255515/vvi:100257568/vvi:100258854/vvi:100247887/vvi:100265371/vvi:100259443/vvi:100256412/vvi:100252350/vvi:100254429/vvi:100248517/vvi:100256941/vvi:100854416/vvi:100250458/vvi:100254350/vvi:100259285/vvi:100252527/vvi:100257730/vvi:100…	40
BP	GO:0070085	glycosylation	41/5536	43/8191	1.0651e-05	0.000111372	GrapeMHv01_10g1131/GrapeMHv01_18g1727/GrapeMHv01_07g0177/GrapeMHv01_11g0461/GrapeMHv01_02g0100/GrapeMHv01_17g0318/GrapeMHv01_13g0618/GrapeMHv01_17g0042/GrapeMHv01_12g0457/GrapeMHv01_18g1705/GrapeMHv01_18g0068/GrapeMHv01_06g0496/GrapeMHv01_18g1813/GrapeMHv01_01g0872/GrapeMHv01_14g1747/GrapeMHv01_17g0559/GrapeMHv01_02g0289/GrapeMHv01_18g0425/GrapeMHv01_04g0135/GrapeMHv01_10g1064/GrapeMHv01_03g0699/…	GrapeMHv01_10g1131/GrapeMHv01_18g1727/GrapeMHv01_07g0177/GrapeMHv01_11g0461/GrapeMHv01_02g0100/GrapeMHv01_17g0318/GrapeMHv01_13g0618/GrapeMHv01_17g0042/GrapeMHv01_12g0457/GrapeMHv01_18g1705/GrapeMHv01_18g0068/GrapeMHv01_06g0496/GrapeMHv01_18g1813/GrapeMHv01_01g0872/GrapeMHv01_14g1747/GrapeMHv01_17g0559/GrapeMHv01_02g0289/GrapeMHv01_18g0425/GrapeMHv01_04g0135/GrapeMHv01_10g1064/GrapeMHv01_03g0699/…	41	vvi00860	Porphyrin and chlorophyll metabolism	40/3415	44/4423	0.0163592	0.0877446	GrapeMHv01_10g0693/GrapeMHv01_17g0074/GrapeMHv01_18g0965/GrapeMHv01_03g1009/GrapeMHv01_08g0291/GrapeMHv01_07g1102/GrapeMHv01_08g1634/GrapeMHv01_12g0411/GrapeMHv01_14g1836/GrapeMHv01_06g0379/GrapeMHv01_18g0207/GrapeMHv01_02g0494/GrapeMHv01_17g0025/GrapeMHv01_06g0111/GrapeMHv01_19g0378/GrapeMHv01_01g1117/GrapeMHv01_19g1086/GrapeMHv01_11g0424/GrapeMHv01_18g0676/GrapeMHv01_14g1704/GrapeMHv01_18g0284/…	GrapeMHv01_10g0693/GrapeMHv01_17g0074/GrapeMHv01_18g0965/GrapeMHv01_03g1009/GrapeMHv01_08g0291/GrapeMHv01_07g1102/GrapeMHv01_08g1634/GrapeMHv01_12g0411/GrapeMHv01_14g1836/GrapeMHv01_06g0379/GrapeMHv01_18g0207/GrapeMHv01_02g0494/GrapeMHv01_17g0025/GrapeMHv01_06g0111/GrapeMHv01_19g0378/GrapeMHv01_01g1117/GrapeMHv01_19g1086/GrapeMHv01_11g0424/GrapeMHv01_18g0676/GrapeMHv01_14g1704/GrapeMHv01_18g0284/…	vvi:100267459/vvi:100250737/vvi:100250675/vvi:100264583/vvi:100250669/vvi:100254236/vvi:100258964/vvi:100241491/vvi:100254398/vvi:100256831/vvi:100252353/vvi:100265112/vvi:100243913/vvi:100253115/vvi:100255647/vvi:100265035/vvi:100251414/vvi:100249078/vvi:100259052/vvi:100244073/vvi:100247245/vvi:100264314/vvi:100267105/vvi:100243048/vvi:100852483/vvi:100252899/vvi:100241461/vvi:100259397/vvi:100…	40
BP	GO:0006281	DNA repair	66/5536	74/8191	1.32458e-05	0.000133041	GrapeMHv01_09g0647/GrapeMHv01_05g1326/GrapeMHv01_04g0580/GrapeMHv01_07g1692/GrapeMHv01_19g0447/GrapeMHv01_06g0101/GrapeMHv01_16g0762/GrapeMHv01_08g1081/GrapeMHv01_04g0718/GrapeMHv01_04g0325/GrapeMHv01_01g0277/GrapeMHv01_14g1268/GrapeMHv01_10g0573/GrapeMHv01_18g0364/GrapeMHv01_05g1336/GrapeMHv01_18g1055/GrapeMHv01_08g0372/GrapeMHv01_15g0668/GrapeMHv01_08g1697/GrapeMHv01_12g0214/GrapeMHv01_01g0101/…	GrapeMHv01_09g0647/GrapeMHv01_05g1326/GrapeMHv01_04g0580/GrapeMHv01_07g1692/GrapeMHv01_19g0447/GrapeMHv01_06g0101/GrapeMHv01_16g0762/GrapeMHv01_08g1081/GrapeMHv01_04g0718/GrapeMHv01_04g0325/GrapeMHv01_01g0277/GrapeMHv01_14g1268/GrapeMHv01_10g0573/GrapeMHv01_18g0364/GrapeMHv01_05g1336/GrapeMHv01_18g1055/GrapeMHv01_08g0372/GrapeMHv01_15g0668/GrapeMHv01_08g1697/GrapeMHv01_12g0214/GrapeMHv01_01g0101/…	66	vvi00195	Photosynthesis	40/3415	50/4423	0.391644	0.700212	GrapeMHv01_10g1098/GrapeMHv01_01g0623/GrapeMHv01_08g1087/GrapeMHv01_01g1015/GrapeMHv01_04g1706/GrapeMHv01_12g0229/GrapeMHv01_14g0496/GrapeMHv01_10g1206/GrapeMHv01_07g1178/GrapeMHv01_13g0456/GrapeMHv01_19g1593/GrapeMHv01_19g0723/GrapeMHv01_18g1027/GrapeMHv01_06g0514/GrapeMHv01_07g1930/GrapeMHv01_12g0601/GrapeMHv01_10g0113/GrapeMHv01_07g0269/GrapeMHv01_03g1296/GrapeMHv01_12g1046/GrapeMHv01_Sca0105/…	GrapeMHv01_10g1098/GrapeMHv01_01g0623/GrapeMHv01_08g1087/GrapeMHv01_01g1015/GrapeMHv01_04g1706/GrapeMHv01_12g0229/GrapeMHv01_14g0496/GrapeMHv01_10g1206/GrapeMHv01_07g1178/GrapeMHv01_13g0456/GrapeMHv01_19g1593/GrapeMHv01_19g0723/GrapeMHv01_18g1027/GrapeMHv01_06g0514/GrapeMHv01_07g1930/GrapeMHv01_12g0601/GrapeMHv01_10g0113/GrapeMHv01_07g0269/GrapeMHv01_03g1296/GrapeMHv01_12g1046/GrapeMHv01_Sca0105/…	vvi:100261762/vvi:100252545/vvi:4025129/vvi:100243071/vvi:100242802/vvi:100262649/vvi:100265702/vvi:100242418/vvi:100256361/vvi:7498542/vvi:100243967/vvi:100258958/vvi:100260811/vvi:100251971/vvi:100256684/vvi:100263742/vvi:100264091/vvi:100245459/vvi:100245219/vvi:4025083/vvi:4025114/vvi:100240959/vvi:100251062/vvi:100240928/vvi:100241976/vvi:100258879/vvi:100260011/vvi:4025050/vvi:100253736/vvi…	40
BP	GO:0006325	chromatin organization	35/5536	36/8191	1.32764e-05	0.000133041	GrapeMHv01_07g1165/GrapeMHv01_09g0898/GrapeMHv01_08g0157/GrapeMHv01_07g1992/GrapeMHv01_13g0983/GrapeMHv01_07g1656/GrapeMHv01_05g0820/GrapeMHv01_07g1903/GrapeMHv01_03g0872/GrapeMHv01_01g0438/GrapeMHv01_02g0757/GrapeMHv01_08g0499/GrapeMHv01_05g0321/GrapeMHv01_14g1040/GrapeMHv01_04g1416/GrapeMHv01_05g0397/GrapeMHv01_01g1556/GrapeMHv01_16g0263/GrapeMHv01_11g0060/GrapeMHv01_14g0925/GrapeMHv01_17g0626/…	GrapeMHv01_07g1165/GrapeMHv01_09g0898/GrapeMHv01_08g0157/GrapeMHv01_07g1992/GrapeMHv01_13g0983/GrapeMHv01_07g1656/GrapeMHv01_05g0820/GrapeMHv01_07g1903/GrapeMHv01_03g0872/GrapeMHv01_01g0438/GrapeMHv01_02g0757/GrapeMHv01_08g0499/GrapeMHv01_05g0321/GrapeMHv01_14g1040/GrapeMHv01_04g1416/GrapeMHv01_05g0397/GrapeMHv01_01g1556/GrapeMHv01_16g0263/GrapeMHv01_11g0060/GrapeMHv01_14g0925/GrapeMHv01_17g0626/…	35	vvi03022	Basal transcription factors	39/3415	43/4423	0.0194754	0.0999174	GrapeMHv01_17g0296/GrapeMHv01_02g0007/GrapeMHv01_19g0874/GrapeMHv01_14g0261/GrapeMHv01_04g0710/GrapeMHv01_02g0555/GrapeMHv01_06g0611/GrapeMHv01_06g0664/GrapeMHv01_11g0721/GrapeMHv01_18g0364/GrapeMHv01_09g0111/GrapeMHv01_14g0652/GrapeMHv01_08g0559/GrapeMHv01_19g1094/GrapeMHv01_01g0149/GrapeMHv01_09g0092/GrapeMHv01_06g0928/GrapeMHv01_12g0393/GrapeMHv01_12g0414/GrapeMHv01_06g1172/GrapeMHv01_08g1139/…	GrapeMHv01_17g0296/GrapeMHv01_02g0007/GrapeMHv01_19g0874/GrapeMHv01_14g0261/GrapeMHv01_04g0710/GrapeMHv01_02g0555/GrapeMHv01_06g0611/GrapeMHv01_06g0664/GrapeMHv01_11g0721/GrapeMHv01_18g0364/GrapeMHv01_09g0111/GrapeMHv01_14g0652/GrapeMHv01_08g0559/GrapeMHv01_19g1094/GrapeMHv01_01g0149/GrapeMHv01_09g0092/GrapeMHv01_06g0928/GrapeMHv01_12g0393/GrapeMHv01_12g0414/GrapeMHv01_06g1172/GrapeMHv01_08g1139/…	vvi:100247566/vvi:100250174/vvi:100265835/vvi:100252789/vvi:100254222/vvi:100263663/vvi:100243302/vvi:100258782/vvi:100246771/vvi:100253978/vvi:100248501/vvi:100264817/vvi:100260255/vvi:100249755/vvi:104879053/vvi:100248023/vvi:100253554/vvi:100254115/vvi:100263756/vvi:100241598/vvi:100242486/vvi:100247660/vvi:100256546/vvi:100266355/vvi:100263299/vvi:100242052/vvi:100263243/vvi:100253654/vvi:100…	39
BP	GO:0009117	nucleotide metabolic process	94/5536	110/8191	1.42684e-05	0.000140063	GrapeMHv01_18g0241/GrapeMHv01_13g0519/GrapeMHv01_06g1345/GrapeMHv01_18g1088/GrapeMHv01_19g0576/GrapeMHv01_01g1081/GrapeMHv01_06g0068/GrapeMHv01_04g1425/GrapeMHv01_06g0606/GrapeMHv01_02g0349/GrapeMHv01_04g0091/GrapeMHv01_03g0424/GrapeMHv01_07g0799/GrapeMHv01_09g0211/GrapeMHv01_04g0041/GrapeMHv01_07g1627/GrapeMHv01_14g0517/GrapeMHv01_19g0723/GrapeMHv01_04g0615/GrapeMHv01_18g0046/GrapeMHv01_08g1153/…	GrapeMHv01_18g0241/GrapeMHv01_13g0519/GrapeMHv01_06g1345/GrapeMHv01_18g1088/GrapeMHv01_19g0576/GrapeMHv01_01g1081/GrapeMHv01_06g0068/GrapeMHv01_04g1425/GrapeMHv01_06g0606/GrapeMHv01_02g0349/GrapeMHv01_04g0091/GrapeMHv01_03g0424/GrapeMHv01_07g0799/GrapeMHv01_09g0211/GrapeMHv01_04g0041/GrapeMHv01_07g1627/GrapeMHv01_14g0517/GrapeMHv01_19g0723/GrapeMHv01_04g0615/GrapeMHv01_18g0046/GrapeMHv01_08g1153/…	94	vvi04070	Phosphatidylinositol signaling system	39/3415	48/4423	0.317941	0.605114	GrapeMHv01_03g0449/GrapeMHv01_Sca0026/GrapeMHv01_11g1095/GrapeMHv01_04g1098/GrapeMHv01_08g1243/GrapeMHv01_17g1088/GrapeMHv01_14g1437/GrapeMHv01_14g1535/GrapeMHv01_18g1143/GrapeMHv01_18g0696/GrapeMHv01_18g1549/GrapeMHv01_13g0758/GrapeMHv01_10g0194/GrapeMHv01_19g0865/GrapeMHv01_04g1076/GrapeMHv01_09g0023/GrapeMHv01_18g0408/GrapeMHv01_04g1248/GrapeMHv01_17g0322/GrapeMHv01_11g1097/GrapeMHv01_01g0421/…	GrapeMHv01_03g0449/GrapeMHv01_Sca0026/GrapeMHv01_11g1095/GrapeMHv01_04g1098/GrapeMHv01_08g1243/GrapeMHv01_17g1088/GrapeMHv01_14g1437/GrapeMHv01_14g1535/GrapeMHv01_18g1143/GrapeMHv01_18g0696/GrapeMHv01_18g1549/GrapeMHv01_13g0758/GrapeMHv01_10g0194/GrapeMHv01_19g0865/GrapeMHv01_04g1076/GrapeMHv01_09g0023/GrapeMHv01_18g0408/GrapeMHv01_04g1248/GrapeMHv01_17g0322/GrapeMHv01_11g1097/GrapeMHv01_01g0421/…	vvi:100260677/vvi:104880965/vvi:100241035/vvi:100250628/vvi:100260604/vvi:100260795/vvi:100249271/vvi:100262888/vvi:100243814/vvi:100267838/vvi:100242669/vvi:100252361/vvi:100854082/vvi:100262389/vvi:100244767/vvi:100254952/vvi:100250604/vvi:100248745/vvi:100250912/vvi:100267980/vvi:100259334/vvi:100258261/vvi:100255373/vvi:100243703/vvi:104880914/vvi:100246943/vvi:100241574/vvi:100242009/vvi:100…	39
BP	GO:0016071	mRNA metabolic process	40/5536	42/8191	1.50941e-05	0.000145205	GrapeMHv01_18g1612/GrapeMHv01_18g0683/GrapeMHv01_06g0374/GrapeMHv01_06g0163/GrapeMHv01_16g0769/GrapeMHv01_17g0368/GrapeMHv01_15g1172/GrapeMHv01_09g0621/GrapeMHv01_06g1173/GrapeMHv01_08g0654/GrapeMHv01_08g0936/GrapeMHv01_11g0862/GrapeMHv01_17g0943/GrapeMHv01_11g0045/GrapeMHv01_12g1459/GrapeMHv01_08g1349/GrapeMHv01_13g1477/GrapeMHv01_07g2103/GrapeMHv01_11g0203/GrapeMHv01_14g1526/GrapeMHv01_07g0157/…	GrapeMHv01_18g1612/GrapeMHv01_18g0683/GrapeMHv01_06g0374/GrapeMHv01_06g0163/GrapeMHv01_16g0769/GrapeMHv01_17g0368/GrapeMHv01_15g1172/GrapeMHv01_09g0621/GrapeMHv01_06g1173/GrapeMHv01_08g0654/GrapeMHv01_08g0936/GrapeMHv01_11g0862/GrapeMHv01_17g0943/GrapeMHv01_11g0045/GrapeMHv01_12g1459/GrapeMHv01_08g1349/GrapeMHv01_13g1477/GrapeMHv01_07g2103/GrapeMHv01_11g0203/GrapeMHv01_14g1526/GrapeMHv01_07g0157/…	40	vvi04712	Circadian rhythm - plant	39/3415	48/4423	0.317941	0.605114	GrapeMHv01_14g0010/GrapeMHv01_04g0261/GrapeMHv01_16g0744/GrapeMHv01_05g1017/GrapeMHv01_15g0384/GrapeMHv01_05g0134/GrapeMHv01_16g0723/GrapeMHv01_05g0818/GrapeMHv01_16g0745/GrapeMHv01_15g0786/GrapeMHv01_13g0230/GrapeMHv01_07g0675/GrapeMHv01_16g0722/GrapeMHv01_10g0176/GrapeMHv01_16g0740/GrapeMHv01_09g0230/GrapeMHv01_02g0817/GrapeMHv01_18g0503/GrapeMHv01_16g0727/GrapeMHv01_15g0957/GrapeMHv01_07g1816/…	GrapeMHv01_14g0010/GrapeMHv01_04g0261/GrapeMHv01_16g0744/GrapeMHv01_05g1017/GrapeMHv01_15g0384/GrapeMHv01_05g0134/GrapeMHv01_16g0723/GrapeMHv01_05g0818/GrapeMHv01_16g0745/GrapeMHv01_15g0786/GrapeMHv01_13g0230/GrapeMHv01_07g0675/GrapeMHv01_16g0722/GrapeMHv01_10g0176/GrapeMHv01_16g0740/GrapeMHv01_09g0230/GrapeMHv01_02g0817/GrapeMHv01_18g0503/GrapeMHv01_16g0727/GrapeMHv01_15g0957/GrapeMHv01_07g1816/…	vvi:100240824/vvi:100249144/vvi:100852886/vvi:100258106/vvi:100266745/vvi:100261882/vvi:100245181/vvi:100247664/vvi:100241164/vvi:100250535/vvi:100256937/vvi:100262741/vvi:100246283/vvi:100246063/vvi:100242903/vvi:100256592/vvi:100262569/vvi:100254022/vvi:100264173/vvi:100256812/vvi:100253874/vvi:100266562/vvi:100266111/vvi:100246836/vvi:100247781/vvi:100262321/vvi:100253181/vvi:100255961/vvi:100…	39
BP	GO:0017144	drug metabolic process	112/5536	134/8191	1.96291e-05	0.000185129	GrapeMHv01_06g1345/GrapeMHv01_19g0576/GrapeMHv01_11g0746/GrapeMHv01_19g0242/GrapeMHv01_14g0125/GrapeMHv01_12g0071/GrapeMHv01_06g1428/GrapeMHv01_04g1425/GrapeMHv01_06g0606/GrapeMHv01_04g0091/GrapeMHv01_04g1274/GrapeMHv01_06g0957/GrapeMHv01_07g1783/GrapeMHv01_03g0346/GrapeMHv01_10g0105/GrapeMHv01_05g1583/GrapeMHv01_09g0211/GrapeMHv01_05g1352/GrapeMHv01_04g0041/GrapeMHv01_07g1820/GrapeMHv01_05g1576/…	GrapeMHv01_06g1345/GrapeMHv01_19g0576/GrapeMHv01_11g0746/GrapeMHv01_19g0242/GrapeMHv01_14g0125/GrapeMHv01_12g0071/GrapeMHv01_06g1428/GrapeMHv01_04g1425/GrapeMHv01_06g0606/GrapeMHv01_04g0091/GrapeMHv01_04g1274/GrapeMHv01_06g0957/GrapeMHv01_07g1783/GrapeMHv01_03g0346/GrapeMHv01_10g0105/GrapeMHv01_05g1583/GrapeMHv01_09g0211/GrapeMHv01_05g1352/GrapeMHv01_04g0041/GrapeMHv01_07g1820/GrapeMHv01_05g1576/…	112	vvi00250	Alanine, aspartate and glutamate metabolism	38/3415	44/4423	0.0967241	0.296542	GrapeMHv01_13g0519/GrapeMHv01_04g1190/GrapeMHv01_04g0398/GrapeMHv01_14g0743/GrapeMHv01_18g0624/GrapeMHv01_19g0774/GrapeMHv01_17g1094/GrapeMHv01_04g0999/GrapeMHv01_17g0185/GrapeMHv01_03g1219/GrapeMHv01_08g1508/GrapeMHv01_07g0932/GrapeMHv01_17g0599/GrapeMHv01_19g1470/GrapeMHv01_13g1370/GrapeMHv01_04g0687/GrapeMHv01_08g1585/GrapeMHv01_05g0464/GrapeMHv01_01g0169/GrapeMHv01_06g1542/GrapeMHv01_09g0019/…	GrapeMHv01_13g0519/GrapeMHv01_04g1190/GrapeMHv01_04g0398/GrapeMHv01_14g0743/GrapeMHv01_18g0624/GrapeMHv01_19g0774/GrapeMHv01_17g1094/GrapeMHv01_04g0999/GrapeMHv01_17g0185/GrapeMHv01_03g1219/GrapeMHv01_08g1508/GrapeMHv01_07g0932/GrapeMHv01_17g0599/GrapeMHv01_19g1470/GrapeMHv01_13g1370/GrapeMHv01_04g0687/GrapeMHv01_08g1585/GrapeMHv01_05g0464/GrapeMHv01_01g0169/GrapeMHv01_06g1542/GrapeMHv01_09g0019/…	vvi:100249654/vvi:100255702/vvi:100256163/vvi:100246404/vvi:100262660/vvi:100246977/vvi:100265999/vvi:100256481/vvi:100266191/vvi:100248495/vvi:100232993/vvi:100243935/vvi:100251938/vvi:100257122/vvi:100249999/vvi:100242364/vvi:100257131/vvi:100261413/vvi:100249247/vvi:100258727/vvi:100241156/vvi:100266241/vvi:100244689/vvi:100254127/vvi:100242339/vvi:100266261/vvi:100257914/vvi:100248834/vvi:100…	38
BP	GO:0009100	glycoprotein metabolic process	39/5536	41/8191	2.1367e-05	0.000193916	GrapeMHv01_10g1131/GrapeMHv01_07g0177/GrapeMHv01_11g0461/GrapeMHv01_02g0100/GrapeMHv01_13g0618/GrapeMHv01_17g0042/GrapeMHv01_12g0457/GrapeMHv01_18g0068/GrapeMHv01_06g0496/GrapeMHv01_18g1813/GrapeMHv01_01g0872/GrapeMHv01_14g1747/GrapeMHv01_17g0559/GrapeMHv01_02g0289/GrapeMHv01_18g0425/GrapeMHv01_04g0135/GrapeMHv01_10g1064/GrapeMHv01_03g0699/GrapeMHv01_19g0726/GrapeMHv01_08g0782/GrapeMHv01_12g0474/…	GrapeMHv01_10g1131/GrapeMHv01_07g0177/GrapeMHv01_11g0461/GrapeMHv01_02g0100/GrapeMHv01_13g0618/GrapeMHv01_17g0042/GrapeMHv01_12g0457/GrapeMHv01_18g0068/GrapeMHv01_06g0496/GrapeMHv01_18g1813/GrapeMHv01_01g0872/GrapeMHv01_14g1747/GrapeMHv01_17g0559/GrapeMHv01_02g0289/GrapeMHv01_18g0425/GrapeMHv01_04g0135/GrapeMHv01_10g1064/GrapeMHv01_03g0699/GrapeMHv01_19g0726/GrapeMHv01_08g0782/GrapeMHv01_12g0474/…	39	vvi00900	Terpenoid backbone biosynthesis	38/3415	47/4423	0.345828	0.633753	GrapeMHv01_Sca0225/GrapeMHv01_12g0716/GrapeMHv01_08g1115/GrapeMHv01_11g1087/GrapeMHv01_05g0431/GrapeMHv01_03g0424/GrapeMHv01_06g1466/GrapeMHv01_01g0202/GrapeMHv01_02g0484/GrapeMHv01_18g0046/GrapeMHv01_04g0785/GrapeMHv01_19g1056/GrapeMHv01_06g0111/GrapeMHv01_10g1505/GrapeMHv01_14g1658/GrapeMHv01_12g1473/GrapeMHv01_10g0293/GrapeMHv01_06g0899/GrapeMHv01_07g1888/GrapeMHv01_19g0004/GrapeMHv01_05g1449/…	GrapeMHv01_Sca0225/GrapeMHv01_12g0716/GrapeMHv01_08g1115/GrapeMHv01_11g1087/GrapeMHv01_05g0431/GrapeMHv01_03g0424/GrapeMHv01_06g1466/GrapeMHv01_01g0202/GrapeMHv01_02g0484/GrapeMHv01_18g0046/GrapeMHv01_04g0785/GrapeMHv01_19g1056/GrapeMHv01_06g0111/GrapeMHv01_10g1505/GrapeMHv01_14g1658/GrapeMHv01_12g1473/GrapeMHv01_10g0293/GrapeMHv01_06g0899/GrapeMHv01_07g1888/GrapeMHv01_19g0004/GrapeMHv01_05g1449/…	vvi:100251686/vvi:100263737/vvi:100247667/vvi:100247834/vvi:100249323/vvi:100245191/vvi:100265588/vvi:100249158/vvi:100244379/vvi:100265082/vvi:100252520/vvi:100232975/vvi:100253115/vvi:100241181/vvi:100266301/vvi:100247263/vvi:100855181/vvi:100257071/vvi:100251570/vvi:100246988/vvi:100247502/vvi:100855133/vvi:100245637/vvi:100243051/vvi:100266842/vvi:100247979/vvi:100257359/vvi:100268079/vvi:100…	38
BP	GO:0009101	glycoprotein biosynthetic process	39/5536	41/8191	2.1367e-05	0.000193916	GrapeMHv01_10g1131/GrapeMHv01_07g0177/GrapeMHv01_11g0461/GrapeMHv01_02g0100/GrapeMHv01_13g0618/GrapeMHv01_17g0042/GrapeMHv01_12g0457/GrapeMHv01_18g0068/GrapeMHv01_06g0496/GrapeMHv01_18g1813/GrapeMHv01_01g0872/GrapeMHv01_14g1747/GrapeMHv01_17g0559/GrapeMHv01_02g0289/GrapeMHv01_18g0425/GrapeMHv01_04g0135/GrapeMHv01_10g1064/GrapeMHv01_03g0699/GrapeMHv01_19g0726/GrapeMHv01_08g0782/GrapeMHv01_12g0474/…	GrapeMHv01_10g1131/GrapeMHv01_07g0177/GrapeMHv01_11g0461/GrapeMHv01_02g0100/GrapeMHv01_13g0618/GrapeMHv01_17g0042/GrapeMHv01_12g0457/GrapeMHv01_18g0068/GrapeMHv01_06g0496/GrapeMHv01_18g1813/GrapeMHv01_01g0872/GrapeMHv01_14g1747/GrapeMHv01_17g0559/GrapeMHv01_02g0289/GrapeMHv01_18g0425/GrapeMHv01_04g0135/GrapeMHv01_10g1064/GrapeMHv01_03g0699/GrapeMHv01_19g0726/GrapeMHv01_08g0782/GrapeMHv01_12g0474/…	39	vvi00330	Arginine and proline metabolism	38/3415	51/4423	0.741464	1	GrapeMHv01_11g0746/GrapeMHv01_07g0692/GrapeMHv01_16g1012/GrapeMHv01_16g0807/GrapeMHv01_04g0398/GrapeMHv01_09g0867/GrapeMHv01_14g1573/GrapeMHv01_03g0995/GrapeMHv01_13g0433/GrapeMHv01_03g0053/GrapeMHv01_05g0438/GrapeMHv01_10g1037/GrapeMHv01_12g0225/GrapeMHv01_17g0599/GrapeMHv01_01g1160/GrapeMHv01_04g1313/GrapeMHv01_04g0687/GrapeMHv01_03g0193/GrapeMHv01_03g0191/GrapeMHv01_01g0777/GrapeMHv01_17g0854/…	GrapeMHv01_11g0746/GrapeMHv01_07g0692/GrapeMHv01_16g1012/GrapeMHv01_16g0807/GrapeMHv01_04g0398/GrapeMHv01_09g0867/GrapeMHv01_14g1573/GrapeMHv01_03g0995/GrapeMHv01_13g0433/GrapeMHv01_03g0053/GrapeMHv01_05g0438/GrapeMHv01_10g1037/GrapeMHv01_12g0225/GrapeMHv01_17g0599/GrapeMHv01_01g1160/GrapeMHv01_04g1313/GrapeMHv01_04g0687/GrapeMHv01_03g0193/GrapeMHv01_03g0191/GrapeMHv01_01g0777/GrapeMHv01_17g0854/…	vvi:104877289/vvi:100256084/vvi:100232840/vvi:100254198/vvi:100256163/vvi:100252283/vvi:100242241/vvi:100242944/vvi:100232881/vvi:100233080/vvi:100245913/vvi:100233101/vvi:100245491/vvi:100251938/vvi:100240686/vvi:100252286/vvi:100242364/vvi:100265841/vvi:100248659/vvi:100267386/vvi:100262043/vvi:100265287/vvi:100259296/vvi:100253650/vvi:100254127/vvi:100254983/vvi:100232922/vvi:100265605/vvi:100…	38
BP	GO:0009056	catabolic process	156/5536	193/8191	2.3876e-05	0.000212673	GrapeMHv01_06g1345/GrapeMHv01_08g0025/GrapeMHv01_19g0242/GrapeMHv01_02g0825/GrapeMHv01_07g1479/GrapeMHv01_02g1305/GrapeMHv01_07g1289/GrapeMHv01_08g0739/GrapeMHv01_04g1425/GrapeMHv01_12g0694/GrapeMHv01_08g0267/GrapeMHv01_06g0606/GrapeMHv01_19g0957/GrapeMHv01_03g0736/GrapeMHv01_15g1107/GrapeMHv01_10g1508/GrapeMHv01_18g1128/GrapeMHv01_04g1274/GrapeMHv01_06g0374/GrapeMHv01_05g0050/GrapeMHv01_15g1108/…	GrapeMHv01_06g1345/GrapeMHv01_08g0025/GrapeMHv01_19g0242/GrapeMHv01_02g0825/GrapeMHv01_07g1479/GrapeMHv01_02g1305/GrapeMHv01_07g1289/GrapeMHv01_08g0739/GrapeMHv01_04g1425/GrapeMHv01_12g0694/GrapeMHv01_08g0267/GrapeMHv01_06g0606/GrapeMHv01_19g0957/GrapeMHv01_03g0736/GrapeMHv01_15g1107/GrapeMHv01_10g1508/GrapeMHv01_18g1128/GrapeMHv01_04g1274/GrapeMHv01_06g0374/GrapeMHv01_05g0050/GrapeMHv01_15g1108/…	156	vvi00941	Flavonoid biosynthesis	38/3415	70/4423	0.999995	1	GrapeMHv01_16g0744/GrapeMHv01_05g1017/GrapeMHv01_04g1391/GrapeMHv01_17g0417/GrapeMHv01_16g0723/GrapeMHv01_11g0913/GrapeMHv01_16g0745/GrapeMHv01_11g0133/GrapeMHv01_04g1392/GrapeMHv01_18g2169/GrapeMHv01_16g0722/GrapeMHv01_16g0740/GrapeMHv01_16g0727/GrapeMHv01_11g0134/GrapeMHv01_09g1139/GrapeMHv01_13g0256/GrapeMHv01_10g1452/GrapeMHv01_11g0690/GrapeMHv01_02g0501/GrapeMHv01_06g0450/GrapeMHv01_18g2163/…	GrapeMHv01_16g0744/GrapeMHv01_05g1017/GrapeMHv01_04g1391/GrapeMHv01_17g0417/GrapeMHv01_16g0723/GrapeMHv01_11g0913/GrapeMHv01_16g0745/GrapeMHv01_11g0133/GrapeMHv01_04g1392/GrapeMHv01_18g2169/GrapeMHv01_16g0722/GrapeMHv01_16g0740/GrapeMHv01_16g0727/GrapeMHv01_11g0134/GrapeMHv01_09g1139/GrapeMHv01_13g0256/GrapeMHv01_10g1452/GrapeMHv01_11g0690/GrapeMHv01_02g0501/GrapeMHv01_06g0450/GrapeMHv01_18g2163/…	vvi:100852886/vvi:100258106/vvi:104879126/vvi:100233112/vvi:100245181/vvi:100251539/vvi:100241164/vvi:100268094/vvi:100233079/vvi:100247599/vvi:100246283/vvi:100242903/vvi:100264173/vvi:100262946/vvi:100265530/vvi:100233078/vvi:100266562/vvi:100251863/vvi:100233142/vvi:100244875/vvi:100254461/vvi:100262321/vvi:100232982/vvi:100261319/vvi:100267819/vvi:100253950/vvi:100243978/vvi:100249002/vvi:100…	38
BP	GO:0051186	cofactor metabolic process	95/5536	112/8191	2.47941e-05	0.00021439	GrapeMHv01_18g0241/GrapeMHv01_06g1345/GrapeMHv01_07g1738/GrapeMHv01_06g0068/GrapeMHv01_06g1428/GrapeMHv01_04g1425/GrapeMHv01_11g1059/GrapeMHv01_04g0074/GrapeMHv01_06g0606/GrapeMHv01_06g0715/GrapeMHv01_07g1102/GrapeMHv01_07g1783/GrapeMHv01_03g0424/GrapeMHv01_07g0799/GrapeMHv01_04g0041/GrapeMHv01_18g0046/GrapeMHv01_08g1153/GrapeMHv01_03g1219/GrapeMHv01_14g0463/GrapeMHv01_01g0712/GrapeMHv01_10g0916/…	GrapeMHv01_18g0241/GrapeMHv01_06g1345/GrapeMHv01_07g1738/GrapeMHv01_06g0068/GrapeMHv01_06g1428/GrapeMHv01_04g1425/GrapeMHv01_11g1059/GrapeMHv01_04g0074/GrapeMHv01_06g0606/GrapeMHv01_06g0715/GrapeMHv01_07g1102/GrapeMHv01_07g1783/GrapeMHv01_03g0424/GrapeMHv01_07g0799/GrapeMHv01_04g0041/GrapeMHv01_18g0046/GrapeMHv01_08g1153/GrapeMHv01_03g1219/GrapeMHv01_14g0463/GrapeMHv01_01g0712/GrapeMHv01_10g0916/…	95	vvi00510	N-Glycan biosynthesis	37/3415	37/4423	6.68e-05	0.00196936	GrapeMHv01_13g0072/GrapeMHv01_09g1045/GrapeMHv01_19g0133/GrapeMHv01_07g0177/GrapeMHv01_10g0029/GrapeMHv01_14g1549/GrapeMHv01_11g0461/GrapeMHv01_18g0757/GrapeMHv01_16g0011/GrapeMHv01_10g0973/GrapeMHv01_08g0643/GrapeMHv01_14g1014/GrapeMHv01_13g0618/GrapeMHv01_13g0359/GrapeMHv01_18g0068/GrapeMHv01_03g0056/GrapeMHv01_19g0109/GrapeMHv01_14g1747/GrapeMHv01_02g0974/GrapeMHv01_07g0187/GrapeMHv01_02g0977/…	GrapeMHv01_13g0072/GrapeMHv01_09g1045/GrapeMHv01_19g0133/GrapeMHv01_07g0177/GrapeMHv01_10g0029/GrapeMHv01_14g1549/GrapeMHv01_11g0461/GrapeMHv01_18g0757/GrapeMHv01_16g0011/GrapeMHv01_10g0973/GrapeMHv01_08g0643/GrapeMHv01_14g1014/GrapeMHv01_13g0618/GrapeMHv01_13g0359/GrapeMHv01_18g0068/GrapeMHv01_03g0056/GrapeMHv01_19g0109/GrapeMHv01_14g1747/GrapeMHv01_02g0974/GrapeMHv01_07g0187/GrapeMHv01_02g0977/…	vvi:100250164/vvi:100852827/vvi:100245221/vvi:100243059/vvi:100243455/vvi:100243903/vvi:100254389/vvi:100247296/vvi:100252868/vvi:100243430/vvi:100256862/vvi:100241202/vvi:100247972/vvi:100261575/vvi:100249589/vvi:100265912/vvi:100248737/vvi:100259362/vvi:100255677/vvi:100267547/vvi:100265958/vvi:100248748/vvi:100249516/vvi:100253790/vvi:100243811/vvi:100250299/vvi:100264375/vvi:100244523/vvi:100…	37
BP	GO:0048193	Golgi vesicle transport	27/5536	27/8191	2.49602e-05	0.00021439	GrapeMHv01_16g1200/GrapeMHv01_14g0079/GrapeMHv01_06g0522/GrapeMHv01_03g0247/GrapeMHv01_16g1222/GrapeMHv01_12g0263/GrapeMHv01_19g0181/GrapeMHv01_09g0555/GrapeMHv01_17g0615/GrapeMHv01_09g1110/GrapeMHv01_19g0621/GrapeMHv01_05g1222/GrapeMHv01_17g0161/GrapeMHv01_05g1641/GrapeMHv01_08g1096/GrapeMHv01_19g0251/GrapeMHv01_Sca0172/GrapeMHv01_07g1829/GrapeMHv01_07g1830/GrapeMHv01_17g0397/GrapeMHv01_05g0686/…	GrapeMHv01_16g1200/GrapeMHv01_14g0079/GrapeMHv01_06g0522/GrapeMHv01_03g0247/GrapeMHv01_16g1222/GrapeMHv01_12g0263/GrapeMHv01_19g0181/GrapeMHv01_09g0555/GrapeMHv01_17g0615/GrapeMHv01_09g1110/GrapeMHv01_19g0621/GrapeMHv01_05g1222/GrapeMHv01_17g0161/GrapeMHv01_05g1641/GrapeMHv01_08g1096/GrapeMHv01_19g0251/GrapeMHv01_Sca0172/GrapeMHv01_07g1829/GrapeMHv01_07g1830/GrapeMHv01_17g0397/GrapeMHv01_05g0686/…	27	vvi03440	Homologous recombination	37/3415	45/4423	0.272103	0.605114	GrapeMHv01_11g1099/GrapeMHv01_04g0924/GrapeMHv01_19g0447/GrapeMHv01_14g1656/GrapeMHv01_03g0683/GrapeMHv01_12g0332/GrapeMHv01_08g1081/GrapeMHv01_06g1043/GrapeMHv01_19g0079/GrapeMHv01_07g1683/GrapeMHv01_06g1624/GrapeMHv01_19g0083/GrapeMHv01_05g1288/GrapeMHv01_02g1209/GrapeMHv01_13g1290/GrapeMHv01_14g1637/GrapeMHv01_07g1093/GrapeMHv01_05g1051/GrapeMHv01_12g1312/GrapeMHv01_07g2015/GrapeMHv01_17g0881/…	GrapeMHv01_11g1099/GrapeMHv01_04g0924/GrapeMHv01_19g0447/GrapeMHv01_14g1656/GrapeMHv01_03g0683/GrapeMHv01_12g0332/GrapeMHv01_08g1081/GrapeMHv01_06g1043/GrapeMHv01_19g0079/GrapeMHv01_07g1683/GrapeMHv01_06g1624/GrapeMHv01_19g0083/GrapeMHv01_05g1288/GrapeMHv01_02g1209/GrapeMHv01_13g1290/GrapeMHv01_14g1637/GrapeMHv01_07g1093/GrapeMHv01_05g1051/GrapeMHv01_12g1312/GrapeMHv01_07g2015/GrapeMHv01_17g0881/…	vvi:100252629/vvi:100853048/vvi:100252167/vvi:100265381/vvi:100246859/vvi:100248803/vvi:100264936/vvi:100257115/vvi:100257153/vvi:100257310/vvi:100260281/vvi:100250468/vvi:100260076/vvi:100258550/vvi:100265347/vvi:100242386/vvi:100262890/vvi:100243413/vvi:100245652/vvi:100253255/vvi:100250198/vvi:100254360/vvi:100263039/vvi:100260958/vvi:100257827/vvi:100248256/vvi:100252614/vvi:100250037/vvi:100…	37
BP	GO:0006399	tRNA metabolic process	88/5536	103/8191	2.73638e-05	0.000230912	GrapeMHv01_16g0828/GrapeMHv01_19g0979/GrapeMHv01_12g1093/GrapeMHv01_16g0833/GrapeMHv01_07g1771/GrapeMHv01_14g0808/GrapeMHv01_05g0373/GrapeMHv01_01g0311/GrapeMHv01_03g0946/GrapeMHv01_15g0402/GrapeMHv01_09g0883/GrapeMHv01_15g0170/GrapeMHv01_19g0222/GrapeMHv01_13g0880/GrapeMHv01_04g0316/GrapeMHv01_19g0155/GrapeMHv01_14g1175/GrapeMHv01_08g0654/GrapeMHv01_07g0982/GrapeMHv01_13g0165/GrapeMHv01_19g0418/…	GrapeMHv01_16g0828/GrapeMHv01_19g0979/GrapeMHv01_12g1093/GrapeMHv01_16g0833/GrapeMHv01_07g1771/GrapeMHv01_14g0808/GrapeMHv01_05g0373/GrapeMHv01_01g0311/GrapeMHv01_03g0946/GrapeMHv01_15g0402/GrapeMHv01_09g0883/GrapeMHv01_15g0170/GrapeMHv01_19g0222/GrapeMHv01_13g0880/GrapeMHv01_04g0316/GrapeMHv01_19g0155/GrapeMHv01_14g1175/GrapeMHv01_08g0654/GrapeMHv01_07g0982/GrapeMHv01_13g0165/GrapeMHv01_19g0418/…	88	vvi00052	Galactose metabolism	37/3415	48/4423	0.588414	0.913591	GrapeMHv01_16g0645/GrapeMHv01_14g1706/GrapeMHv01_18g0289/GrapeMHv01_08g1511/GrapeMHv01_17g0220/GrapeMHv01_18g1282/GrapeMHv01_04g0041/GrapeMHv01_10g1346/GrapeMHv01_04g1166/GrapeMHv01_19g1087/GrapeMHv01_09g0189/GrapeMHv01_11g0178/GrapeMHv01_14g0087/GrapeMHv01_02g0435/GrapeMHv01_16g0511/GrapeMHv01_02g0601/GrapeMHv01_02g0161/GrapeMHv01_14g1475/GrapeMHv01_14g0083/GrapeMHv01_08g1604/GrapeMHv01_11g0154/…	GrapeMHv01_16g0645/GrapeMHv01_14g1706/GrapeMHv01_18g0289/GrapeMHv01_08g1511/GrapeMHv01_17g0220/GrapeMHv01_18g1282/GrapeMHv01_04g0041/GrapeMHv01_10g1346/GrapeMHv01_04g1166/GrapeMHv01_19g1087/GrapeMHv01_09g0189/GrapeMHv01_11g0178/GrapeMHv01_14g0087/GrapeMHv01_02g0435/GrapeMHv01_16g0511/GrapeMHv01_02g0601/GrapeMHv01_02g0161/GrapeMHv01_14g1475/GrapeMHv01_14g0083/GrapeMHv01_08g1604/GrapeMHv01_11g0154/…	vvi:100247590/vvi:100242394/vvi:100259254/vvi:100262243/vvi:100250907/vvi:100255753/vvi:100245746/vvi:100264744/vvi:100253896/vvi:100253252/vvi:100232951/vvi:100242358/vvi:100244167/vvi:100266776/vvi:100256970/vvi:100241232/vvi:100261533/vvi:100242301/vvi:100257918/vvi:100248608/vvi:100243946/vvi:100263580/vvi:100245569/vvi:100251292/vvi:100251605/vvi:100256955/vvi:100248541/vvi:100266376/vvi:100…	37
BP	GO:0009451	RNA modification	38/5536	40/8191	3.02123e-05	0.000250553	GrapeMHv01_05g0269/GrapeMHv01_18g0163/GrapeMHv01_02g0999/GrapeMHv01_18g1619/GrapeMHv01_14g0133/GrapeMHv01_15g0170/GrapeMHv01_04g1463/GrapeMHv01_14g0457/GrapeMHv01_07g0982/GrapeMHv01_14g1884/GrapeMHv01_13g0575/GrapeMHv01_12g1351/GrapeMHv01_18g0550/GrapeMHv01_18g1273/GrapeMHv01_12g0620/GrapeMHv01_11g0185/GrapeMHv01_07g0981/GrapeMHv01_04g0284/GrapeMHv01_09g1114/GrapeMHv01_08g1509/GrapeMHv01_03g0754/…	GrapeMHv01_05g0269/GrapeMHv01_18g0163/GrapeMHv01_02g0999/GrapeMHv01_18g1619/GrapeMHv01_14g0133/GrapeMHv01_15g0170/GrapeMHv01_04g1463/GrapeMHv01_14g0457/GrapeMHv01_07g0982/GrapeMHv01_14g1884/GrapeMHv01_13g0575/GrapeMHv01_12g1351/GrapeMHv01_18g0550/GrapeMHv01_18g1273/GrapeMHv01_12g0620/GrapeMHv01_11g0185/GrapeMHv01_07g0981/GrapeMHv01_04g0284/GrapeMHv01_09g1114/GrapeMHv01_08g1509/GrapeMHv01_03g0754/…	38	vvi00280	Valine, leucine and isoleucine degradation	37/3415	51/4423	0.833749	1	GrapeMHv01_07g0601/GrapeMHv01_06g0187/GrapeMHv01_02g0684/GrapeMHv01_12g0252/GrapeMHv01_06g0925/GrapeMHv01_03g1060/GrapeMHv01_03g0704/GrapeMHv01_02g0484/GrapeMHv01_11g0310/GrapeMHv01_05g0981/GrapeMHv01_07g0932/GrapeMHv01_10g1224/GrapeMHv01_05g0104/GrapeMHv01_15g0258/GrapeMHv01_10g0293/GrapeMHv01_01g0777/GrapeMHv01_17g0854/GrapeMHv01_03g1059/GrapeMHv01_05g0142/GrapeMHv01_18g1358/GrapeMHv01_14g1636/…	GrapeMHv01_07g0601/GrapeMHv01_06g0187/GrapeMHv01_02g0684/GrapeMHv01_12g0252/GrapeMHv01_06g0925/GrapeMHv01_03g1060/GrapeMHv01_03g0704/GrapeMHv01_02g0484/GrapeMHv01_11g0310/GrapeMHv01_05g0981/GrapeMHv01_07g0932/GrapeMHv01_10g1224/GrapeMHv01_05g0104/GrapeMHv01_15g0258/GrapeMHv01_10g0293/GrapeMHv01_01g0777/GrapeMHv01_17g0854/GrapeMHv01_03g1059/GrapeMHv01_05g0142/GrapeMHv01_18g1358/GrapeMHv01_14g1636/…	vvi:100853545/vvi:100264975/vvi:100254599/vvi:100266026/vvi:100265639/vvi:100266351/vvi:100253805/vvi:100244379/vvi:100261210/vvi:100247651/vvi:100243935/vvi:100242424/vvi:100246616/vvi:100263739/vvi:100855181/vvi:100267386/vvi:100262043/vvi:100261145/vvi:100246523/vvi:100245451/vvi:100259296/vvi:100256133/vvi:100253650/vvi:100258727/vvi:100244742/vvi:100259474/vvi:100258517/vvi:100254417/vvi:100…	37
BP	GO:0006732	coenzyme metabolic process	73/5536	84/8191	3.86861e-05	0.000310133	GrapeMHv01_18g0241/GrapeMHv01_06g1345/GrapeMHv01_06g0068/GrapeMHv01_06g1428/GrapeMHv01_04g1425/GrapeMHv01_06g0606/GrapeMHv01_06g0715/GrapeMHv01_07g1783/GrapeMHv01_03g0424/GrapeMHv01_07g0799/GrapeMHv01_04g0041/GrapeMHv01_18g0046/GrapeMHv01_08g1153/GrapeMHv01_14g0463/GrapeMHv01_01g0712/GrapeMHv01_10g0916/GrapeMHv01_17g0896/GrapeMHv01_06g0347/GrapeMHv01_16g1011/GrapeMHv01_07g1521/GrapeMHv01_03g0943/…	GrapeMHv01_18g0241/GrapeMHv01_06g1345/GrapeMHv01_06g0068/GrapeMHv01_06g1428/GrapeMHv01_04g1425/GrapeMHv01_06g0606/GrapeMHv01_06g0715/GrapeMHv01_07g1783/GrapeMHv01_03g0424/GrapeMHv01_07g0799/GrapeMHv01_04g0041/GrapeMHv01_18g0046/GrapeMHv01_08g1153/GrapeMHv01_14g0463/GrapeMHv01_01g0712/GrapeMHv01_10g0916/GrapeMHv01_17g0896/GrapeMHv01_06g0347/GrapeMHv01_16g1011/GrapeMHv01_07g1521/GrapeMHv01_03g0943/…	73	vvi00460	Cyanoamino acid metabolism	37/3415	54/4423	0.950757	1	GrapeMHv01_07g1584/GrapeMHv01_02g1174/GrapeMHv01_07g0545/GrapeMHv01_06g1367/GrapeMHv01_19g0563/GrapeMHv01_02g1177/GrapeMHv01_07g0680/GrapeMHv01_17g0274/GrapeMHv01_02g0937/GrapeMHv01_06g0766/GrapeMHv01_07g0679/GrapeMHv01_07g0539/GrapeMHv01_14g0892/GrapeMHv01_19g0387/GrapeMHv01_02g1183/GrapeMHv01_08g0083/GrapeMHv01_06g0035/GrapeMHv01_04g0087/GrapeMHv01_13g0944/GrapeMHv01_06g0561/GrapeMHv01_02g1073/…	GrapeMHv01_07g1584/GrapeMHv01_02g1174/GrapeMHv01_07g0545/GrapeMHv01_06g1367/GrapeMHv01_19g0563/GrapeMHv01_02g1177/GrapeMHv01_07g0680/GrapeMHv01_17g0274/GrapeMHv01_02g0937/GrapeMHv01_06g0766/GrapeMHv01_07g0679/GrapeMHv01_07g0539/GrapeMHv01_14g0892/GrapeMHv01_19g0387/GrapeMHv01_02g1183/GrapeMHv01_08g0083/GrapeMHv01_06g0035/GrapeMHv01_04g0087/GrapeMHv01_13g0944/GrapeMHv01_06g0561/GrapeMHv01_02g1073/…	vvi:100252190/vvi:100253338/vvi:100261289/vvi:100255282/vvi:100260663/vvi:100243086/vvi:100255878/vvi:100255914/vvi:100254058/vvi:100260409/vvi:100250701/vvi:100243424/vvi:100250218/vvi:104877310/vvi:100265384/vvi:100254789/vvi:100246224/vvi:100250728/vvi:100267983/vvi:100250098/vvi:100240765/vvi:100248779/vvi:100232900/vvi:100267558/vvi:100248203/vvi:100248834/vvi:100241225/vvi:100241205/vvi:100…	37
BP	GO:0051188	cofactor biosynthetic process	73/5536	84/8191	3.86861e-05	0.000310133	GrapeMHv01_18g0241/GrapeMHv01_06g1345/GrapeMHv01_06g0068/GrapeMHv01_06g1428/GrapeMHv01_04g1425/GrapeMHv01_04g0074/GrapeMHv01_06g0606/GrapeMHv01_06g0715/GrapeMHv01_07g1102/GrapeMHv01_07g1783/GrapeMHv01_07g0799/GrapeMHv01_04g0041/GrapeMHv01_08g1153/GrapeMHv01_01g0712/GrapeMHv01_10g0916/GrapeMHv01_17g0896/GrapeMHv01_17g0025/GrapeMHv01_06g0347/GrapeMHv01_16g1011/GrapeMHv01_07g1521/GrapeMHv01_03g0943/…	GrapeMHv01_18g0241/GrapeMHv01_06g1345/GrapeMHv01_06g0068/GrapeMHv01_06g1428/GrapeMHv01_04g1425/GrapeMHv01_04g0074/GrapeMHv01_06g0606/GrapeMHv01_06g0715/GrapeMHv01_07g1102/GrapeMHv01_07g1783/GrapeMHv01_07g0799/GrapeMHv01_04g0041/GrapeMHv01_08g1153/GrapeMHv01_01g0712/GrapeMHv01_10g0916/GrapeMHv01_17g0896/GrapeMHv01_17g0025/GrapeMHv01_06g0347/GrapeMHv01_16g1011/GrapeMHv01_07g1521/GrapeMHv01_03g0943/…	73	vvi03020	RNA polymerase	35/3415	46/4423	0.6503	0.949564	GrapeMHv01_06g1012/novel.345/GrapeMHv01_16g0698/GrapeMHv01_12g0198/GrapeMHv01_05g1568/GrapeMHv01_18g1322/GrapeMHv01_13g1112/GrapeMHv01_02g0692/novel.696/GrapeMHv01_05g0108/GrapeMHv01_09g0152/GrapeMHv01_11g0224/GrapeMHv01_14g0383/GrapeMHv01_08g1580/GrapeMHv01_05g1567/GrapeMHv01_16g0403/GrapeMHv01_06g1202/GrapeMHv01_12g0379/GrapeMHv01_15g0858/GrapeMHv01_06g1233/GrapeMHv01_09g0584/GrapeMHv01_04g1592…	GrapeMHv01_06g1012/-/GrapeMHv01_16g0698/GrapeMHv01_12g0198/GrapeMHv01_05g1568/GrapeMHv01_18g1322/GrapeMHv01_13g1112/GrapeMHv01_02g0692/-/GrapeMHv01_05g0108/GrapeMHv01_09g0152/GrapeMHv01_11g0224/GrapeMHv01_14g0383/GrapeMHv01_08g1580/GrapeMHv01_05g1567/GrapeMHv01_16g0403/GrapeMHv01_06g1202/GrapeMHv01_12g0379/GrapeMHv01_15g0858/GrapeMHv01_06g1233/GrapeMHv01_09g0584/GrapeMHv01_04g1592/GrapeMHv01_16g0…	vvi:100267354/vvi:100250406/vvi:100253791/vvi:100245383/vvi:100249225/vvi:100853901/vvi:100264262/vvi:100852834/vvi:100264310/vvi:100253286/vvi:100263424/vvi:100259318/vvi:100260635/vvi:100250406/vvi:100254322/vvi:100260717/vvi:100248358/vvi:100252267/vvi:100243245/vvi:100245061/vvi:100247314/vvi:100247859/vvi:100267008/vvi:100256088/vvi:100263218/vvi:100258926/vvi:100267114/vvi:100246461/vvi:100…	35
BP	GO:0006259	DNA metabolic process	121/5536	147/8191	3.98812e-05	0.000314473	GrapeMHv01_09g0647/GrapeMHv01_05g1326/GrapeMHv01_04g1530/GrapeMHv01_04g0580/GrapeMHv01_07g1692/GrapeMHv01_19g1359/GrapeMHv01_08g0739/GrapeMHv01_19g0447/GrapeMHv01_08g0147/GrapeMHv01_19g0957/GrapeMHv01_06g0101/GrapeMHv01_03g0016/GrapeMHv01_16g0762/GrapeMHv01_08g1081/GrapeMHv01_04g0718/GrapeMHv01_04g0325/GrapeMHv01_12g1474/GrapeMHv01_01g0277/GrapeMHv01_14g1268/GrapeMHv01_03g1150/GrapeMHv01_10g0573/…	GrapeMHv01_09g0647/GrapeMHv01_05g1326/GrapeMHv01_04g1530/GrapeMHv01_04g0580/GrapeMHv01_07g1692/GrapeMHv01_19g1359/GrapeMHv01_08g0739/GrapeMHv01_19g0447/GrapeMHv01_08g0147/GrapeMHv01_19g0957/GrapeMHv01_06g0101/GrapeMHv01_03g0016/GrapeMHv01_16g0762/GrapeMHv01_08g1081/GrapeMHv01_04g0718/GrapeMHv01_04g0325/GrapeMHv01_12g1474/GrapeMHv01_01g0277/GrapeMHv01_14g1268/GrapeMHv01_03g1150/GrapeMHv01_10g0573/…	121	vvi00410	beta-Alanine metabolism	35/3415	48/4423	0.814125	1	GrapeMHv01_10g0050/GrapeMHv01_02g0684/GrapeMHv01_12g0252/GrapeMHv01_05g0546/GrapeMHv01_17g0960/GrapeMHv01_03g1327/GrapeMHv01_03g1060/GrapeMHv01_17g1094/GrapeMHv01_04g0999/GrapeMHv01_11g0310/GrapeMHv01_12g0225/GrapeMHv01_10g1224/GrapeMHv01_15g0258/GrapeMHv01_01g0777/GrapeMHv01_17g0854/GrapeMHv01_17g0189/GrapeMHv01_03g1059/GrapeMHv01_05g0142/GrapeMHv01_05g0544/GrapeMHv01_14g1636/GrapeMHv01_02g0482/…	GrapeMHv01_10g0050/GrapeMHv01_02g0684/GrapeMHv01_12g0252/GrapeMHv01_05g0546/GrapeMHv01_17g0960/GrapeMHv01_03g1327/GrapeMHv01_03g1060/GrapeMHv01_17g1094/GrapeMHv01_04g0999/GrapeMHv01_11g0310/GrapeMHv01_12g0225/GrapeMHv01_10g1224/GrapeMHv01_15g0258/GrapeMHv01_01g0777/GrapeMHv01_17g0854/GrapeMHv01_17g0189/GrapeMHv01_03g1059/GrapeMHv01_05g0142/GrapeMHv01_05g0544/GrapeMHv01_14g1636/GrapeMHv01_02g0482/…	vvi:100246958/vvi:100254599/vvi:100266026/vvi:100251211/vvi:100267280/vvi:100246992/vvi:100266351/vvi:100265999/vvi:100256481/vvi:100261210/vvi:100245491/vvi:100242424/vvi:100263739/vvi:100267386/vvi:100262043/vvi:100249021/vvi:100261145/vvi:100246523/vvi:100244323/vvi:100259296/vvi:100259834/vvi:100256133/vvi:100253650/vvi:100257386/vvi:100255430/vvi:100266215/vvi:100249986/vvi:100853400/vvi:100…	35
BP	GO:0000413	protein peptidyl-prolyl isomerization	25/5536	25/8191	5.48064e-05	0.000418443	GrapeMHv01_06g0464/GrapeMHv01_07g1804/GrapeMHv01_04g0147/GrapeMHv01_05g0124/GrapeMHv01_13g1145/GrapeMHv01_06g1425/GrapeMHv01_15g0726/GrapeMHv01_19g0396/GrapeMHv01_01g0955/GrapeMHv01_11g0570/GrapeMHv01_04g0521/GrapeMHv01_08g1053/GrapeMHv01_07g0660/GrapeMHv01_18g1298/GrapeMHv01_03g0645/GrapeMHv01_19g1369/GrapeMHv01_02g0781/GrapeMHv01_03g0136/GrapeMHv01_01g1501/GrapeMHv01_14g1651/GrapeMHv01_07g1213/…	GrapeMHv01_06g0464/GrapeMHv01_07g1804/GrapeMHv01_04g0147/GrapeMHv01_05g0124/GrapeMHv01_13g1145/GrapeMHv01_06g1425/GrapeMHv01_15g0726/GrapeMHv01_19g0396/GrapeMHv01_01g0955/GrapeMHv01_11g0570/GrapeMHv01_04g0521/GrapeMHv01_08g1053/GrapeMHv01_07g0660/GrapeMHv01_18g1298/GrapeMHv01_03g0645/GrapeMHv01_19g1369/GrapeMHv01_02g0781/GrapeMHv01_03g0136/GrapeMHv01_01g1501/GrapeMHv01_14g1651/GrapeMHv01_07g1213/…	25	vvi03030	DNA replication	34/3415	38/4423	0.0451888	0.185321	GrapeMHv01_04g1530/GrapeMHv01_14g1656/GrapeMHv01_08g0147/GrapeMHv01_12g0332/GrapeMHv01_03g0016/GrapeMHv01_08g1081/GrapeMHv01_06g0519/GrapeMHv01_17g0494/GrapeMHv01_19g0079/GrapeMHv01_06g1243/GrapeMHv01_06g0466/GrapeMHv01_15g0313/GrapeMHv01_19g0083/GrapeMHv01_02g0137/GrapeMHv01_02g1209/GrapeMHv01_06g0369/GrapeMHv01_10g0952/GrapeMHv01_14g0021/GrapeMHv01_04g0339/GrapeMHv01_01g1345/GrapeMHv01_07g1698/…	GrapeMHv01_04g1530/GrapeMHv01_14g1656/GrapeMHv01_08g0147/GrapeMHv01_12g0332/GrapeMHv01_03g0016/GrapeMHv01_08g1081/GrapeMHv01_06g0519/GrapeMHv01_17g0494/GrapeMHv01_19g0079/GrapeMHv01_06g1243/GrapeMHv01_06g0466/GrapeMHv01_15g0313/GrapeMHv01_19g0083/GrapeMHv01_02g0137/GrapeMHv01_02g1209/GrapeMHv01_06g0369/GrapeMHv01_10g0952/GrapeMHv01_14g0021/GrapeMHv01_04g0339/GrapeMHv01_01g1345/GrapeMHv01_07g1698/…	vvi:100852980/vvi:100265381/vvi:100247946/vvi:100248803/vvi:100262415/vvi:100264936/vvi:100262207/vvi:100257823/vvi:100257153/vvi:100248466/vvi:100241432/vvi:100247844/vvi:100250468/vvi:100260326/vvi:100258550/vvi:100256907/vvi:100253704/vvi:100242559/vvi:100268103/vvi:100257984/vvi:100267599/vvi:100263039/vvi:100266163/vvi:100250805/vvi:100266816/vvi:104882319/vvi:100241865/vvi:100266082/vvi:100…	34
BP	GO:0018208	peptidyl-proline modification	25/5536	25/8191	5.48064e-05	0.000418443	GrapeMHv01_06g0464/GrapeMHv01_07g1804/GrapeMHv01_04g0147/GrapeMHv01_05g0124/GrapeMHv01_13g1145/GrapeMHv01_06g1425/GrapeMHv01_15g0726/GrapeMHv01_19g0396/GrapeMHv01_01g0955/GrapeMHv01_11g0570/GrapeMHv01_04g0521/GrapeMHv01_08g1053/GrapeMHv01_07g0660/GrapeMHv01_18g1298/GrapeMHv01_03g0645/GrapeMHv01_19g1369/GrapeMHv01_02g0781/GrapeMHv01_03g0136/GrapeMHv01_01g1501/GrapeMHv01_14g1651/GrapeMHv01_07g1213/…	GrapeMHv01_06g0464/GrapeMHv01_07g1804/GrapeMHv01_04g0147/GrapeMHv01_05g0124/GrapeMHv01_13g1145/GrapeMHv01_06g1425/GrapeMHv01_15g0726/GrapeMHv01_19g0396/GrapeMHv01_01g0955/GrapeMHv01_11g0570/GrapeMHv01_04g0521/GrapeMHv01_08g1053/GrapeMHv01_07g0660/GrapeMHv01_18g1298/GrapeMHv01_03g0645/GrapeMHv01_19g1369/GrapeMHv01_02g0781/GrapeMHv01_03g0136/GrapeMHv01_01g1501/GrapeMHv01_14g1651/GrapeMHv01_07g1213/…	25	vvi04130	SNARE interactions in vesicular transport	33/3415	40/4423	0.27786	0.605114	GrapeMHv01_04g1803/GrapeMHv01_06g0918/GrapeMHv01_19g0873/GrapeMHv01_14g1413/GrapeMHv01_08g0020/GrapeMHv01_14g0009/GrapeMHv01_08g0628/GrapeMHv01_04g0449/GrapeMHv01_18g2061/GrapeMHv01_11g1038/GrapeMHv01_07g1870/GrapeMHv01_17g0689/GrapeMHv01_11g0318/GrapeMHv01_13g0019/GrapeMHv01_15g0624/GrapeMHv01_18g0580/GrapeMHv01_05g1641/GrapeMHv01_06g0547/GrapeMHv01_15g1026/GrapeMHv01_14g0149/GrapeMHv01_08g1314/…	GrapeMHv01_04g1803/GrapeMHv01_06g0918/GrapeMHv01_19g0873/GrapeMHv01_14g1413/GrapeMHv01_08g0020/GrapeMHv01_14g0009/GrapeMHv01_08g0628/GrapeMHv01_04g0449/GrapeMHv01_18g2061/GrapeMHv01_11g1038/GrapeMHv01_07g1870/GrapeMHv01_17g0689/GrapeMHv01_11g0318/GrapeMHv01_13g0019/GrapeMHv01_15g0624/GrapeMHv01_18g0580/GrapeMHv01_05g1641/GrapeMHv01_06g0547/GrapeMHv01_15g1026/GrapeMHv01_14g0149/GrapeMHv01_08g1314/…	vvi:100246772/vvi:100258712/vvi:100250369/vvi:100264508/vvi:100265818/vvi:100245918/vvi:100258582/vvi:100257761/vvi:100260177/vvi:100246170/vvi:100266980/vvi:100248505/vvi:100250972/vvi:100244928/vvi:100265981/vvi:100260787/vvi:100257700/vvi:100241605/vvi:100853404/vvi:100259549/vvi:100258985/vvi:100250846/vvi:100266580/vvi:104881127/vvi:100245990/vvi:100248594/vvi:100258366/vvi:100263950/vvi:100…	33
BP	GO:0006486	protein glycosylation	36/5536	38/8191	6.01822e-05	0.000445349	GrapeMHv01_10g1131/GrapeMHv01_07g0177/GrapeMHv01_11g0461/GrapeMHv01_02g0100/GrapeMHv01_13g0618/GrapeMHv01_17g0042/GrapeMHv01_12g0457/GrapeMHv01_18g0068/GrapeMHv01_06g0496/GrapeMHv01_18g1813/GrapeMHv01_01g0872/GrapeMHv01_14g1747/GrapeMHv01_17g0559/GrapeMHv01_02g0289/GrapeMHv01_18g0425/GrapeMHv01_04g0135/GrapeMHv01_10g1064/GrapeMHv01_03g0699/GrapeMHv01_19g0726/GrapeMHv01_08g0782/GrapeMHv01_12g0474/…	GrapeMHv01_10g1131/GrapeMHv01_07g0177/GrapeMHv01_11g0461/GrapeMHv01_02g0100/GrapeMHv01_13g0618/GrapeMHv01_17g0042/GrapeMHv01_12g0457/GrapeMHv01_18g0068/GrapeMHv01_06g0496/GrapeMHv01_18g1813/GrapeMHv01_01g0872/GrapeMHv01_14g1747/GrapeMHv01_17g0559/GrapeMHv01_02g0289/GrapeMHv01_18g0425/GrapeMHv01_04g0135/GrapeMHv01_10g1064/GrapeMHv01_03g0699/GrapeMHv01_19g0726/GrapeMHv01_08g0782/GrapeMHv01_12g0474/…	36	vvi00350	Tyrosine metabolism	33/3415	45/4423	0.791972	1	GrapeMHv01_19g0242/GrapeMHv01_05g0546/GrapeMHv01_17g0960/GrapeMHv01_04g0398/GrapeMHv01_18g0148/GrapeMHv01_04g1119/GrapeMHv01_07g1956/GrapeMHv01_12g0337/GrapeMHv01_12g1488/GrapeMHv01_18g1406/GrapeMHv01_08g0378/GrapeMHv01_12g1489/GrapeMHv01_11g0991/GrapeMHv01_04g0687/GrapeMHv01_07g1965/GrapeMHv01_12g0335/GrapeMHv01_10g0543/GrapeMHv01_05g0028/GrapeMHv01_06g0856/GrapeMHv01_05g0544/GrapeMHv01_02g0482/…	GrapeMHv01_19g0242/GrapeMHv01_05g0546/GrapeMHv01_17g0960/GrapeMHv01_04g0398/GrapeMHv01_18g0148/GrapeMHv01_04g1119/GrapeMHv01_07g1956/GrapeMHv01_12g0337/GrapeMHv01_12g1488/GrapeMHv01_18g1406/GrapeMHv01_08g0378/GrapeMHv01_12g1489/GrapeMHv01_11g0991/GrapeMHv01_04g0687/GrapeMHv01_07g1965/GrapeMHv01_12g0335/GrapeMHv01_10g0543/GrapeMHv01_05g0028/GrapeMHv01_06g0856/GrapeMHv01_05g0544/GrapeMHv01_02g0482/…	vvi:100264043/vvi:100251211/vvi:100267280/vvi:100256163/vvi:100264420/vvi:100255814/vvi:100258412/vvi:100242005/vvi:100257402/vvi:100233102/vvi:100256897/vvi:100252270/vvi:100266836/vvi:100242364/vvi:100251450/vvi:100259032/vvi:100233086/vvi:100251672/vvi:100255576/vvi:100244323/vvi:100259834/vvi:100241782/vvi:100853623/vvi:100254127/vvi:100245826/vvi:100267821/vvi:100260848/vvi:100232853/vvi:100…	33
BP	GO:0043413	macromolecule glycosylation	36/5536	38/8191	6.01822e-05	0.000445349	GrapeMHv01_10g1131/GrapeMHv01_07g0177/GrapeMHv01_11g0461/GrapeMHv01_02g0100/GrapeMHv01_13g0618/GrapeMHv01_17g0042/GrapeMHv01_12g0457/GrapeMHv01_18g0068/GrapeMHv01_06g0496/GrapeMHv01_18g1813/GrapeMHv01_01g0872/GrapeMHv01_14g1747/GrapeMHv01_17g0559/GrapeMHv01_02g0289/GrapeMHv01_18g0425/GrapeMHv01_04g0135/GrapeMHv01_10g1064/GrapeMHv01_03g0699/GrapeMHv01_19g0726/GrapeMHv01_08g0782/GrapeMHv01_12g0474/…	GrapeMHv01_10g1131/GrapeMHv01_07g0177/GrapeMHv01_11g0461/GrapeMHv01_02g0100/GrapeMHv01_13g0618/GrapeMHv01_17g0042/GrapeMHv01_12g0457/GrapeMHv01_18g0068/GrapeMHv01_06g0496/GrapeMHv01_18g1813/GrapeMHv01_01g0872/GrapeMHv01_14g1747/GrapeMHv01_17g0559/GrapeMHv01_02g0289/GrapeMHv01_18g0425/GrapeMHv01_04g0135/GrapeMHv01_10g1064/GrapeMHv01_03g0699/GrapeMHv01_19g0726/GrapeMHv01_08g0782/GrapeMHv01_12g0474/…	36	vvi00592	alpha-Linolenic acid metabolism	33/3415	52/4423	0.992334	1	GrapeMHv01_18g0140/GrapeMHv01_06g0772/GrapeMHv01_07g0029/GrapeMHv01_07g0075/GrapeMHv01_11g0238/GrapeMHv01_17g0277/GrapeMHv01_18g2056/GrapeMHv01_04g1119/GrapeMHv01_18g1406/GrapeMHv01_05g0981/GrapeMHv01_07g0033/GrapeMHv01_06g0774/GrapeMHv01_18g2051/GrapeMHv01_01g1349/GrapeMHv01_09g0084/GrapeMHv01_03g0579/GrapeMHv01_03g0574/GrapeMHv01_18g2062/GrapeMHv01_08g1351/GrapeMHv01_18g2052/GrapeMHv01_02g0706/…	GrapeMHv01_18g0140/GrapeMHv01_06g0772/GrapeMHv01_07g0029/GrapeMHv01_07g0075/GrapeMHv01_11g0238/GrapeMHv01_17g0277/GrapeMHv01_18g2056/GrapeMHv01_04g1119/GrapeMHv01_18g1406/GrapeMHv01_05g0981/GrapeMHv01_07g0033/GrapeMHv01_06g0774/GrapeMHv01_18g2051/GrapeMHv01_01g1349/GrapeMHv01_09g0084/GrapeMHv01_03g0579/GrapeMHv01_03g0574/GrapeMHv01_18g2062/GrapeMHv01_08g1351/GrapeMHv01_18g2052/GrapeMHv01_02g0706/…	vvi:100243654/vvi:100255333/vvi:100248513/vvi:100854792/vvi:100245687/vvi:100260995/vvi:100256781/vvi:100255814/vvi:100233102/vvi:100247651/vvi:100246774/vvi:100243312/vvi:100250034/vvi:100244202/vvi:100241150/vvi:100253713/vvi:100252012/vvi:100244719/vvi:100258980/vvi:100267062/vvi:100257386/vvi:100256540/vvi:100232990/vvi:100261845/vvi:100251750/vvi:100267750/vvi:100255430/vvi:100267821/vvi:100…	33
BP	GO:0006643	membrane lipid metabolic process	24/5536	24/8191	8.12054e-05	0.000591815	GrapeMHv01_09g0480/GrapeMHv01_02g0419/GrapeMHv01_06g1278/GrapeMHv01_18g2414/GrapeMHv01_06g1384/GrapeMHv01_12g1245/GrapeMHv01_12g1379/GrapeMHv01_09g1099/GrapeMHv01_04g0604/GrapeMHv01_02g0949/GrapeMHv01_02g0918/GrapeMHv01_10g0193/GrapeMHv01_05g1159/GrapeMHv01_15g0183/GrapeMHv01_11g0514/GrapeMHv01_07g2236/GrapeMHv01_07g1394/GrapeMHv01_19g0732/GrapeMHv01_12g0579/GrapeMHv01_01g0519/GrapeMHv01_06g0688/…	GrapeMHv01_09g0480/GrapeMHv01_02g0419/GrapeMHv01_06g1278/GrapeMHv01_18g2414/GrapeMHv01_06g1384/GrapeMHv01_12g1245/GrapeMHv01_12g1379/GrapeMHv01_09g1099/GrapeMHv01_04g0604/GrapeMHv01_02g0949/GrapeMHv01_02g0918/GrapeMHv01_10g0193/GrapeMHv01_05g1159/GrapeMHv01_15g0183/GrapeMHv01_11g0514/GrapeMHv01_07g2236/GrapeMHv01_07g1394/GrapeMHv01_19g0732/GrapeMHv01_12g0579/GrapeMHv01_01g0519/GrapeMHv01_06g0688/…	24	vvi00380	Tryptophan metabolism	33/3415	56/4423	0.99938	1	GrapeMHv01_18g0279/GrapeMHv01_15g0789/GrapeMHv01_04g0438/GrapeMHv01_03g0297/GrapeMHv01_16g1154/GrapeMHv01_01g1178/GrapeMHv01_09g0484/GrapeMHv01_05g0104/GrapeMHv01_04g1588/GrapeMHv01_07g1965/GrapeMHv01_03g0193/GrapeMHv01_10g0293/GrapeMHv01_03g0191/GrapeMHv01_01g0777/GrapeMHv01_Sca0096/GrapeMHv01_17g0854/GrapeMHv01_18g0102/GrapeMHv01_05g0142/GrapeMHv01_14g1636/GrapeMHv01_10g0088/GrapeMHv01_07g1444/…	GrapeMHv01_18g0279/GrapeMHv01_15g0789/GrapeMHv01_04g0438/GrapeMHv01_03g0297/GrapeMHv01_16g1154/GrapeMHv01_01g1178/GrapeMHv01_09g0484/GrapeMHv01_05g0104/GrapeMHv01_04g1588/GrapeMHv01_07g1965/GrapeMHv01_03g0193/GrapeMHv01_10g0293/GrapeMHv01_03g0191/GrapeMHv01_01g0777/GrapeMHv01_Sca0096/GrapeMHv01_17g0854/GrapeMHv01_18g0102/GrapeMHv01_05g0142/GrapeMHv01_14g1636/GrapeMHv01_10g0088/GrapeMHv01_07g1444/…	vvi:100242108/vvi:100260786/vvi:100255998/vvi:100264018/vvi:100854172/vvi:100241027/vvi:100248010/vvi:100246616/vvi:100252977/vvi:100251450/vvi:100265841/vvi:100855181/vvi:100248659/vvi:100267386/vvi:100245885/vvi:100262043/vvi:100244516/vvi:100246523/vvi:100259296/vvi:100244395/vvi:100251223/vvi:100248671/vvi:100253650/vvi:100260432/vvi:100251744/vvi:100260341/vvi:100245859/vvi:100243529/vvi:100…	33
BP	GO:1901575	organic substance catabolic process	149/5536	186/8191	8.74827e-05	0.000628048	GrapeMHv01_06g1345/GrapeMHv01_08g0025/GrapeMHv01_19g0242/GrapeMHv01_02g0825/GrapeMHv01_07g1479/GrapeMHv01_02g1305/GrapeMHv01_07g1289/GrapeMHv01_08g0739/GrapeMHv01_04g1425/GrapeMHv01_12g0694/GrapeMHv01_08g0267/GrapeMHv01_06g0606/GrapeMHv01_19g0957/GrapeMHv01_03g0736/GrapeMHv01_15g1107/GrapeMHv01_10g1508/GrapeMHv01_18g1128/GrapeMHv01_04g1274/GrapeMHv01_06g0374/GrapeMHv01_05g0050/GrapeMHv01_15g1108/…	GrapeMHv01_06g1345/GrapeMHv01_08g0025/GrapeMHv01_19g0242/GrapeMHv01_02g0825/GrapeMHv01_07g1479/GrapeMHv01_02g1305/GrapeMHv01_07g1289/GrapeMHv01_08g0739/GrapeMHv01_04g1425/GrapeMHv01_12g0694/GrapeMHv01_08g0267/GrapeMHv01_06g0606/GrapeMHv01_19g0957/GrapeMHv01_03g0736/GrapeMHv01_15g1107/GrapeMHv01_10g1508/GrapeMHv01_18g1128/GrapeMHv01_04g1274/GrapeMHv01_06g0374/GrapeMHv01_05g0050/GrapeMHv01_15g1108/…	149	vvi04136	Autophagy - other	32/3415	35/4423	0.0266705	0.125885	GrapeMHv01_10g0108/GrapeMHv01_01g1488/GrapeMHv01_01g0860/GrapeMHv01_10g0720/GrapeMHv01_17g1022/GrapeMHv01_06g0676/GrapeMHv01_07g0183/GrapeMHv01_14g1566/novel.267/GrapeMHv01_07g0091/GrapeMHv01_04g1182/GrapeMHv01_07g1780/GrapeMHv01_07g1881/GrapeMHv01_08g0413/GrapeMHv01_13g1571/GrapeMHv01_06g1118/GrapeMHv01_12g0476/GrapeMHv01_17g0551/GrapeMHv01_02g0646/GrapeMHv01_08g1579/GrapeMHv01_11g0170/GrapeMHv0…	GrapeMHv01_10g0108/GrapeMHv01_01g1488/GrapeMHv01_01g0860/GrapeMHv01_10g0720/GrapeMHv01_17g1022/GrapeMHv01_06g0676/GrapeMHv01_07g0183/GrapeMHv01_14g1566/-/GrapeMHv01_07g0091/GrapeMHv01_04g1182/GrapeMHv01_07g1780/GrapeMHv01_07g1881/GrapeMHv01_08g0413/GrapeMHv01_13g1571/GrapeMHv01_06g1118/GrapeMHv01_12g0476/GrapeMHv01_17g0551/GrapeMHv01_02g0646/GrapeMHv01_08g1579/GrapeMHv01_11g0170/GrapeMHv01_02g099…	vvi:100247055/vvi:100267388/vvi:100256981/vvi:100251554/vvi:100245008/vvi:100262164/vvi:100255545/vvi:100853524/vvi:100245377/vvi:100265221/vvi:100245377/vvi:100248696/vvi:100258418/vvi:100261889/vvi:100264866/vvi:100265539/vvi:100258507/vvi:100267243/vvi:100260865/vvi:100267619/vvi:100256057/vvi:100249011/vvi:100249713/vvi:100232897/vvi:100245198/vvi:100267623/vvi:100263708/vvi:100249752/vvi:100…	32
BP	GO:0009165	nucleotide biosynthetic process	73/5536	85/8191	9.2831e-05	0.000647126	GrapeMHv01_18g0241/GrapeMHv01_13g0519/GrapeMHv01_06g1345/GrapeMHv01_19g0576/GrapeMHv01_01g1081/GrapeMHv01_04g1425/GrapeMHv01_06g0606/GrapeMHv01_02g0349/GrapeMHv01_04g0091/GrapeMHv01_07g0799/GrapeMHv01_09g0211/GrapeMHv01_04g0041/GrapeMHv01_14g0517/GrapeMHv01_19g0723/GrapeMHv01_04g0615/GrapeMHv01_08g1153/novel.1157/GrapeMHv01_01g0712/GrapeMHv01_17g0896/GrapeMHv01_04g0572/GrapeMHv01_10g0113/GrapeMHv…	GrapeMHv01_18g0241/GrapeMHv01_13g0519/GrapeMHv01_06g1345/GrapeMHv01_19g0576/GrapeMHv01_01g1081/GrapeMHv01_04g1425/GrapeMHv01_06g0606/GrapeMHv01_02g0349/GrapeMHv01_04g0091/GrapeMHv01_07g0799/GrapeMHv01_09g0211/GrapeMHv01_04g0041/GrapeMHv01_14g0517/GrapeMHv01_19g0723/GrapeMHv01_04g0615/GrapeMHv01_08g1153/-/GrapeMHv01_01g0712/GrapeMHv01_17g0896/GrapeMHv01_04g0572/GrapeMHv01_10g0113/GrapeMHv01_16g101…	73	vvi03410	Base excision repair	32/3415	36/4423	0.062291	0.216186	GrapeMHv01_09g0647/GrapeMHv01_01g1187/GrapeMHv01_09g1184/GrapeMHv01_07g1874/GrapeMHv01_08g1366/GrapeMHv01_01g0814/GrapeMHv01_06g0519/GrapeMHv01_17g0494/GrapeMHv01_18g1055/GrapeMHv01_19g0079/GrapeMHv01_06g1243/GrapeMHv01_06g0466/GrapeMHv01_05g1450/GrapeMHv01_04g1547/GrapeMHv01_19g0083/GrapeMHv01_06g0369/GrapeMHv01_14g0021/GrapeMHv01_06g0497/GrapeMHv01_08g0979/GrapeMHv01_17g0821/GrapeMHv01_01g1077/…	GrapeMHv01_09g0647/GrapeMHv01_01g1187/GrapeMHv01_09g1184/GrapeMHv01_07g1874/GrapeMHv01_08g1366/GrapeMHv01_01g0814/GrapeMHv01_06g0519/GrapeMHv01_17g0494/GrapeMHv01_18g1055/GrapeMHv01_19g0079/GrapeMHv01_06g1243/GrapeMHv01_06g0466/GrapeMHv01_05g1450/GrapeMHv01_04g1547/GrapeMHv01_19g0083/GrapeMHv01_06g0369/GrapeMHv01_14g0021/GrapeMHv01_06g0497/GrapeMHv01_08g0979/GrapeMHv01_17g0821/GrapeMHv01_01g1077/…	vvi:100261209/vvi:100253025/vvi:100258710/vvi:100261796/vvi:100257338/vvi:100248348/vvi:100262207/vvi:100257823/vvi:100250686/vvi:100257153/vvi:100248466/vvi:100241432/vvi:100268015/vvi:100252980/vvi:100250468/vvi:100256907/vvi:100242559/vvi:100251949/vvi:100256381/vvi:100257083/vvi:100256507/vvi:100267363/vvi:100264349/vvi:100250307/vvi:100243712/vvi:100266816/vvi:100266851/vvi:100241865/vvi:100…	32
BP	GO:1901293	nucleoside phosphate biosynthetic process	73/5536	85/8191	9.2831e-05	0.000647126	GrapeMHv01_18g0241/GrapeMHv01_13g0519/GrapeMHv01_06g1345/GrapeMHv01_19g0576/GrapeMHv01_01g1081/GrapeMHv01_04g1425/GrapeMHv01_06g0606/GrapeMHv01_02g0349/GrapeMHv01_04g0091/GrapeMHv01_07g0799/GrapeMHv01_09g0211/GrapeMHv01_04g0041/GrapeMHv01_14g0517/GrapeMHv01_19g0723/GrapeMHv01_04g0615/GrapeMHv01_08g1153/novel.1157/GrapeMHv01_01g0712/GrapeMHv01_17g0896/GrapeMHv01_04g0572/GrapeMHv01_10g0113/GrapeMHv…	GrapeMHv01_18g0241/GrapeMHv01_13g0519/GrapeMHv01_06g1345/GrapeMHv01_19g0576/GrapeMHv01_01g1081/GrapeMHv01_04g1425/GrapeMHv01_06g0606/GrapeMHv01_02g0349/GrapeMHv01_04g0091/GrapeMHv01_07g0799/GrapeMHv01_09g0211/GrapeMHv01_04g0041/GrapeMHv01_14g0517/GrapeMHv01_19g0723/GrapeMHv01_04g0615/GrapeMHv01_08g1153/-/GrapeMHv01_01g0712/GrapeMHv01_17g0896/GrapeMHv01_04g0572/GrapeMHv01_10g0113/GrapeMHv01_16g101…	73	vvi00071	Fatty acid degradation	32/3415	40/4423	0.420721	0.740971	GrapeMHv01_11g0238/GrapeMHv01_18g0148/GrapeMHv01_04g1119/GrapeMHv01_07g1956/GrapeMHv01_18g0354/GrapeMHv01_18g1406/GrapeMHv01_05g0981/GrapeMHv01_13g0329/GrapeMHv01_10g0293/GrapeMHv01_01g0777/GrapeMHv01_17g0854/GrapeMHv01_13g0330/GrapeMHv01_05g0524/GrapeMHv01_05g0142/GrapeMHv01_14g1636/GrapeMHv01_01g1017/GrapeMHv01_03g0572/GrapeMHv01_06g0845/GrapeMHv01_14g0281/GrapeMHv01_02g0706/GrapeMHv01_08g0149/…	GrapeMHv01_11g0238/GrapeMHv01_18g0148/GrapeMHv01_04g1119/GrapeMHv01_07g1956/GrapeMHv01_18g0354/GrapeMHv01_18g1406/GrapeMHv01_05g0981/GrapeMHv01_13g0329/GrapeMHv01_10g0293/GrapeMHv01_01g0777/GrapeMHv01_17g0854/GrapeMHv01_13g0330/GrapeMHv01_05g0524/GrapeMHv01_05g0142/GrapeMHv01_14g1636/GrapeMHv01_01g1017/GrapeMHv01_03g0572/GrapeMHv01_06g0845/GrapeMHv01_14g0281/GrapeMHv01_02g0706/GrapeMHv01_08g0149/…	vvi:100245687/vvi:100264420/vvi:100255814/vvi:100258412/vvi:100265978/vvi:100233102/vvi:100247651/vvi:100241037/vvi:100855181/vvi:100267386/vvi:100262043/vvi:100246098/vvi:100244213/vvi:100246523/vvi:100259296/vvi:100258457/vvi:100257137/vvi:100253650/vvi:100254588/vvi:100257386/vvi:100247941/vvi:100255430/vvi:100267821/vvi:100266490/vvi:100248587/vvi:100232853/vvi:100258517/vvi:100247106/vvi:100…	32
BP	GO:0006397	mRNA processing	34/5536	36/8191	0.00011925	0.000815078	GrapeMHv01_18g1612/GrapeMHv01_18g0683/GrapeMHv01_06g0163/GrapeMHv01_16g0769/GrapeMHv01_17g0368/GrapeMHv01_15g1172/GrapeMHv01_09g0621/GrapeMHv01_06g1173/GrapeMHv01_08g0936/GrapeMHv01_11g0862/GrapeMHv01_17g0943/GrapeMHv01_11g0045/GrapeMHv01_12g1459/GrapeMHv01_08g1349/GrapeMHv01_13g1477/GrapeMHv01_07g2103/GrapeMHv01_11g0203/GrapeMHv01_14g1526/GrapeMHv01_07g0157/GrapeMHv01_12g0410/GrapeMHv01_12g1477/…	GrapeMHv01_18g1612/GrapeMHv01_18g0683/GrapeMHv01_06g0163/GrapeMHv01_16g0769/GrapeMHv01_17g0368/GrapeMHv01_15g1172/GrapeMHv01_09g0621/GrapeMHv01_06g1173/GrapeMHv01_08g0936/GrapeMHv01_11g0862/GrapeMHv01_17g0943/GrapeMHv01_11g0045/GrapeMHv01_12g1459/GrapeMHv01_08g1349/GrapeMHv01_13g1477/GrapeMHv01_07g2103/GrapeMHv01_11g0203/GrapeMHv01_14g1526/GrapeMHv01_07g0157/GrapeMHv01_12g0410/GrapeMHv01_12g1477/…	34	vvi00640	Propanoate metabolism	32/3415	42/4423	0.644936	0.949564	GrapeMHv01_11g0831/GrapeMHv01_10g0050/GrapeMHv01_02g0684/GrapeMHv01_10g1450/GrapeMHv01_12g0252/GrapeMHv01_03g1060/GrapeMHv01_14g1250/GrapeMHv01_11g0310/GrapeMHv01_10g1224/GrapeMHv01_05g0104/GrapeMHv01_04g1660/GrapeMHv01_02g0643/GrapeMHv01_Sca0036/GrapeMHv01_15g0258/GrapeMHv01_10g0293/GrapeMHv01_10g0837/GrapeMHv01_03g1059/GrapeMHv01_15g1171/GrapeMHv01_05g0142/GrapeMHv01_07g2031/GrapeMHv01_18g1358/…	GrapeMHv01_11g0831/GrapeMHv01_10g0050/GrapeMHv01_02g0684/GrapeMHv01_10g1450/GrapeMHv01_12g0252/GrapeMHv01_03g1060/GrapeMHv01_14g1250/GrapeMHv01_11g0310/GrapeMHv01_10g1224/GrapeMHv01_05g0104/GrapeMHv01_04g1660/GrapeMHv01_02g0643/GrapeMHv01_Sca0036/GrapeMHv01_15g0258/GrapeMHv01_10g0293/GrapeMHv01_10g0837/GrapeMHv01_03g1059/GrapeMHv01_15g1171/GrapeMHv01_05g0142/GrapeMHv01_07g2031/GrapeMHv01_18g1358/…	vvi:100251795/vvi:100246958/vvi:100254599/vvi:100261358/vvi:100266026/vvi:100266351/vvi:100263518/vvi:100261210/vvi:100242424/vvi:100246616/vvi:100266760/vvi:100250615/vvi:100254365/vvi:100263739/vvi:100855181/vvi:4025046/vvi:100261145/vvi:100256854/vvi:100246523/vvi:100248061/vvi:100245451/vvi:100256133/vvi:100257386/vvi:100261494/vvi:100255430/vvi:100244742/vvi:100254417/vvi:100257773/vvi:10025…	32
BP	GO:0008654	phospholipid biosynthetic process	23/5536	23/8191	0.000120313	0.000815078	GrapeMHv01_01g1157/GrapeMHv01_17g0301/GrapeMHv01_09g0480/GrapeMHv01_03g0234/GrapeMHv01_02g0419/GrapeMHv01_06g1278/GrapeMHv01_09g1196/GrapeMHv01_07g0846/GrapeMHv01_13g0234/GrapeMHv01_06g1384/GrapeMHv01_09g1099/GrapeMHv01_02g0689/GrapeMHv01_02g0949/GrapeMHv01_02g0918/GrapeMHv01_10g0049/GrapeMHv01_07g2236/GrapeMHv01_07g1394/GrapeMHv01_19g0732/GrapeMHv01_12g0579/GrapeMHv01_12g0989/GrapeMHv01_01g0519/…	GrapeMHv01_01g1157/GrapeMHv01_17g0301/GrapeMHv01_09g0480/GrapeMHv01_03g0234/GrapeMHv01_02g0419/GrapeMHv01_06g1278/GrapeMHv01_09g1196/GrapeMHv01_07g0846/GrapeMHv01_13g0234/GrapeMHv01_06g1384/GrapeMHv01_09g1099/GrapeMHv01_02g0689/GrapeMHv01_02g0949/GrapeMHv01_02g0918/GrapeMHv01_10g0049/GrapeMHv01_07g2236/GrapeMHv01_07g1394/GrapeMHv01_19g0732/GrapeMHv01_12g0579/GrapeMHv01_12g0989/GrapeMHv01_01g0519/…	23	vvi00130	Ubiquinone and other terpenoid-quinone biosynthesis	31/3415	36/4423	0.138382	0.371117	GrapeMHv01_07g1212/GrapeMHv01_01g0703/GrapeMHv01_04g0380/GrapeMHv01_11g0913/GrapeMHv01_06g1287/GrapeMHv01_03g0548/GrapeMHv01_12g0337/GrapeMHv01_16g0097/GrapeMHv01_05g0314/GrapeMHv01_10g0425/GrapeMHv01_12g0335/GrapeMHv01_10g1215/GrapeMHv01_16g0035/GrapeMHv01_01g0172/GrapeMHv01_17g0594/GrapeMHv01_Sca0215/GrapeMHv01_01g1146/GrapeMHv01_19g0211/GrapeMHv01_02g1046/GrapeMHv01_03g1267/GrapeMHv01_06g0341/…	GrapeMHv01_07g1212/GrapeMHv01_01g0703/GrapeMHv01_04g0380/GrapeMHv01_11g0913/GrapeMHv01_06g1287/GrapeMHv01_03g0548/GrapeMHv01_12g0337/GrapeMHv01_16g0097/GrapeMHv01_05g0314/GrapeMHv01_10g0425/GrapeMHv01_12g0335/GrapeMHv01_10g1215/GrapeMHv01_16g0035/GrapeMHv01_01g0172/GrapeMHv01_17g0594/GrapeMHv01_Sca0215/GrapeMHv01_01g1146/GrapeMHv01_19g0211/GrapeMHv01_02g1046/GrapeMHv01_03g1267/GrapeMHv01_06g0341/…	vvi:100240861/vvi:100246470/vvi:100268095/vvi:100251539/vvi:100258625/vvi:100257247/vvi:100242005/vvi:100245991/vvi:100259669/vvi:100853785/vvi:100259032/vvi:100250731/vvi:100242641/vvi:100247403/vvi:100243400/vvi:109121384/vvi:100241089/vvi:100241782/vvi:100261471/vvi:100256517/vvi:100267198/vvi:100232967/vvi:100246556/vvi:100253493/vvi:100247950/vvi:100245886/vvi:100264108/vvi:100253895/vvi:100…	31
BP	GO:0009108	coenzyme biosynthetic process	63/5536	73/8191	0.000209006	0.00139627	GrapeMHv01_18g0241/GrapeMHv01_06g1345/GrapeMHv01_06g1428/GrapeMHv01_04g1425/GrapeMHv01_06g0606/GrapeMHv01_06g0715/GrapeMHv01_07g1783/GrapeMHv01_07g0799/GrapeMHv01_04g0041/GrapeMHv01_08g1153/GrapeMHv01_01g0712/GrapeMHv01_10g0916/GrapeMHv01_17g0896/GrapeMHv01_06g0347/GrapeMHv01_16g1011/GrapeMHv01_07g1521/GrapeMHv01_03g0943/GrapeMHv01_19g1138/GrapeMHv01_15g1176/GrapeMHv01_16g0600/GrapeMHv01_06g0148/…	GrapeMHv01_18g0241/GrapeMHv01_06g1345/GrapeMHv01_06g1428/GrapeMHv01_04g1425/GrapeMHv01_06g0606/GrapeMHv01_06g0715/GrapeMHv01_07g1783/GrapeMHv01_07g0799/GrapeMHv01_04g0041/GrapeMHv01_08g1153/GrapeMHv01_01g0712/GrapeMHv01_10g0916/GrapeMHv01_17g0896/GrapeMHv01_06g0347/GrapeMHv01_16g1011/GrapeMHv01_07g1521/GrapeMHv01_03g0943/GrapeMHv01_19g1138/GrapeMHv01_15g1176/GrapeMHv01_16g0600/GrapeMHv01_06g0148/…	63	vvi00360	Phenylalanine metabolism	31/3415	38/4423	0.336804	0.630839	GrapeMHv01_05g0546/GrapeMHv01_17g0960/GrapeMHv01_04g0398/GrapeMHv01_16g0024/GrapeMHv01_12g0337/GrapeMHv01_16g0018/GrapeMHv01_16g0021/GrapeMHv01_16g0032/GrapeMHv01_08g0378/GrapeMHv01_11g0991/GrapeMHv01_04g0687/GrapeMHv01_07g1965/GrapeMHv01_12g0335/GrapeMHv01_03g0193/GrapeMHv01_03g0191/GrapeMHv01_16g0019/GrapeMHv01_06g0856/GrapeMHv01_19g0294/GrapeMHv01_05g0142/GrapeMHv01_05g0544/GrapeMHv01_02g0482/…	GrapeMHv01_05g0546/GrapeMHv01_17g0960/GrapeMHv01_04g0398/GrapeMHv01_16g0024/GrapeMHv01_12g0337/GrapeMHv01_16g0018/GrapeMHv01_16g0021/GrapeMHv01_16g0032/GrapeMHv01_08g0378/GrapeMHv01_11g0991/GrapeMHv01_04g0687/GrapeMHv01_07g1965/GrapeMHv01_12g0335/GrapeMHv01_03g0193/GrapeMHv01_03g0191/GrapeMHv01_16g0019/GrapeMHv01_06g0856/GrapeMHv01_19g0294/GrapeMHv01_05g0142/GrapeMHv01_05g0544/GrapeMHv01_02g0482/…	vvi:100251211/vvi:100267280/vvi:100256163/vvi:100263160/vvi:100242005/vvi:100266593/vvi:100251137/vvi:100252889/vvi:100256897/vvi:100266836/vvi:100242364/vvi:100251450/vvi:100259032/vvi:100265841/vvi:100248659/vvi:100854997/vvi:100255576/vvi:100246999/vvi:100246523/vvi:100244323/vvi:100259834/vvi:100241782/vvi:100233012/vvi:100254127/vvi:100240904/vvi:100245826/vvi:100241377/vvi:100255939/vvi:100…	31
BP	GO:0009124	nucleoside monophosphate biosynthetic process	52/5536	59/8191	0.000236708	0.00155968	GrapeMHv01_13g0519/GrapeMHv01_06g1345/GrapeMHv01_19g0576/GrapeMHv01_04g1425/GrapeMHv01_06g0606/GrapeMHv01_02g0349/GrapeMHv01_04g0091/GrapeMHv01_09g0211/GrapeMHv01_04g0041/GrapeMHv01_14g0517/GrapeMHv01_19g0723/GrapeMHv01_08g1153/novel.1157/GrapeMHv01_04g0572/GrapeMHv01_10g0113/GrapeMHv01_16g1011/GrapeMHv01_03g0943/GrapeMHv01_19g1138/GrapeMHv01_16g0600/GrapeMHv01_08g0268/GrapeMHv01_10g0154/GrapeMHv…	GrapeMHv01_13g0519/GrapeMHv01_06g1345/GrapeMHv01_19g0576/GrapeMHv01_04g1425/GrapeMHv01_06g0606/GrapeMHv01_02g0349/GrapeMHv01_04g0091/GrapeMHv01_09g0211/GrapeMHv01_04g0041/GrapeMHv01_14g0517/GrapeMHv01_19g0723/GrapeMHv01_08g1153/-/GrapeMHv01_04g0572/GrapeMHv01_10g0113/GrapeMHv01_16g1011/GrapeMHv01_03g0943/GrapeMHv01_19g1138/GrapeMHv01_16g0600/GrapeMHv01_08g0268/GrapeMHv01_10g0154/GrapeMHv01_14g147…	52	vvi00513	Various types of N-glycan biosynthesis	29/3415	29/4423	0.000537915	0.00906772	GrapeMHv01_07g0189/GrapeMHv01_13g0072/GrapeMHv01_09g1045/GrapeMHv01_19g0133/GrapeMHv01_07g0177/GrapeMHv01_10g0029/GrapeMHv01_14g1549/GrapeMHv01_18g0757/GrapeMHv01_10g0973/GrapeMHv01_13g0618/GrapeMHv01_18g0068/GrapeMHv01_18g1813/GrapeMHv01_13g0279/GrapeMHv01_19g0109/GrapeMHv01_07g0187/GrapeMHv01_03g0699/GrapeMHv01_02g0977/GrapeMHv01_07g1513/GrapeMHv01_14g1447/GrapeMHv01_03g0550/GrapeMHv01_04g1615/…	GrapeMHv01_07g0189/GrapeMHv01_13g0072/GrapeMHv01_09g1045/GrapeMHv01_19g0133/GrapeMHv01_07g0177/GrapeMHv01_10g0029/GrapeMHv01_14g1549/GrapeMHv01_18g0757/GrapeMHv01_10g0973/GrapeMHv01_13g0618/GrapeMHv01_18g0068/GrapeMHv01_18g1813/GrapeMHv01_13g0279/GrapeMHv01_19g0109/GrapeMHv01_07g0187/GrapeMHv01_03g0699/GrapeMHv01_02g0977/GrapeMHv01_07g1513/GrapeMHv01_14g1447/GrapeMHv01_03g0550/GrapeMHv01_04g1615/…	vvi:100247688/vvi:100250164/vvi:100852827/vvi:100245221/vvi:100243059/vvi:100243455/vvi:100243903/vvi:100247296/vvi:100243430/vvi:100247972/vvi:100249589/vvi:100256631/vvi:100251825/vvi:100248737/vvi:100267547/vvi:100255469/vvi:100265958/vvi:100253790/vvi:100242374/vvi:100250299/vvi:100244523/vvi:100232898/vvi:100262464/vvi:100240836/vvi:100242790/vvi:100261650/vvi:100248126/vvi:100244775/vvi:100…	29
BP	GO:0009123	nucleoside monophosphate metabolic process	59/5536	68/8191	0.000241734	0.00157127	GrapeMHv01_13g0519/GrapeMHv01_06g1345/GrapeMHv01_19g0576/GrapeMHv01_04g1425/GrapeMHv01_06g0606/GrapeMHv01_02g0349/GrapeMHv01_04g0091/GrapeMHv01_09g0211/GrapeMHv01_04g0041/GrapeMHv01_14g0517/GrapeMHv01_19g0723/GrapeMHv01_08g1153/novel.1157/GrapeMHv01_04g0572/GrapeMHv01_10g0113/GrapeMHv01_16g1011/GrapeMHv01_03g0943/GrapeMHv01_19g1138/GrapeMHv01_16g0600/GrapeMHv01_08g0268/GrapeMHv01_10g0154/GrapeMHv…	GrapeMHv01_13g0519/GrapeMHv01_06g1345/GrapeMHv01_19g0576/GrapeMHv01_04g1425/GrapeMHv01_06g0606/GrapeMHv01_02g0349/GrapeMHv01_04g0091/GrapeMHv01_09g0211/GrapeMHv01_04g0041/GrapeMHv01_14g0517/GrapeMHv01_19g0723/GrapeMHv01_08g1153/-/GrapeMHv01_04g0572/GrapeMHv01_10g0113/GrapeMHv01_16g1011/GrapeMHv01_03g0943/GrapeMHv01_19g1138/GrapeMHv01_16g0600/GrapeMHv01_08g0268/GrapeMHv01_10g0154/GrapeMHv01_14g147…	59	vvi00920	Sulfur metabolism	29/3415	32/4423	0.045545	0.185321	GrapeMHv01_05g1635/GrapeMHv01_10g0244/GrapeMHv01_07g0662/GrapeMHv01_19g0964/GrapeMHv01_19g0399/GrapeMHv01_08g1505/GrapeMHv01_06g0869/GrapeMHv01_12g0250/GrapeMHv01_14g0429/GrapeMHv01_10g0463/GrapeMHv01_10g0510/GrapeMHv01_11g0119/GrapeMHv01_14g0425/GrapeMHv01_05g1049/GrapeMHv01_04g1076/GrapeMHv01_14g1424/GrapeMHv01_14g1893/GrapeMHv01_14g0423/GrapeMHv01_12g0485/GrapeMHv01_10g0103/GrapeMHv01_05g0640/…	GrapeMHv01_05g1635/GrapeMHv01_10g0244/GrapeMHv01_07g0662/GrapeMHv01_19g0964/GrapeMHv01_19g0399/GrapeMHv01_08g1505/GrapeMHv01_06g0869/GrapeMHv01_12g0250/GrapeMHv01_14g0429/GrapeMHv01_10g0463/GrapeMHv01_10g0510/GrapeMHv01_11g0119/GrapeMHv01_14g0425/GrapeMHv01_05g1049/GrapeMHv01_04g1076/GrapeMHv01_14g1424/GrapeMHv01_14g1893/GrapeMHv01_14g0423/GrapeMHv01_12g0485/GrapeMHv01_10g0103/GrapeMHv01_05g0640/…	vvi:100233046/vvi:100260128/vvi:100241973/vvi:100260099/vvi:100264076/vvi:100265880/vvi:100245032/vvi:100248855/vvi:100264196/vvi:100854808/vvi:100250311/vvi:100264650/vvi:100854639/vvi:100265737/vvi:100244767/vvi:100267880/vvi:100263528/vvi:100854804/vvi:100233045/vvi:100854884/vvi:100259752/vvi:100262655/vvi:100252345/vvi:100249733/vvi:100261543/vvi:100233047/vvi:100255091/vvi:100246391/vvi:100…	29
BP	GO:0006650	glycerophospholipid metabolic process	26/5536	27/8191	0.000349692	0.00224269	GrapeMHv01_03g0449/GrapeMHv01_17g0301/GrapeMHv01_09g0480/GrapeMHv01_02g0419/GrapeMHv01_19g0399/GrapeMHv01_08g1243/GrapeMHv01_06g1278/GrapeMHv01_18g1549/GrapeMHv01_10g0463/GrapeMHv01_10g0510/GrapeMHv01_06g1384/GrapeMHv01_04g1076/GrapeMHv01_09g1099/GrapeMHv01_09g0023/GrapeMHv01_02g0949/GrapeMHv01_11g1097/GrapeMHv01_01g0421/GrapeMHv01_02g0918/GrapeMHv01_12g1216/GrapeMHv01_15g0183/GrapeMHv01_07g2236/…	GrapeMHv01_03g0449/GrapeMHv01_17g0301/GrapeMHv01_09g0480/GrapeMHv01_02g0419/GrapeMHv01_19g0399/GrapeMHv01_08g1243/GrapeMHv01_06g1278/GrapeMHv01_18g1549/GrapeMHv01_10g0463/GrapeMHv01_10g0510/GrapeMHv01_06g1384/GrapeMHv01_04g1076/GrapeMHv01_09g1099/GrapeMHv01_09g0023/GrapeMHv01_02g0949/GrapeMHv01_11g1097/GrapeMHv01_01g0421/GrapeMHv01_02g0918/GrapeMHv01_12g1216/GrapeMHv01_15g0183/GrapeMHv01_07g2236/…	26	vvi00960	Tropane, piperidine and pyridine alkaloid biosynthesis	29/3415	34/4423	0.179363	0.451871	GrapeMHv01_06g1189/GrapeMHv01_05g0546/GrapeMHv01_17g0960/GrapeMHv01_04g0398/GrapeMHv01_12g0337/GrapeMHv01_13g0417/novel.385/GrapeMHv01_04g0687/GrapeMHv01_12g0335/GrapeMHv01_06g0856/GrapeMHv01_06g1190/GrapeMHv01_05g0544/GrapeMHv01_13g0412/GrapeMHv01_02g0482/GrapeMHv01_19g0211/GrapeMHv01_13g0416/GrapeMHv01_06g1188/GrapeMHv01_12g0157/GrapeMHv01_07g0852/GrapeMHv01_06g1183/GrapeMHv01_13g0413/GrapeMHv0…	GrapeMHv01_06g1189/GrapeMHv01_05g0546/GrapeMHv01_17g0960/GrapeMHv01_04g0398/GrapeMHv01_12g0337/GrapeMHv01_13g0417/-/GrapeMHv01_04g0687/GrapeMHv01_12g0335/GrapeMHv01_06g0856/GrapeMHv01_06g1190/GrapeMHv01_05g0544/GrapeMHv01_13g0412/GrapeMHv01_02g0482/GrapeMHv01_19g0211/GrapeMHv01_13g0416/GrapeMHv01_06g1188/GrapeMHv01_12g0157/GrapeMHv01_07g0852/GrapeMHv01_06g1183/GrapeMHv01_13g0413/GrapeMHv01_02g057…	vvi:100248386/vvi:100251211/vvi:100267280/vvi:100256163/vvi:100242005/vvi:100265103/vvi:100251860/vvi:100242364/vvi:100259032/vvi:100255576/vvi:104879613/vvi:100244323/vvi:109121526/vvi:100259834/vvi:100241782/vvi:100259789/vvi:109121468/vvi:100254127/vvi:100245826/vvi:109121396/vvi:100249681/vvi:100853400/vvi:100262098/vvi:100253895/vvi:100254617/vvi:100855239/vvi:100243028/vvi:100260356/vvi:100…	29
BP	GO:0009126	purine nucleoside monophosphate metabolic process	57/5536	66/8191	0.000404797	0.00239657	GrapeMHv01_13g0519/GrapeMHv01_06g1345/GrapeMHv01_19g0576/GrapeMHv01_04g1425/GrapeMHv01_06g0606/GrapeMHv01_02g0349/GrapeMHv01_04g0091/GrapeMHv01_09g0211/GrapeMHv01_04g0041/GrapeMHv01_14g0517/GrapeMHv01_19g0723/GrapeMHv01_08g1153/novel.1157/GrapeMHv01_04g0572/GrapeMHv01_10g0113/GrapeMHv01_16g1011/GrapeMHv01_03g0943/GrapeMHv01_19g1138/GrapeMHv01_16g0600/GrapeMHv01_08g0268/GrapeMHv01_10g0154/GrapeMHv…	GrapeMHv01_13g0519/GrapeMHv01_06g1345/GrapeMHv01_19g0576/GrapeMHv01_04g1425/GrapeMHv01_06g0606/GrapeMHv01_02g0349/GrapeMHv01_04g0091/GrapeMHv01_09g0211/GrapeMHv01_04g0041/GrapeMHv01_14g0517/GrapeMHv01_19g0723/GrapeMHv01_08g1153/-/GrapeMHv01_04g0572/GrapeMHv01_10g0113/GrapeMHv01_16g1011/GrapeMHv01_03g0943/GrapeMHv01_19g1138/GrapeMHv01_16g0600/GrapeMHv01_08g0268/GrapeMHv01_10g0154/GrapeMHv01_14g147…	57	vvi00061	Fatty acid biosynthesis	29/3415	39/4423	0.73851	1	GrapeMHv01_11g0831/GrapeMHv01_17g0180/GrapeMHv01_13g0846/GrapeMHv01_08g1521/GrapeMHv01_18g0354/GrapeMHv01_09g0057/GrapeMHv01_01g1343/GrapeMHv01_12g0586/GrapeMHv01_04g1660/GrapeMHv01_05g1632/GrapeMHv01_06g0751/GrapeMHv01_08g1520/GrapeMHv01_Sca0036/GrapeMHv01_06g1509/GrapeMHv01_10g0837/GrapeMHv01_08g1413/GrapeMHv01_05g0524/GrapeMHv01_15g1171/GrapeMHv01_03g0572/GrapeMHv01_11g0330/GrapeMHv01_14g0281/…	GrapeMHv01_11g0831/GrapeMHv01_17g0180/GrapeMHv01_13g0846/GrapeMHv01_08g1521/GrapeMHv01_18g0354/GrapeMHv01_09g0057/GrapeMHv01_01g1343/GrapeMHv01_12g0586/GrapeMHv01_04g1660/GrapeMHv01_05g1632/GrapeMHv01_06g0751/GrapeMHv01_08g1520/GrapeMHv01_Sca0036/GrapeMHv01_06g1509/GrapeMHv01_10g0837/GrapeMHv01_08g1413/GrapeMHv01_05g0524/GrapeMHv01_15g1171/GrapeMHv01_03g0572/GrapeMHv01_11g0330/GrapeMHv01_14g0281/…	vvi:100251795/vvi:100254351/vvi:100255873/vvi:100241750/vvi:100265978/vvi:100253210/vvi:100257887/vvi:100244832/vvi:100266760/vvi:100252677/vvi:100241680/vvi:109123025/vvi:100254365/vvi:100245074/vvi:4025046/vvi:100250344/vvi:100244213/vvi:100256854/vvi:100257137/vvi:100257579/vvi:100254588/vvi:100247941/vvi:100264168/vvi:100257075/vvi:100266972/vvi:100258842/vvi:100248587/vvi:100265062/vvi:10024…	29
BP	GO:0009161	ribonucleoside monophosphate metabolic process	57/5536	66/8191	0.000404797	0.00239657	GrapeMHv01_13g0519/GrapeMHv01_06g1345/GrapeMHv01_19g0576/GrapeMHv01_04g1425/GrapeMHv01_06g0606/GrapeMHv01_02g0349/GrapeMHv01_04g0091/GrapeMHv01_09g0211/GrapeMHv01_04g0041/GrapeMHv01_14g0517/GrapeMHv01_19g0723/GrapeMHv01_08g1153/novel.1157/GrapeMHv01_04g0572/GrapeMHv01_10g0113/GrapeMHv01_16g1011/GrapeMHv01_03g0943/GrapeMHv01_19g1138/GrapeMHv01_16g0600/GrapeMHv01_08g0268/GrapeMHv01_10g0154/GrapeMHv…	GrapeMHv01_13g0519/GrapeMHv01_06g1345/GrapeMHv01_19g0576/GrapeMHv01_04g1425/GrapeMHv01_06g0606/GrapeMHv01_02g0349/GrapeMHv01_04g0091/GrapeMHv01_09g0211/GrapeMHv01_04g0041/GrapeMHv01_14g0517/GrapeMHv01_19g0723/GrapeMHv01_08g1153/-/GrapeMHv01_04g0572/GrapeMHv01_10g0113/GrapeMHv01_16g1011/GrapeMHv01_03g0943/GrapeMHv01_19g1138/GrapeMHv01_16g0600/GrapeMHv01_08g0268/GrapeMHv01_10g0154/GrapeMHv01_14g147…	57	vvi00100	Steroid biosynthesis	29/3415	39/4423	0.73851	1	GrapeMHv01_05g1536/GrapeMHv01_13g1048/GrapeMHv01_14g0983/GrapeMHv01_03g0028/GrapeMHv01_14g1847/GrapeMHv01_09g0977/GrapeMHv01_18g0716/GrapeMHv01_07g0611/GrapeMHv01_03g0281/GrapeMHv01_03g0766/GrapeMHv01_09g0992/GrapeMHv01_03g0993/GrapeMHv01_01g1186/GrapeMHv01_02g0560/GrapeMHv01_06g1197/GrapeMHv01_18g0179/GrapeMHv01_08g1351/GrapeMHv01_08g1163/GrapeMHv01_11g0854/GrapeMHv01_09g0974/GrapeMHv01_04g0230/…	GrapeMHv01_05g1536/GrapeMHv01_13g1048/GrapeMHv01_14g0983/GrapeMHv01_03g0028/GrapeMHv01_14g1847/GrapeMHv01_09g0977/GrapeMHv01_18g0716/GrapeMHv01_07g0611/GrapeMHv01_03g0281/GrapeMHv01_03g0766/GrapeMHv01_09g0992/GrapeMHv01_03g0993/GrapeMHv01_01g1186/GrapeMHv01_02g0560/GrapeMHv01_06g1197/GrapeMHv01_18g0179/GrapeMHv01_08g1351/GrapeMHv01_08g1163/GrapeMHv01_11g0854/GrapeMHv01_09g0974/GrapeMHv01_04g0230/…	vvi:100245662/vvi:100252340/vvi:100265283/vvi:100265798/vvi:100249266/vvi:100258153/vvi:100254037/vvi:100262930/vvi:100262458/vvi:100254271/vvi:100256426/vvi:100265235/vvi:100258158/vvi:100255536/vvi:100260328/vvi:100254003/vvi:100258980/vvi:100247778/vvi:100243389/vvi:100253021/vvi:100257631/vvi:100242104/vvi:100263963/vvi:100242817/vvi:100252116/vvi:104880870/vvi:100255505/vvi:100262783/vvi:100…	29
BP	GO:0009167	purine ribonucleoside monophosphate metabolic process	57/5536	66/8191	0.000404797	0.00239657	GrapeMHv01_13g0519/GrapeMHv01_06g1345/GrapeMHv01_19g0576/GrapeMHv01_04g1425/GrapeMHv01_06g0606/GrapeMHv01_02g0349/GrapeMHv01_04g0091/GrapeMHv01_09g0211/GrapeMHv01_04g0041/GrapeMHv01_14g0517/GrapeMHv01_19g0723/GrapeMHv01_08g1153/novel.1157/GrapeMHv01_04g0572/GrapeMHv01_10g0113/GrapeMHv01_16g1011/GrapeMHv01_03g0943/GrapeMHv01_19g1138/GrapeMHv01_16g0600/GrapeMHv01_08g0268/GrapeMHv01_10g0154/GrapeMHv…	GrapeMHv01_13g0519/GrapeMHv01_06g1345/GrapeMHv01_19g0576/GrapeMHv01_04g1425/GrapeMHv01_06g0606/GrapeMHv01_02g0349/GrapeMHv01_04g0091/GrapeMHv01_09g0211/GrapeMHv01_04g0041/GrapeMHv01_14g0517/GrapeMHv01_19g0723/GrapeMHv01_08g1153/-/GrapeMHv01_04g0572/GrapeMHv01_10g0113/GrapeMHv01_16g1011/GrapeMHv01_03g0943/GrapeMHv01_19g1138/GrapeMHv01_16g0600/GrapeMHv01_08g0268/GrapeMHv01_10g0154/GrapeMHv01_14g147…	57	vvi00220	Arginine biosynthesis	27/3415	31/4423	0.132605	0.363892	GrapeMHv01_02g0891/GrapeMHv01_04g0398/GrapeMHv01_18g0372/GrapeMHv01_14g0743/GrapeMHv01_18g0624/GrapeMHv01_03g0638/GrapeMHv01_17g0185/GrapeMHv01_09g0691/GrapeMHv01_08g1508/GrapeMHv01_01g1350/GrapeMHv01_04g0687/GrapeMHv01_07g0650/GrapeMHv01_05g0464/GrapeMHv01_18g1130/GrapeMHv01_01g0169/GrapeMHv01_04g0319/GrapeMHv01_09g0019/GrapeMHv01_09g0216/GrapeMHv01_12g0157/GrapeMHv01_17g0166/GrapeMHv01_16g0172/…	GrapeMHv01_02g0891/GrapeMHv01_04g0398/GrapeMHv01_18g0372/GrapeMHv01_14g0743/GrapeMHv01_18g0624/GrapeMHv01_03g0638/GrapeMHv01_17g0185/GrapeMHv01_09g0691/GrapeMHv01_08g1508/GrapeMHv01_01g1350/GrapeMHv01_04g0687/GrapeMHv01_07g0650/GrapeMHv01_05g0464/GrapeMHv01_18g1130/GrapeMHv01_01g0169/GrapeMHv01_04g0319/GrapeMHv01_09g0019/GrapeMHv01_09g0216/GrapeMHv01_12g0157/GrapeMHv01_17g0166/GrapeMHv01_16g0172/…	vvi:100252374/vvi:100256163/vvi:100257526/vvi:100246404/vvi:100262660/vvi:100255475/vvi:100266191/vvi:100264460/vvi:100232993/vvi:100263023/vvi:100242364/vvi:109121380/vvi:100261413/vvi:100243725/vvi:100249247/vvi:100252493/vvi:100241156/vvi:100244689/vvi:100254127/vvi:100266261/vvi:100257914/vvi:100265605/vvi:100243028/vvi:100245397/vvi:100253362/vvi:100242776/vvi:100263048	27
BP	GO:0034470	ncRNA processing	57/5536	66/8191	0.000404797	0.00239657	GrapeMHv01_16g0828/GrapeMHv01_07g1771/GrapeMHv01_10g0903/GrapeMHv01_11g1041/GrapeMHv01_09g0883/GrapeMHv01_15g0170/GrapeMHv01_19g0222/GrapeMHv01_16g0060/GrapeMHv01_19g0155/GrapeMHv01_02g0466/GrapeMHv01_14g1175/GrapeMHv01_08g0654/GrapeMHv01_07g0982/GrapeMHv01_13g0165/GrapeMHv01_07g0173/GrapeMHv01_03g0476/GrapeMHv01_15g0556/GrapeMHv01_14g1884/GrapeMHv01_02g0454/GrapeMHv01_18g0550/GrapeMHv01_04g0034/…	GrapeMHv01_16g0828/GrapeMHv01_07g1771/GrapeMHv01_10g0903/GrapeMHv01_11g1041/GrapeMHv01_09g0883/GrapeMHv01_15g0170/GrapeMHv01_19g0222/GrapeMHv01_16g0060/GrapeMHv01_19g0155/GrapeMHv01_02g0466/GrapeMHv01_14g1175/GrapeMHv01_08g0654/GrapeMHv01_07g0982/GrapeMHv01_13g0165/GrapeMHv01_07g0173/GrapeMHv01_03g0476/GrapeMHv01_15g0556/GrapeMHv01_14g1884/GrapeMHv01_02g0454/GrapeMHv01_18g0550/GrapeMHv01_04g0034/…	57	vvi00906	Carotenoid biosynthesis	27/3415	34/4423	0.474227	0.809038	GrapeMHv01_08g1221/GrapeMHv01_04g1763/GrapeMHv01_02g1336/GrapeMHv01_03g0723/GrapeMHv01_19g1523/GrapeMHv01_08g1341/GrapeMHv01_03g0697/GrapeMHv01_13g1275/GrapeMHv01_04g1739/GrapeMHv01_02g1353/GrapeMHv01_06g0548/GrapeMHv01_04g1009/GrapeMHv01_05g0977/GrapeMHv01_02g1352/GrapeMHv01_07g0813/GrapeMHv01_14g0448/GrapeMHv01_05g1329/GrapeMHv01_10g1021/GrapeMHv01_18g2021/GrapeMHv01_12g0238/GrapeMHv01_13g1541/…	GrapeMHv01_08g1221/GrapeMHv01_04g1763/GrapeMHv01_02g1336/GrapeMHv01_03g0723/GrapeMHv01_19g1523/GrapeMHv01_08g1341/GrapeMHv01_03g0697/GrapeMHv01_13g1275/GrapeMHv01_04g1739/GrapeMHv01_02g1353/GrapeMHv01_06g0548/GrapeMHv01_04g1009/GrapeMHv01_05g0977/GrapeMHv01_02g1352/GrapeMHv01_07g0813/GrapeMHv01_14g0448/GrapeMHv01_05g1329/GrapeMHv01_10g1021/GrapeMHv01_18g2021/GrapeMHv01_12g0238/GrapeMHv01_13g1541/…	vvi:100243621/vvi:100257865/vvi:100264783/vvi:100248565/vvi:100232942/vvi:100252133/vvi:100246968/vvi:100265470/vvi:100240996/vvi:100252859/vvi:100246737/vvi:100246195/vvi:100244362/vvi:100251100/vvi:100232944/vvi:100245154/vvi:100258367/vvi:100232943/vvi:100267042/vvi:100252385/vvi:100257960/vvi:100259482/vvi:100240685/vvi:100263250/vvi:100262162/vvi:100268009/vvi:100232875	27
BP	GO:0009127	purine nucleoside monophosphate biosynthetic process	50/5536	57/8191	0.000408562	0.00239657	GrapeMHv01_13g0519/GrapeMHv01_06g1345/GrapeMHv01_19g0576/GrapeMHv01_04g1425/GrapeMHv01_06g0606/GrapeMHv01_02g0349/GrapeMHv01_04g0091/GrapeMHv01_09g0211/GrapeMHv01_04g0041/GrapeMHv01_14g0517/GrapeMHv01_19g0723/GrapeMHv01_08g1153/novel.1157/GrapeMHv01_04g0572/GrapeMHv01_10g0113/GrapeMHv01_16g1011/GrapeMHv01_03g0943/GrapeMHv01_19g1138/GrapeMHv01_16g0600/GrapeMHv01_08g0268/GrapeMHv01_10g0154/GrapeMHv…	GrapeMHv01_13g0519/GrapeMHv01_06g1345/GrapeMHv01_19g0576/GrapeMHv01_04g1425/GrapeMHv01_06g0606/GrapeMHv01_02g0349/GrapeMHv01_04g0091/GrapeMHv01_09g0211/GrapeMHv01_04g0041/GrapeMHv01_14g0517/GrapeMHv01_19g0723/GrapeMHv01_08g1153/-/GrapeMHv01_04g0572/GrapeMHv01_10g0113/GrapeMHv01_16g1011/GrapeMHv01_03g0943/GrapeMHv01_19g1138/GrapeMHv01_16g0600/GrapeMHv01_08g0268/GrapeMHv01_10g0154/GrapeMHv01_14g147…	50	vvi00563	Glycosylphosphatidylinositol (GPI)-anchor biosynthesis	25/3415	25/4423	0.00152445	0.0199872	GrapeMHv01_18g0086/GrapeMHv01_01g0107/GrapeMHv01_09g0823/GrapeMHv01_09g0480/GrapeMHv01_08g1358/GrapeMHv01_02g0419/GrapeMHv01_14g1727/GrapeMHv01_18g0474/GrapeMHv01_02g0974/GrapeMHv01_06g1384/GrapeMHv01_18g2314/GrapeMHv01_09g1099/GrapeMHv01_07g0479/GrapeMHv01_02g0949/GrapeMHv01_02g0918/GrapeMHv01_14g0546/GrapeMHv01_07g2236/GrapeMHv01_11g0761/GrapeMHv01_07g1394/GrapeMHv01_07g2140/GrapeMHv01_04g1024/…	GrapeMHv01_18g0086/GrapeMHv01_01g0107/GrapeMHv01_09g0823/GrapeMHv01_09g0480/GrapeMHv01_08g1358/GrapeMHv01_02g0419/GrapeMHv01_14g1727/GrapeMHv01_18g0474/GrapeMHv01_02g0974/GrapeMHv01_06g1384/GrapeMHv01_18g2314/GrapeMHv01_09g1099/GrapeMHv01_07g0479/GrapeMHv01_02g0949/GrapeMHv01_02g0918/GrapeMHv01_14g0546/GrapeMHv01_07g2236/GrapeMHv01_11g0761/GrapeMHv01_07g1394/GrapeMHv01_07g2140/GrapeMHv01_04g1024/…	vvi:100258111/vvi:100261218/vvi:100260162/vvi:100265195/vvi:100260688/vvi:100261568/vvi:100245727/vvi:100260752/vvi:100255677/vvi:100256927/vvi:100251682/vvi:100854287/vvi:104878677/vvi:100252266/vvi:100253932/vvi:100853299/vvi:100262163/vvi:100267398/vvi:100257996/vvi:100855158/vvi:100256904/vvi:100241567/vvi:100255104/vvi:100262596/vvi:100254323	25
BP	GO:0009156	ribonucleoside monophosphate biosynthetic process	50/5536	57/8191	0.000408562	0.00239657	GrapeMHv01_13g0519/GrapeMHv01_06g1345/GrapeMHv01_19g0576/GrapeMHv01_04g1425/GrapeMHv01_06g0606/GrapeMHv01_02g0349/GrapeMHv01_04g0091/GrapeMHv01_09g0211/GrapeMHv01_04g0041/GrapeMHv01_14g0517/GrapeMHv01_19g0723/GrapeMHv01_08g1153/novel.1157/GrapeMHv01_04g0572/GrapeMHv01_10g0113/GrapeMHv01_16g1011/GrapeMHv01_03g0943/GrapeMHv01_19g1138/GrapeMHv01_16g0600/GrapeMHv01_08g0268/GrapeMHv01_10g0154/GrapeMHv…	GrapeMHv01_13g0519/GrapeMHv01_06g1345/GrapeMHv01_19g0576/GrapeMHv01_04g1425/GrapeMHv01_06g0606/GrapeMHv01_02g0349/GrapeMHv01_04g0091/GrapeMHv01_09g0211/GrapeMHv01_04g0041/GrapeMHv01_14g0517/GrapeMHv01_19g0723/GrapeMHv01_08g1153/-/GrapeMHv01_04g0572/GrapeMHv01_10g0113/GrapeMHv01_16g1011/GrapeMHv01_03g0943/GrapeMHv01_19g1138/GrapeMHv01_16g0600/GrapeMHv01_08g0268/GrapeMHv01_10g0154/GrapeMHv01_14g147…	50	vvi00790	Folate biosynthesis	25/3415	26/4423	0.0102593	0.0672557	GrapeMHv01_01g1009/GrapeMHv01_06g0068/GrapeMHv01_01g0017/GrapeMHv01_13g0593/GrapeMHv01_10g0916/GrapeMHv01_16g0994/GrapeMHv01_13g1559/GrapeMHv01_19g0210/GrapeMHv01_15g0884/GrapeMHv01_03g1062/GrapeMHv01_Sca0012/GrapeMHv01_04g0394/GrapeMHv01_19g1314/GrapeMHv01_07g0439/GrapeMHv01_19g0082/GrapeMHv01_08g1364/GrapeMHv01_13g0436/GrapeMHv01_07g1948/GrapeMHv01_06g1047/GrapeMHv01_06g0141/GrapeMHv01_18g1147/…	GrapeMHv01_01g1009/GrapeMHv01_06g0068/GrapeMHv01_01g0017/GrapeMHv01_13g0593/GrapeMHv01_10g0916/GrapeMHv01_16g0994/GrapeMHv01_13g1559/GrapeMHv01_19g0210/GrapeMHv01_15g0884/GrapeMHv01_03g1062/GrapeMHv01_Sca0012/GrapeMHv01_04g0394/GrapeMHv01_19g1314/GrapeMHv01_07g0439/GrapeMHv01_19g0082/GrapeMHv01_08g1364/GrapeMHv01_13g0436/GrapeMHv01_07g1948/GrapeMHv01_06g1047/GrapeMHv01_06g0141/GrapeMHv01_18g1147/…	vvi:100263593/vvi:100247905/vvi:100252672/vvi:100258193/vvi:100255626/vvi:100267405/vvi:100264746/vvi:100255645/vvi:100853557/vvi:100244016/vvi:100254495/vvi:100266456/vvi:100247369/vvi:100241208/vvi:100262251/vvi:100262456/vvi:100241124/vvi:100263553/vvi:100267389/vvi:100266786/vvi:100255872/vvi:100264726/vvi:100244293/vvi:100267529/vvi:100249580	25
BP	GO:0009168	purine ribonucleoside monophosphate biosynthetic process	50/5536	57/8191	0.000408562	0.00239657	GrapeMHv01_13g0519/GrapeMHv01_06g1345/GrapeMHv01_19g0576/GrapeMHv01_04g1425/GrapeMHv01_06g0606/GrapeMHv01_02g0349/GrapeMHv01_04g0091/GrapeMHv01_09g0211/GrapeMHv01_04g0041/GrapeMHv01_14g0517/GrapeMHv01_19g0723/GrapeMHv01_08g1153/novel.1157/GrapeMHv01_04g0572/GrapeMHv01_10g0113/GrapeMHv01_16g1011/GrapeMHv01_03g0943/GrapeMHv01_19g1138/GrapeMHv01_16g0600/GrapeMHv01_08g0268/GrapeMHv01_10g0154/GrapeMHv…	GrapeMHv01_13g0519/GrapeMHv01_06g1345/GrapeMHv01_19g0576/GrapeMHv01_04g1425/GrapeMHv01_06g0606/GrapeMHv01_02g0349/GrapeMHv01_04g0091/GrapeMHv01_09g0211/GrapeMHv01_04g0041/GrapeMHv01_14g0517/GrapeMHv01_19g0723/GrapeMHv01_08g1153/-/GrapeMHv01_04g0572/GrapeMHv01_10g0113/GrapeMHv01_16g1011/GrapeMHv01_03g0943/GrapeMHv01_19g1138/GrapeMHv01_16g0600/GrapeMHv01_08g0268/GrapeMHv01_10g0154/GrapeMHv01_14g147…	50	vvi03430	Mismatch repair	25/3415	30/4423	0.289186	0.605114	GrapeMHv01_04g1530/GrapeMHv01_07g1692/GrapeMHv01_14g1656/GrapeMHv01_08g0147/GrapeMHv01_12g0332/GrapeMHv01_16g0762/GrapeMHv01_08g1081/GrapeMHv01_06g1243/GrapeMHv01_19g0083/GrapeMHv01_07g1524/GrapeMHv01_04g1230/GrapeMHv01_02g1209/GrapeMHv01_06g0369/GrapeMHv01_11g0287/GrapeMHv01_10g0854/GrapeMHv01_02g1248/GrapeMHv01_17g0419/GrapeMHv01_18g2232/GrapeMHv01_14g0924/GrapeMHv01_02g0921/GrapeMHv01_08g1422/…	GrapeMHv01_04g1530/GrapeMHv01_07g1692/GrapeMHv01_14g1656/GrapeMHv01_08g0147/GrapeMHv01_12g0332/GrapeMHv01_16g0762/GrapeMHv01_08g1081/GrapeMHv01_06g1243/GrapeMHv01_19g0083/GrapeMHv01_07g1524/GrapeMHv01_04g1230/GrapeMHv01_02g1209/GrapeMHv01_06g0369/GrapeMHv01_11g0287/GrapeMHv01_10g0854/GrapeMHv01_02g1248/GrapeMHv01_17g0419/GrapeMHv01_18g2232/GrapeMHv01_14g0924/GrapeMHv01_02g0921/GrapeMHv01_08g1422/…	vvi:100852980/vvi:100255608/vvi:100265381/vvi:100247946/vvi:100248803/vvi:100266933/vvi:100264936/vvi:100248466/vvi:100250468/vvi:100255596/vvi:100253902/vvi:100258550/vvi:100256907/vvi:100260983/vvi:100245156/vvi:100263039/vvi:100268052/vvi:100854779/vvi:100266816/vvi:104882319/vvi:100241865/vvi:100266082/vvi:100246530/vvi:100245502/vvi:100246202	25
BP	GO:0046488	phosphatidylinositol metabolic process	25/5536	26/8191	0.000500285	0.00289924	GrapeMHv01_03g0449/GrapeMHv01_09g0480/GrapeMHv01_02g0419/GrapeMHv01_19g0399/GrapeMHv01_08g1243/GrapeMHv01_06g1278/GrapeMHv01_18g1549/GrapeMHv01_10g0463/GrapeMHv01_10g0510/GrapeMHv01_06g1384/GrapeMHv01_04g1076/GrapeMHv01_09g1099/GrapeMHv01_09g0023/GrapeMHv01_02g0949/GrapeMHv01_11g1097/GrapeMHv01_01g0421/GrapeMHv01_02g0918/GrapeMHv01_12g1216/GrapeMHv01_15g0183/GrapeMHv01_07g2236/GrapeMHv01_07g1394/…	GrapeMHv01_03g0449/GrapeMHv01_09g0480/GrapeMHv01_02g0419/GrapeMHv01_19g0399/GrapeMHv01_08g1243/GrapeMHv01_06g1278/GrapeMHv01_18g1549/GrapeMHv01_10g0463/GrapeMHv01_10g0510/GrapeMHv01_06g1384/GrapeMHv01_04g1076/GrapeMHv01_09g1099/GrapeMHv01_09g0023/GrapeMHv01_02g0949/GrapeMHv01_11g1097/GrapeMHv01_01g0421/GrapeMHv01_02g0918/GrapeMHv01_12g1216/GrapeMHv01_15g0183/GrapeMHv01_07g2236/GrapeMHv01_07g1394/…	25	vvi00770	Pantothenate and CoA biosynthesis	24/3415	30/4423	0.457223	0.793417	GrapeMHv01_07g0601/GrapeMHv01_03g1327/GrapeMHv01_17g0113/GrapeMHv01_05g0986/GrapeMHv01_11g0105/GrapeMHv01_12g0225/GrapeMHv01_01g0712/GrapeMHv01_15g1058/GrapeMHv01_01g0777/GrapeMHv01_18g2077/GrapeMHv01_17g0854/GrapeMHv01_17g0189/GrapeMHv01_04g1535/GrapeMHv01_14g1636/GrapeMHv01_06g0845/GrapeMHv01_17g1049/GrapeMHv01_07g0195/GrapeMHv01_18g0434/GrapeMHv01_06g0203/GrapeMHv01_09g0116/GrapeMHv01_04g1444/…	GrapeMHv01_07g0601/GrapeMHv01_03g1327/GrapeMHv01_17g0113/GrapeMHv01_05g0986/GrapeMHv01_11g0105/GrapeMHv01_12g0225/GrapeMHv01_01g0712/GrapeMHv01_15g1058/GrapeMHv01_01g0777/GrapeMHv01_18g2077/GrapeMHv01_17g0854/GrapeMHv01_17g0189/GrapeMHv01_04g1535/GrapeMHv01_14g1636/GrapeMHv01_06g0845/GrapeMHv01_17g1049/GrapeMHv01_07g0195/GrapeMHv01_18g0434/GrapeMHv01_06g0203/GrapeMHv01_09g0116/GrapeMHv01_04g1444/…	vvi:100853545/vvi:100246992/vvi:100243927/vvi:100242520/vvi:100255983/vvi:100245491/vvi:100258468/vvi:100251716/vvi:100267386/vvi:100248299/vvi:100262043/vvi:100249021/vvi:100244526/vvi:100259296/vvi:100253650/vvi:100246682/vvi:100256605/vvi:100264408/vvi:100249986/vvi:100241207/vvi:100247106/vvi:100258071/vvi:100261174/vvi:100260903	24
BP	GO:1902600	proton transmembrane transport	34/5536	37/8191	0.000509971	0.00292019	GrapeMHv01_16g0051/GrapeMHv01_19g0576/GrapeMHv01_04g0091/GrapeMHv01_18g1226/GrapeMHv01_09g0211/GrapeMHv01_19g0723/novel.1157/GrapeMHv01_04g0572/GrapeMHv01_10g0113/GrapeMHv01_14g1314/GrapeMHv01_12g1046/GrapeMHv01_18g0192/GrapeMHv01_Sca0105/GrapeMHv01_04g1412/GrapeMHv01_18g1554/GrapeMHv01_15g0375/GrapeMHv01_17g0289/GrapeMHv01_09g0997/GrapeMHv01_02g0095/GrapeMHv01_18g1209/GrapeMHv01_18g1211/GrapeMHv…	GrapeMHv01_16g0051/GrapeMHv01_19g0576/GrapeMHv01_04g0091/GrapeMHv01_18g1226/GrapeMHv01_09g0211/GrapeMHv01_19g0723/-/GrapeMHv01_04g0572/GrapeMHv01_10g0113/GrapeMHv01_14g1314/GrapeMHv01_12g1046/GrapeMHv01_18g0192/GrapeMHv01_Sca0105/GrapeMHv01_04g1412/GrapeMHv01_18g1554/GrapeMHv01_15g0375/GrapeMHv01_17g0289/GrapeMHv01_09g0997/GrapeMHv01_02g0095/GrapeMHv01_18g1209/GrapeMHv01_18g1211/GrapeMHv01_01g038…	34	vvi00910	Nitrogen metabolism	24/3415	34/4423	0.869236	1	GrapeMHv01_14g0743/GrapeMHv01_07g0680/GrapeMHv01_05g0865/GrapeMHv01_17g0185/GrapeMHv01_07g0679/GrapeMHv01_08g1508/GrapeMHv01_01g0731/GrapeMHv01_03g1350/GrapeMHv01_08g1253/GrapeMHv01_18g0611/GrapeMHv01_05g0464/GrapeMHv01_01g0169/GrapeMHv01_09g0216/GrapeMHv01_16g0172/GrapeMHv01_17g0889/GrapeMHv01_14g1668/GrapeMHv01_03g0698/GrapeMHv01_07g0677/GrapeMHv01_14g1702/GrapeMHv01_08g1089/GrapeMHv01_01g0672/…	GrapeMHv01_14g0743/GrapeMHv01_07g0680/GrapeMHv01_05g0865/GrapeMHv01_17g0185/GrapeMHv01_07g0679/GrapeMHv01_08g1508/GrapeMHv01_01g0731/GrapeMHv01_03g1350/GrapeMHv01_08g1253/GrapeMHv01_18g0611/GrapeMHv01_05g0464/GrapeMHv01_01g0169/GrapeMHv01_09g0216/GrapeMHv01_16g0172/GrapeMHv01_17g0889/GrapeMHv01_14g1668/GrapeMHv01_03g0698/GrapeMHv01_07g0677/GrapeMHv01_14g1702/GrapeMHv01_08g1089/GrapeMHv01_01g0672/…	vvi:100246404/vvi:100255878/vvi:100245884/vvi:100266191/vvi:100250701/vvi:100232993/vvi:100852632/vvi:100263997/vvi:100264066/vvi:100245391/vvi:100261413/vvi:100249247/vvi:100244689/vvi:100257914/vvi:104882284/vvi:100249137/vvi:100253671/vvi:100245575/vvi:100261203/vvi:100259742/vvi:100260250/vvi:100233082/vvi:100264320/vvi:100263048	24
BP	GO:0071840	cellular component organization or biogenesis	210/5536	274/8191	0.000532964	0.00301595	GrapeMHv01_04g0901/GrapeMHv01_16g0828/GrapeMHv01_07g1738/GrapeMHv01_04g1649/GrapeMHv01_07g1165/GrapeMHv01_02g0336/GrapeMHv01_09g0898/GrapeMHv01_19g0213/GrapeMHv01_09g0669/GrapeMHv01_19g0770/GrapeMHv01_19g1359/GrapeMHv01_09g0017/GrapeMHv01_17g0523/GrapeMHv01_08g0157/GrapeMHv01_14g0192/GrapeMHv01_17g0280/GrapeMHv01_10g1371/GrapeMHv01_11g1059/GrapeMHv01_Sca0005/GrapeMHv01_07g1992/GrapeMHv01_14g1461/…	GrapeMHv01_04g0901/GrapeMHv01_16g0828/GrapeMHv01_07g1738/GrapeMHv01_04g1649/GrapeMHv01_07g1165/GrapeMHv01_02g0336/GrapeMHv01_09g0898/GrapeMHv01_19g0213/GrapeMHv01_09g0669/GrapeMHv01_19g0770/GrapeMHv01_19g1359/GrapeMHv01_09g0017/GrapeMHv01_17g0523/GrapeMHv01_08g0157/GrapeMHv01_14g0192/GrapeMHv01_17g0280/GrapeMHv01_10g1371/GrapeMHv01_11g1059/GrapeMHv01_Sca0005/GrapeMHv01_07g1992/GrapeMHv01_14g1461/…	210	vvi00730	Thiamine metabolism	23/3415	25/4423	0.0532122	0.20255	GrapeMHv01_14g1842/GrapeMHv01_01g1423/GrapeMHv01_17g0165/GrapeMHv01_Sca0057/GrapeMHv01_11g1087/GrapeMHv01_05g0431/GrapeMHv01_11g0579/GrapeMHv01_19g0659/GrapeMHv01_10g0026/GrapeMHv01_17g0169/GrapeMHv01_04g0785/GrapeMHv01_07g1521/GrapeMHv01_05g0961/GrapeMHv01_01g1351/GrapeMHv01_06g1370/GrapeMHv01_12g1305/GrapeMHv01_05g0112/GrapeMHv01_17g0349/GrapeMHv01_18g2136/GrapeMHv01_13g0229/GrapeMHv01_07g0464/…	GrapeMHv01_14g1842/GrapeMHv01_01g1423/GrapeMHv01_17g0165/GrapeMHv01_Sca0057/GrapeMHv01_11g1087/GrapeMHv01_05g0431/GrapeMHv01_11g0579/GrapeMHv01_19g0659/GrapeMHv01_10g0026/GrapeMHv01_17g0169/GrapeMHv01_04g0785/GrapeMHv01_07g1521/GrapeMHv01_05g0961/GrapeMHv01_01g1351/GrapeMHv01_06g1370/GrapeMHv01_12g1305/GrapeMHv01_05g0112/GrapeMHv01_17g0349/GrapeMHv01_18g2136/GrapeMHv01_13g0229/GrapeMHv01_07g0464/…	vvi:100259523/vvi:100247229/vvi:100261051/vvi:100266835/vvi:100247834/vvi:100249323/vvi:100256872/vvi:100260728/vvi:100265774/vvi:100245612/vvi:100252520/vvi:100246863/vvi:100252894/vvi:100240759/vvi:100250096/vvi:100249214/vvi:100265331/vvi:100249131/vvi:100853175/vvi:104881081/vvi:104878163/vvi:100268079/vvi:100255709	23
BP	GO:0006163	purine nucleotide metabolic process	72/5536	86/8191	0.000551122	0.00308244	GrapeMHv01_13g0519/GrapeMHv01_06g1345/GrapeMHv01_19g0576/GrapeMHv01_06g0068/GrapeMHv01_04g1425/GrapeMHv01_06g0606/GrapeMHv01_02g0349/GrapeMHv01_04g0091/GrapeMHv01_03g0424/GrapeMHv01_09g0211/GrapeMHv01_04g0041/GrapeMHv01_07g1627/GrapeMHv01_14g0517/GrapeMHv01_19g0723/GrapeMHv01_18g0046/GrapeMHv01_08g1153/GrapeMHv01_09g0091/novel.1157/GrapeMHv01_01g0712/GrapeMHv01_17g0896/GrapeMHv01_04g0572/GrapeMHv…	GrapeMHv01_13g0519/GrapeMHv01_06g1345/GrapeMHv01_19g0576/GrapeMHv01_06g0068/GrapeMHv01_04g1425/GrapeMHv01_06g0606/GrapeMHv01_02g0349/GrapeMHv01_04g0091/GrapeMHv01_03g0424/GrapeMHv01_09g0211/GrapeMHv01_04g0041/GrapeMHv01_07g1627/GrapeMHv01_14g0517/GrapeMHv01_19g0723/GrapeMHv01_18g0046/GrapeMHv01_08g1153/GrapeMHv01_09g0091/-/GrapeMHv01_01g0712/GrapeMHv01_17g0896/GrapeMHv01_04g0572/GrapeMHv01_10g011…	72	vvi00062	Fatty acid elongation	23/3415	35/4423	0.961357	1	GrapeMHv01_13g0361/GrapeMHv01_06g1037/GrapeMHv01_13g0261/GrapeMHv01_18g1638/GrapeMHv01_18g1107/GrapeMHv01_07g1200/GrapeMHv01_04g0483/GrapeMHv01_01g0611/GrapeMHv01_05g0669/GrapeMHv01_14g1013/GrapeMHv01_03g0500/GrapeMHv01_15g0427/GrapeMHv01_06g1053/GrapeMHv01_15g0815/GrapeMHv01_06g0974/GrapeMHv01_16g0633/GrapeMHv01_04g0236/GrapeMHv01_07g0483/GrapeMHv01_01g0620/GrapeMHv01_15g1112/GrapeMHv01_02g0719/…	GrapeMHv01_13g0361/GrapeMHv01_06g1037/GrapeMHv01_13g0261/GrapeMHv01_18g1638/GrapeMHv01_18g1107/GrapeMHv01_07g1200/GrapeMHv01_04g0483/GrapeMHv01_01g0611/GrapeMHv01_05g0669/GrapeMHv01_14g1013/GrapeMHv01_03g0500/GrapeMHv01_15g0427/GrapeMHv01_06g1053/GrapeMHv01_15g0815/GrapeMHv01_06g0974/GrapeMHv01_16g0633/GrapeMHv01_04g0236/GrapeMHv01_07g0483/GrapeMHv01_01g0620/GrapeMHv01_15g1112/GrapeMHv01_02g0719/…	vvi:100266766/vvi:100241584/vvi:100243402/vvi:100251146/vvi:100260817/vvi:100263120/vvi:100259490/vvi:100257722/vvi:100263066/vvi:100266928/vvi:100853861/vvi:100241128/vvi:100255240/vvi:100247295/vvi:100257075/vvi:100258334/vvi:100252499/vvi:100261741/vvi:100257681/vvi:100256759/vvi:100249424/vvi:100266256/vvi:100244668	23
BP	GO:0019693	ribose phosphate metabolic process	75/5536	90/8191	0.000565551	0.00312678	GrapeMHv01_13g0519/GrapeMHv01_06g1345/GrapeMHv01_19g0576/GrapeMHv01_06g0068/GrapeMHv01_04g1425/GrapeMHv01_06g0606/GrapeMHv01_02g0349/GrapeMHv01_04g0091/GrapeMHv01_03g0424/GrapeMHv01_09g0211/GrapeMHv01_04g0041/GrapeMHv01_07g1627/GrapeMHv01_14g0517/GrapeMHv01_19g0723/GrapeMHv01_18g0046/GrapeMHv01_08g1153/GrapeMHv01_14g0463/GrapeMHv01_09g0091/novel.1157/GrapeMHv01_01g0712/GrapeMHv01_17g0896/GrapeMHv…	GrapeMHv01_13g0519/GrapeMHv01_06g1345/GrapeMHv01_19g0576/GrapeMHv01_06g0068/GrapeMHv01_04g1425/GrapeMHv01_06g0606/GrapeMHv01_02g0349/GrapeMHv01_04g0091/GrapeMHv01_03g0424/GrapeMHv01_09g0211/GrapeMHv01_04g0041/GrapeMHv01_07g1627/GrapeMHv01_14g0517/GrapeMHv01_19g0723/GrapeMHv01_18g0046/GrapeMHv01_08g1153/GrapeMHv01_14g0463/GrapeMHv01_09g0091/-/GrapeMHv01_01g0712/GrapeMHv01_17g0896/GrapeMHv01_04g057…	75	vvi00650	Butanoate metabolism	21/3415	25/4423	0.294362	0.605114	GrapeMHv01_06g0187/GrapeMHv01_17g1094/GrapeMHv01_04g0999/GrapeMHv01_08g0486/GrapeMHv01_17g0113/GrapeMHv01_02g0484/GrapeMHv01_03g1219/GrapeMHv01_07g0167/GrapeMHv01_19g1470/GrapeMHv01_10g0293/GrapeMHv01_19g0294/GrapeMHv01_05g0142/GrapeMHv01_09g0191/GrapeMHv01_05g0099/GrapeMHv01_07g0195/GrapeMHv01_19g1473/GrapeMHv01_01g0599/GrapeMHv01_05g0098/GrapeMHv01_19g1472/GrapeMHv01_08g0536/GrapeMHv01_05g1666	GrapeMHv01_06g0187/GrapeMHv01_17g1094/GrapeMHv01_04g0999/GrapeMHv01_08g0486/GrapeMHv01_17g0113/GrapeMHv01_02g0484/GrapeMHv01_03g1219/GrapeMHv01_07g0167/GrapeMHv01_19g1470/GrapeMHv01_10g0293/GrapeMHv01_19g0294/GrapeMHv01_05g0142/GrapeMHv01_09g0191/GrapeMHv01_05g0099/GrapeMHv01_07g0195/GrapeMHv01_19g1473/GrapeMHv01_01g0599/GrapeMHv01_05g0098/GrapeMHv01_19g1472/GrapeMHv01_08g0536/GrapeMHv01_05g1666	vvi:100264975/vvi:100265999/vvi:100256481/vvi:100255157/vvi:100243927/vvi:100244379/vvi:100248495/vvi:100246579/vvi:100257122/vvi:100855181/vvi:100246999/vvi:100246523/vvi:100241231/vvi:100267152/vvi:100256605/vvi:100262240/vvi:100266215/vvi:100244843/vvi:100251993/vvi:100243192/vvi:100261174	21
BP	GO:0007010	cytoskeleton organization	19/5536	19/8191	0.000579385	0.00316687	GrapeMHv01_08g1288/GrapeMHv01_03g0513/GrapeMHv01_14g0218/GrapeMHv01_19g0719/GrapeMHv01_14g1160/GrapeMHv01_11g1062/GrapeMHv01_05g0879/GrapeMHv01_01g0522/GrapeMHv01_07g1556/GrapeMHv01_18g0980/GrapeMHv01_14g1686/GrapeMHv01_05g1165/GrapeMHv01_12g0545/GrapeMHv01_08g1649/GrapeMHv01_01g0488/GrapeMHv01_07g1607/GrapeMHv01_08g1448/GrapeMHv01_10g0256/GrapeMHv01_18g1618	GrapeMHv01_08g1288/GrapeMHv01_03g0513/GrapeMHv01_14g0218/GrapeMHv01_19g0719/GrapeMHv01_14g1160/GrapeMHv01_11g1062/GrapeMHv01_05g0879/GrapeMHv01_01g0522/GrapeMHv01_07g1556/GrapeMHv01_18g0980/GrapeMHv01_14g1686/GrapeMHv01_05g1165/GrapeMHv01_12g0545/GrapeMHv01_08g1649/GrapeMHv01_01g0488/GrapeMHv01_07g1607/GrapeMHv01_08g1448/GrapeMHv01_10g0256/GrapeMHv01_18g1618	19	vvi00600	Sphingolipid metabolism	20/3415	25/4423	0.479938	0.809038	GrapeMHv01_18g2414/GrapeMHv01_08g0427/GrapeMHv01_10g0567/GrapeMHv01_06g1240/GrapeMHv01_14g1966/GrapeMHv01_18g0147/GrapeMHv01_12g1379/GrapeMHv01_08g0426/GrapeMHv01_13g0163/GrapeMHv01_10g0193/GrapeMHv01_01g0976/GrapeMHv01_05g1159/GrapeMHv01_17g0044/GrapeMHv01_18g1614/GrapeMHv01_10g0489/GrapeMHv01_01g1482/GrapeMHv01_10g0536/GrapeMHv01_08g0926/GrapeMHv01_05g0997/GrapeMHv01_05g0501	GrapeMHv01_18g2414/GrapeMHv01_08g0427/GrapeMHv01_10g0567/GrapeMHv01_06g1240/GrapeMHv01_14g1966/GrapeMHv01_18g0147/GrapeMHv01_12g1379/GrapeMHv01_08g0426/GrapeMHv01_13g0163/GrapeMHv01_10g0193/GrapeMHv01_01g0976/GrapeMHv01_05g1159/GrapeMHv01_17g0044/GrapeMHv01_18g1614/GrapeMHv01_10g0489/GrapeMHv01_01g1482/GrapeMHv01_10g0536/GrapeMHv01_08g0926/GrapeMHv01_05g0997/GrapeMHv01_05g0501	vvi:100246502/vvi:100255017/vvi:100854247/vvi:100255395/vvi:100249818/vvi:100248971/vvi:100248921/vvi:100248250/vvi:100248541/vvi:104878465/vvi:100253403/vvi:100264169/vvi:100249169/vvi:100254529/vvi:100248229/vvi:100259208/vvi:100263458/vvi:100264950/vvi:100249401/vvi:100251050	20
BP	GO:0006091	generation of precursor metabolites and energy	55/5536	64/8191	0.000672069	0.00363219	GrapeMHv01_06g1345/GrapeMHv01_06g1606/GrapeMHv01_12g0071/GrapeMHv01_04g1425/GrapeMHv01_08g1087/GrapeMHv01_06g0606/GrapeMHv01_07g0651/GrapeMHv01_12g0788/GrapeMHv01_04g0041/GrapeMHv01_13g0456/GrapeMHv01_03g1378/GrapeMHv01_08g1153/GrapeMHv01_18g1027/GrapeMHv01_12g0601/GrapeMHv01_16g1011/GrapeMHv01_14g0210/GrapeMHv01_03g0943/GrapeMHv01_19g1138/GrapeMHv01_16g0600/GrapeMHv01_08g0268/GrapeMHv01_10g0154/…	GrapeMHv01_06g1345/GrapeMHv01_06g1606/GrapeMHv01_12g0071/GrapeMHv01_04g1425/GrapeMHv01_08g1087/GrapeMHv01_06g0606/GrapeMHv01_07g0651/GrapeMHv01_12g0788/GrapeMHv01_04g0041/GrapeMHv01_13g0456/GrapeMHv01_03g1378/GrapeMHv01_08g1153/GrapeMHv01_18g1027/GrapeMHv01_12g0601/GrapeMHv01_16g1011/GrapeMHv01_14g0210/GrapeMHv01_03g0943/GrapeMHv01_19g1138/GrapeMHv01_16g0600/GrapeMHv01_08g0268/GrapeMHv01_10g0154/…	55	vvi00310	Lysine degradation	20/3415	26/4423	0.621011	0.949564	GrapeMHv01_08g0157/GrapeMHv01_13g0983/GrapeMHv01_02g0757/GrapeMHv01_05g0104/GrapeMHv01_04g1134/GrapeMHv01_08g0499/GrapeMHv01_10g0293/GrapeMHv01_01g0777/GrapeMHv01_17g0854/GrapeMHv01_05g0142/GrapeMHv01_14g1636/GrapeMHv01_10g0088/GrapeMHv01_06g0845/GrapeMHv01_04g1377/GrapeMHv01_11g1103/GrapeMHv01_04g0898/GrapeMHv01_18g0405/GrapeMHv01_04g1444/GrapeMHv01_14g1295/GrapeMHv01_14g0136	GrapeMHv01_08g0157/GrapeMHv01_13g0983/GrapeMHv01_02g0757/GrapeMHv01_05g0104/GrapeMHv01_04g1134/GrapeMHv01_08g0499/GrapeMHv01_10g0293/GrapeMHv01_01g0777/GrapeMHv01_17g0854/GrapeMHv01_05g0142/GrapeMHv01_14g1636/GrapeMHv01_10g0088/GrapeMHv01_06g0845/GrapeMHv01_04g1377/GrapeMHv01_11g1103/GrapeMHv01_04g0898/GrapeMHv01_18g0405/GrapeMHv01_04g1444/GrapeMHv01_14g1295/GrapeMHv01_14g0136	vvi:100260473/vvi:100262508/vvi:100242100/vvi:100246616/vvi:100247284/vvi:100263685/vvi:100855181/vvi:100267386/vvi:100262043/vvi:100246523/vvi:100259296/vvi:100244395/vvi:100253650/vvi:100252234/vvi:100268037/vvi:100265832/vvi:100267791/vvi:100247106/vvi:100265173/vvi:100251123	20
BP	GO:0048519	negative regulation of biological process	24/5536	25/8191	0.00071478	0.0038201	GrapeMHv01_06g0452/GrapeMHv01_11g0962/GrapeMHv01_06g0374/GrapeMHv01_14g0218/GrapeMHv01_11g0961/GrapeMHv01_07g1124/GrapeMHv01_05g1027/GrapeMHv01_17g0969/GrapeMHv01_11g0964/GrapeMHv01_07g2171/GrapeMHv01_13g0382/GrapeMHv01_07g0834/GrapeMHv01_06g0552/GrapeMHv01_06g1129/GrapeMHv01_01g0399/GrapeMHv01_02g0848/GrapeMHv01_01g1227/GrapeMHv01_07g1744/GrapeMHv01_12g1457/GrapeMHv01_09g0638/GrapeMHv01_03g0586/…	GrapeMHv01_06g0452/GrapeMHv01_11g0962/GrapeMHv01_06g0374/GrapeMHv01_14g0218/GrapeMHv01_11g0961/GrapeMHv01_07g1124/GrapeMHv01_05g1027/GrapeMHv01_17g0969/GrapeMHv01_11g0964/GrapeMHv01_07g2171/GrapeMHv01_13g0382/GrapeMHv01_07g0834/GrapeMHv01_06g0552/GrapeMHv01_06g1129/GrapeMHv01_01g0399/GrapeMHv01_02g0848/GrapeMHv01_01g1227/GrapeMHv01_07g1744/GrapeMHv01_12g1457/GrapeMHv01_09g0638/GrapeMHv01_03g0586/…	24	vvi02010	ABC transporters	19/3415	32/4423	0.993305	1	GrapeMHv01_08g0052/GrapeMHv01_14g1556/GrapeMHv01_02g0936/GrapeMHv01_09g1180/GrapeMHv01_06g1049/GrapeMHv01_02g0096/GrapeMHv01_02g0090/GrapeMHv01_08g1653/GrapeMHv01_18g1323/GrapeMHv01_13g0300/GrapeMHv01_06g1614/GrapeMHv01_10g0894/GrapeMHv01_16g0678/GrapeMHv01_14g1487/GrapeMHv01_18g1800/novel.680/GrapeMHv01_08g1279/GrapeMHv01_02g1349/GrapeMHv01_17g1023	GrapeMHv01_08g0052/GrapeMHv01_14g1556/GrapeMHv01_02g0936/GrapeMHv01_09g1180/GrapeMHv01_06g1049/GrapeMHv01_02g0096/GrapeMHv01_02g0090/GrapeMHv01_08g1653/GrapeMHv01_18g1323/GrapeMHv01_13g0300/GrapeMHv01_06g1614/GrapeMHv01_10g0894/GrapeMHv01_16g0678/GrapeMHv01_14g1487/GrapeMHv01_18g1800/-/GrapeMHv01_08g1279/GrapeMHv01_02g1349/GrapeMHv01_17g1023	vvi:100240995/vvi:100854950/vvi:100248951/vvi:100251858/vvi:100267249/vvi:100260321/vvi:100250083/vvi:100265905/vvi:100259227/vvi:100259831/vvi:100243299/vvi:100243576/vvi:100262436/vvi:100262734/vvi:100248658/vvi:100253815/vvi:100262262/vvi:100247745/vvi:100257018	19
BP	GO:0006418	tRNA aminoacylation for protein translation	51/5536	59/8191	0.000786906	0.00415936	GrapeMHv01_19g0979/GrapeMHv01_12g1093/GrapeMHv01_16g0833/GrapeMHv01_14g0808/GrapeMHv01_05g0373/GrapeMHv01_01g0311/GrapeMHv01_03g0946/GrapeMHv01_15g0402/GrapeMHv01_13g0880/GrapeMHv01_04g0316/GrapeMHv01_19g0418/GrapeMHv01_01g0177/GrapeMHv01_06g0630/GrapeMHv01_05g1158/GrapeMHv01_12g0346/GrapeMHv01_03g1226/GrapeMHv01_01g0798/GrapeMHv01_02g0355/GrapeMHv01_19g1327/GrapeMHv01_04g0012/GrapeMHv01_15g0181/…	GrapeMHv01_19g0979/GrapeMHv01_12g1093/GrapeMHv01_16g0833/GrapeMHv01_14g0808/GrapeMHv01_05g0373/GrapeMHv01_01g0311/GrapeMHv01_03g0946/GrapeMHv01_15g0402/GrapeMHv01_13g0880/GrapeMHv01_04g0316/GrapeMHv01_19g0418/GrapeMHv01_01g0177/GrapeMHv01_06g0630/GrapeMHv01_05g1158/GrapeMHv01_12g0346/GrapeMHv01_03g1226/GrapeMHv01_01g0798/GrapeMHv01_02g0355/GrapeMHv01_19g1327/GrapeMHv01_04g0012/GrapeMHv01_15g0181/…	51	vvi00760	Nicotinate and nicotinamide metabolism	17/3415	17/4423	0.012204	0.0720034	GrapeMHv01_07g1805/GrapeMHv01_07g0799/GrapeMHv01_19g0990/GrapeMHv01_02g0216/GrapeMHv01_08g1138/GrapeMHv01_11g0105/GrapeMHv01_01g0422/GrapeMHv01_11g0393/GrapeMHv01_19g0030/GrapeMHv01_05g0551/GrapeMHv01_17g1006/GrapeMHv01_19g0987/GrapeMHv01_09g0134/GrapeMHv01_14g1664/GrapeMHv01_06g0884/GrapeMHv01_07g1065/GrapeMHv01_18g0300	GrapeMHv01_07g1805/GrapeMHv01_07g0799/GrapeMHv01_19g0990/GrapeMHv01_02g0216/GrapeMHv01_08g1138/GrapeMHv01_11g0105/GrapeMHv01_01g0422/GrapeMHv01_11g0393/GrapeMHv01_19g0030/GrapeMHv01_05g0551/GrapeMHv01_17g1006/GrapeMHv01_19g0987/GrapeMHv01_09g0134/GrapeMHv01_14g1664/GrapeMHv01_06g0884/GrapeMHv01_07g1065/GrapeMHv01_18g0300	vvi:100257326/vvi:100249147/vvi:100251521/vvi:100263393/vvi:100266594/vvi:100255983/vvi:100250945/vvi:100259453/vvi:100255638/vvi:100242666/vvi:100243361/vvi:100261752/vvi:100242981/vvi:100242339/vvi:100243315/vvi:100242368/vvi:100266161	17
BP	GO:0006664	glycolipid metabolic process	18/5536	18/8191	0.000858158	0.00423601	GrapeMHv01_09g0480/GrapeMHv01_02g0419/GrapeMHv01_06g1278/GrapeMHv01_06g1384/GrapeMHv01_09g1099/GrapeMHv01_04g0604/GrapeMHv01_02g0949/GrapeMHv01_02g0918/GrapeMHv01_15g0183/GrapeMHv01_11g0514/GrapeMHv01_07g2236/GrapeMHv01_07g1394/GrapeMHv01_19g0732/GrapeMHv01_12g0579/GrapeMHv01_01g0519/GrapeMHv01_06g0688/GrapeMHv01_13g1044/GrapeMHv01_14g1608	GrapeMHv01_09g0480/GrapeMHv01_02g0419/GrapeMHv01_06g1278/GrapeMHv01_06g1384/GrapeMHv01_09g1099/GrapeMHv01_04g0604/GrapeMHv01_02g0949/GrapeMHv01_02g0918/GrapeMHv01_15g0183/GrapeMHv01_11g0514/GrapeMHv01_07g2236/GrapeMHv01_07g1394/GrapeMHv01_19g0732/GrapeMHv01_12g0579/GrapeMHv01_01g0519/GrapeMHv01_06g0688/GrapeMHv01_13g1044/GrapeMHv01_14g1608	18	vvi00950	Isoquinoline alkaloid biosynthesis	17/3415	24/4423	0.839931	1	GrapeMHv01_05g0546/GrapeMHv01_17g0960/GrapeMHv01_04g0398/GrapeMHv01_12g0337/GrapeMHv01_04g0687/GrapeMHv01_07g1965/GrapeMHv01_12g0335/GrapeMHv01_10g0543/GrapeMHv01_05g0544/GrapeMHv01_02g0482/GrapeMHv01_19g0211/GrapeMHv01_12g0157/GrapeMHv01_07g0852/GrapeMHv01_02g0578/GrapeMHv01_12g0334/GrapeMHv01_08g0423/GrapeMHv01_10g0541	GrapeMHv01_05g0546/GrapeMHv01_17g0960/GrapeMHv01_04g0398/GrapeMHv01_12g0337/GrapeMHv01_04g0687/GrapeMHv01_07g1965/GrapeMHv01_12g0335/GrapeMHv01_10g0543/GrapeMHv01_05g0544/GrapeMHv01_02g0482/GrapeMHv01_19g0211/GrapeMHv01_12g0157/GrapeMHv01_07g0852/GrapeMHv01_02g0578/GrapeMHv01_12g0334/GrapeMHv01_08g0423/GrapeMHv01_10g0541	vvi:100251211/vvi:100267280/vvi:100256163/vvi:100242005/vvi:100242364/vvi:100251450/vvi:100259032/vvi:100233086/vvi:100244323/vvi:100259834/vvi:100241782/vvi:100254127/vvi:100245826/vvi:100853400/vvi:100253895/vvi:100243028/vvi:100266870	17
BP	GO:1903509	liposaccharide metabolic process	18/5536	18/8191	0.000858158	0.00423601	GrapeMHv01_09g0480/GrapeMHv01_02g0419/GrapeMHv01_06g1278/GrapeMHv01_06g1384/GrapeMHv01_09g1099/GrapeMHv01_04g0604/GrapeMHv01_02g0949/GrapeMHv01_02g0918/GrapeMHv01_15g0183/GrapeMHv01_11g0514/GrapeMHv01_07g2236/GrapeMHv01_07g1394/GrapeMHv01_19g0732/GrapeMHv01_12g0579/GrapeMHv01_01g0519/GrapeMHv01_06g0688/GrapeMHv01_13g1044/GrapeMHv01_14g1608	GrapeMHv01_09g0480/GrapeMHv01_02g0419/GrapeMHv01_06g1278/GrapeMHv01_06g1384/GrapeMHv01_09g1099/GrapeMHv01_04g0604/GrapeMHv01_02g0949/GrapeMHv01_02g0918/GrapeMHv01_15g0183/GrapeMHv01_11g0514/GrapeMHv01_07g2236/GrapeMHv01_07g1394/GrapeMHv01_19g0732/GrapeMHv01_12g0579/GrapeMHv01_01g0519/GrapeMHv01_06g0688/GrapeMHv01_13g1044/GrapeMHv01_14g1608	18	vvi00670	One carbon pool by folate	16/3415	17/4423	0.0737301	0.241671	GrapeMHv01_10g0191/GrapeMHv01_06g0715/GrapeMHv01_07g0545/GrapeMHv01_07g0539/GrapeMHv01_10g0094/GrapeMHv01_04g0087/GrapeMHv01_05g1052/GrapeMHv01_15g0206/GrapeMHv01_12g1258/GrapeMHv01_01g0862/GrapeMHv01_14g0896/GrapeMHv01_18g1686/GrapeMHv01_18g1147/GrapeMHv01_02g0687/GrapeMHv01_18g0431/GrapeMHv01_03g0462	GrapeMHv01_10g0191/GrapeMHv01_06g0715/GrapeMHv01_07g0545/GrapeMHv01_07g0539/GrapeMHv01_10g0094/GrapeMHv01_04g0087/GrapeMHv01_05g1052/GrapeMHv01_15g0206/GrapeMHv01_12g1258/GrapeMHv01_01g0862/GrapeMHv01_14g0896/GrapeMHv01_18g1686/GrapeMHv01_18g1147/GrapeMHv01_02g0687/GrapeMHv01_18g0431/GrapeMHv01_03g0462	vvi:100245619/vvi:100255218/vvi:100261289/vvi:100243424/vvi:100250401/vvi:100250728/vvi:100248779/vvi:100259124/vvi:100241225/vvi:100241674/vvi:100265562/vvi:100248560/vvi:100255872/vvi:100852627/vvi:100267713/vvi:100267529	16
BP	GO:0009150	purine ribonucleotide metabolic process	70/5536	84/8191	0.000861671	0.00423601	GrapeMHv01_13g0519/GrapeMHv01_06g1345/GrapeMHv01_19g0576/GrapeMHv01_06g0068/GrapeMHv01_04g1425/GrapeMHv01_06g0606/GrapeMHv01_02g0349/GrapeMHv01_04g0091/GrapeMHv01_03g0424/GrapeMHv01_09g0211/GrapeMHv01_04g0041/GrapeMHv01_07g1627/GrapeMHv01_14g0517/GrapeMHv01_19g0723/GrapeMHv01_18g0046/GrapeMHv01_08g1153/GrapeMHv01_09g0091/novel.1157/GrapeMHv01_01g0712/GrapeMHv01_17g0896/GrapeMHv01_04g0572/GrapeMHv…	GrapeMHv01_13g0519/GrapeMHv01_06g1345/GrapeMHv01_19g0576/GrapeMHv01_06g0068/GrapeMHv01_04g1425/GrapeMHv01_06g0606/GrapeMHv01_02g0349/GrapeMHv01_04g0091/GrapeMHv01_03g0424/GrapeMHv01_09g0211/GrapeMHv01_04g0041/GrapeMHv01_07g1627/GrapeMHv01_14g0517/GrapeMHv01_19g0723/GrapeMHv01_18g0046/GrapeMHv01_08g1153/GrapeMHv01_09g0091/-/GrapeMHv01_01g0712/GrapeMHv01_17g0896/GrapeMHv01_04g0572/GrapeMHv01_10g011…	70	vvi00565	Ether lipid metabolism	16/3415	21/4423	0.659867	0.949564	GrapeMHv01_04g1306/GrapeMHv01_17g0098/GrapeMHv01_01g1157/GrapeMHv01_18g0176/GrapeMHv01_01g0845/GrapeMHv01_Sca0168/GrapeMHv01_09g0588/GrapeMHv01_05g0047/GrapeMHv01_04g0634/GrapeMHv01_08g1351/GrapeMHv01_02g0490/GrapeMHv01_09g0196/GrapeMHv01_02g0467/GrapeMHv01_11g0429/GrapeMHv01_15g0681/GrapeMHv01_06g1413	GrapeMHv01_04g1306/GrapeMHv01_17g0098/GrapeMHv01_01g1157/GrapeMHv01_18g0176/GrapeMHv01_01g0845/GrapeMHv01_Sca0168/GrapeMHv01_09g0588/GrapeMHv01_05g0047/GrapeMHv01_04g0634/GrapeMHv01_08g1351/GrapeMHv01_02g0490/GrapeMHv01_09g0196/GrapeMHv01_02g0467/GrapeMHv01_11g0429/GrapeMHv01_15g0681/GrapeMHv01_06g1413	vvi:100252422/vvi:100267995/vvi:100259768/vvi:100241982/vvi:100262557/vvi:100253773/vvi:100232987/vvi:100261987/vvi:100242220/vvi:100258980/vvi:100252995/vvi:100256679/vvi:100251254/vvi:100261040/vvi:100250490/vvi:100250203	16
BP	GO:0009259	ribonucleotide metabolic process	70/5536	84/8191	0.000861671	0.00423601	GrapeMHv01_13g0519/GrapeMHv01_06g1345/GrapeMHv01_19g0576/GrapeMHv01_06g0068/GrapeMHv01_04g1425/GrapeMHv01_06g0606/GrapeMHv01_02g0349/GrapeMHv01_04g0091/GrapeMHv01_03g0424/GrapeMHv01_09g0211/GrapeMHv01_04g0041/GrapeMHv01_07g1627/GrapeMHv01_14g0517/GrapeMHv01_19g0723/GrapeMHv01_18g0046/GrapeMHv01_08g1153/GrapeMHv01_09g0091/novel.1157/GrapeMHv01_01g0712/GrapeMHv01_17g0896/GrapeMHv01_04g0572/GrapeMHv…	GrapeMHv01_13g0519/GrapeMHv01_06g1345/GrapeMHv01_19g0576/GrapeMHv01_06g0068/GrapeMHv01_04g1425/GrapeMHv01_06g0606/GrapeMHv01_02g0349/GrapeMHv01_04g0091/GrapeMHv01_03g0424/GrapeMHv01_09g0211/GrapeMHv01_04g0041/GrapeMHv01_07g1627/GrapeMHv01_14g0517/GrapeMHv01_19g0723/GrapeMHv01_18g0046/GrapeMHv01_08g1153/GrapeMHv01_09g0091/-/GrapeMHv01_01g0712/GrapeMHv01_17g0896/GrapeMHv01_04g0572/GrapeMHv01_10g011…	70	vvi00945	Stilbenoid, diarylheptanoid and gingerol biosynthesis	16/3415	31/4423	0.999582	1	GrapeMHv01_16g0748/GrapeMHv01_11g0913/GrapeMHv01_11g0133/GrapeMHv01_11g0134/GrapeMHv01_09g1139/GrapeMHv01_11g0690/GrapeMHv01_16g0726/GrapeMHv01_12g0148/GrapeMHv01_16g0734/GrapeMHv01_16g0750/GrapeMHv01_16g0739/GrapeMHv01_07g0789/GrapeMHv01_06g1592/GrapeMHv01_11g0678/GrapeMHv01_03g0716/GrapeMHv01_11g0830	GrapeMHv01_16g0748/GrapeMHv01_11g0913/GrapeMHv01_11g0133/GrapeMHv01_11g0134/GrapeMHv01_09g1139/GrapeMHv01_11g0690/GrapeMHv01_16g0726/GrapeMHv01_12g0148/GrapeMHv01_16g0734/GrapeMHv01_16g0750/GrapeMHv01_16g0739/GrapeMHv01_07g0789/GrapeMHv01_06g1592/GrapeMHv01_11g0678/GrapeMHv01_03g0716/GrapeMHv01_11g0830	vvi:100256566/vvi:100251539/vvi:100268094/vvi:100262946/vvi:100265530/vvi:100251863/vvi:100853675/vvi:100233030/vvi:100853406/vvi:100242994/vvi:100217471/vvi:100243978/vvi:100253493/vvi:100250237/vvi:100233087/vvi:100267215	16
BP	GO:0043038	amino acid activation	54/5536	63/8191	0.000863054	0.00423601	GrapeMHv01_19g0979/GrapeMHv01_12g1093/GrapeMHv01_16g0833/GrapeMHv01_14g0808/GrapeMHv01_05g0373/GrapeMHv01_01g0311/GrapeMHv01_03g0946/GrapeMHv01_15g0402/GrapeMHv01_13g0880/GrapeMHv01_04g0316/GrapeMHv01_19g0418/GrapeMHv01_01g0177/GrapeMHv01_06g0630/GrapeMHv01_05g1158/GrapeMHv01_12g0346/GrapeMHv01_03g1226/GrapeMHv01_01g0798/GrapeMHv01_02g0355/GrapeMHv01_19g1327/GrapeMHv01_04g0012/GrapeMHv01_15g0181/…	GrapeMHv01_19g0979/GrapeMHv01_12g1093/GrapeMHv01_16g0833/GrapeMHv01_14g0808/GrapeMHv01_05g0373/GrapeMHv01_01g0311/GrapeMHv01_03g0946/GrapeMHv01_15g0402/GrapeMHv01_13g0880/GrapeMHv01_04g0316/GrapeMHv01_19g0418/GrapeMHv01_01g0177/GrapeMHv01_06g0630/GrapeMHv01_05g1158/GrapeMHv01_12g0346/GrapeMHv01_03g1226/GrapeMHv01_01g0798/GrapeMHv01_02g0355/GrapeMHv01_19g1327/GrapeMHv01_04g0012/GrapeMHv01_15g0181/…	54	vvi00740	Riboflavin metabolism	15/3415	15/4423	0.0205143	0.100862	GrapeMHv01_15g1123/GrapeMHv01_02g0360/GrapeMHv01_11g0105/GrapeMHv01_08g1427/GrapeMHv01_12g0068/GrapeMHv01_05g1692/GrapeMHv01_04g1730/GrapeMHv01_12g0067/GrapeMHv01_07g0439/GrapeMHv01_01g0568/GrapeMHv01_10g0480/GrapeMHv01_12g0380/GrapeMHv01_06g1047/GrapeMHv01_10g1537/GrapeMHv01_04g1669	GrapeMHv01_15g1123/GrapeMHv01_02g0360/GrapeMHv01_11g0105/GrapeMHv01_08g1427/GrapeMHv01_12g0068/GrapeMHv01_05g1692/GrapeMHv01_04g1730/GrapeMHv01_12g0067/GrapeMHv01_07g0439/GrapeMHv01_01g0568/GrapeMHv01_10g0480/GrapeMHv01_12g0380/GrapeMHv01_06g1047/GrapeMHv01_10g1537/GrapeMHv01_04g1669	vvi:100246468/vvi:100261521/vvi:100255983/vvi:100245297/vvi:100253969/vvi:100243902/vvi:100261651/vvi:100259105/vvi:100241208/vvi:100261163/vvi:100854313/vvi:100257400/vvi:100267389/vvi:100254929/vvi:100264997	15
BP	GO:0043039	tRNA aminoacylation	54/5536	63/8191	0.000863054	0.00423601	GrapeMHv01_19g0979/GrapeMHv01_12g1093/GrapeMHv01_16g0833/GrapeMHv01_14g0808/GrapeMHv01_05g0373/GrapeMHv01_01g0311/GrapeMHv01_03g0946/GrapeMHv01_15g0402/GrapeMHv01_13g0880/GrapeMHv01_04g0316/GrapeMHv01_19g0418/GrapeMHv01_01g0177/GrapeMHv01_06g0630/GrapeMHv01_05g1158/GrapeMHv01_12g0346/GrapeMHv01_03g1226/GrapeMHv01_01g0798/GrapeMHv01_02g0355/GrapeMHv01_19g1327/GrapeMHv01_04g0012/GrapeMHv01_15g0181/…	GrapeMHv01_19g0979/GrapeMHv01_12g1093/GrapeMHv01_16g0833/GrapeMHv01_14g0808/GrapeMHv01_05g0373/GrapeMHv01_01g0311/GrapeMHv01_03g0946/GrapeMHv01_15g0402/GrapeMHv01_13g0880/GrapeMHv01_04g0316/GrapeMHv01_19g0418/GrapeMHv01_01g0177/GrapeMHv01_06g0630/GrapeMHv01_05g1158/GrapeMHv01_12g0346/GrapeMHv01_03g1226/GrapeMHv01_01g0798/GrapeMHv01_02g0355/GrapeMHv01_19g1327/GrapeMHv01_04g0012/GrapeMHv01_15g0181/…	54	vvi00340	Histidine metabolism	15/3415	17/4423	0.219511	0.518045	GrapeMHv01_03g0449/GrapeMHv01_14g1279/GrapeMHv01_01g0777/GrapeMHv01_06g0856/GrapeMHv01_19g0825/GrapeMHv01_17g0854/GrapeMHv01_08g1093/GrapeMHv01_18g1462/GrapeMHv01_14g1636/GrapeMHv01_06g0845/GrapeMHv01_12g1333/GrapeMHv01_05g0555/GrapeMHv01_18g2218/GrapeMHv01_18g1457/GrapeMHv01_04g1444	GrapeMHv01_03g0449/GrapeMHv01_14g1279/GrapeMHv01_01g0777/GrapeMHv01_06g0856/GrapeMHv01_19g0825/GrapeMHv01_17g0854/GrapeMHv01_08g1093/GrapeMHv01_18g1462/GrapeMHv01_14g1636/GrapeMHv01_06g0845/GrapeMHv01_12g1333/GrapeMHv01_05g0555/GrapeMHv01_18g2218/GrapeMHv01_18g1457/GrapeMHv01_04g1444	vvi:100260677/vvi:100258301/vvi:100267386/vvi:100255576/vvi:100262276/vvi:100262043/vvi:100251095/vvi:100258141/vvi:100259296/vvi:100253650/vvi:100256118/vvi:100264953/vvi:100852521/vvi:100253086/vvi:100247106	15
BP	GO:0046034	ATP metabolic process	54/5536	63/8191	0.000863054	0.00423601	GrapeMHv01_06g1345/GrapeMHv01_19g0576/GrapeMHv01_04g1425/GrapeMHv01_06g0606/GrapeMHv01_04g0091/GrapeMHv01_09g0211/GrapeMHv01_04g0041/GrapeMHv01_19g0723/GrapeMHv01_08g1153/novel.1157/GrapeMHv01_04g0572/GrapeMHv01_10g0113/GrapeMHv01_16g1011/GrapeMHv01_03g0943/GrapeMHv01_19g1138/GrapeMHv01_16g0600/GrapeMHv01_08g0268/GrapeMHv01_10g0154/GrapeMHv01_14g1475/GrapeMHv01_05g0665/GrapeMHv01_11g0154/GrapeMHv…	GrapeMHv01_06g1345/GrapeMHv01_19g0576/GrapeMHv01_04g1425/GrapeMHv01_06g0606/GrapeMHv01_04g0091/GrapeMHv01_09g0211/GrapeMHv01_04g0041/GrapeMHv01_19g0723/GrapeMHv01_08g1153/-/GrapeMHv01_04g0572/GrapeMHv01_10g0113/GrapeMHv01_16g1011/GrapeMHv01_03g0943/GrapeMHv01_19g1138/GrapeMHv01_16g0600/GrapeMHv01_08g0268/GrapeMHv01_10g0154/GrapeMHv01_14g1475/GrapeMHv01_05g0665/GrapeMHv01_11g0154/GrapeMHv01_18g019…	54	vvi00780	Biotin metabolism	14/3415	16/4423	0.257559	0.591797	GrapeMHv01_17g0180/GrapeMHv01_08g1521/GrapeMHv01_05g1435/GrapeMHv01_09g0057/GrapeMHv01_01g1343/GrapeMHv01_09g0668/GrapeMHv01_12g0586/GrapeMHv01_06g0751/GrapeMHv01_08g1520/GrapeMHv01_08g1413/GrapeMHv01_18g0406/GrapeMHv01_12g0947/GrapeMHv01_07g0349/GrapeMHv01_10g0951	GrapeMHv01_17g0180/GrapeMHv01_08g1521/GrapeMHv01_05g1435/GrapeMHv01_09g0057/GrapeMHv01_01g1343/GrapeMHv01_09g0668/GrapeMHv01_12g0586/GrapeMHv01_06g0751/GrapeMHv01_08g1520/GrapeMHv01_08g1413/GrapeMHv01_18g0406/GrapeMHv01_12g0947/GrapeMHv01_07g0349/GrapeMHv01_10g0951	vvi:100254351/vvi:100241750/vvi:100255986/vvi:100253210/vvi:100257887/vvi:100268118/vvi:100244832/vvi:100241680/vvi:109123025/vvi:100250344/vvi:100248922/vvi:100264168/vvi:100266972/vvi:100258842	14
BP	GO:0072521	purine-containing compound metabolic process	73/5536	88/8191	0.000876291	0.00425753	GrapeMHv01_13g0519/GrapeMHv01_06g1345/GrapeMHv01_19g0576/GrapeMHv01_06g0068/GrapeMHv01_04g1425/GrapeMHv01_06g0606/GrapeMHv01_02g0349/GrapeMHv01_04g0091/GrapeMHv01_03g0424/GrapeMHv01_09g0211/GrapeMHv01_04g0041/GrapeMHv01_07g1627/GrapeMHv01_14g0517/GrapeMHv01_19g0723/GrapeMHv01_18g0046/GrapeMHv01_08g1153/GrapeMHv01_09g0091/novel.1157/GrapeMHv01_01g0712/GrapeMHv01_17g0896/GrapeMHv01_04g0572/GrapeMHv…	GrapeMHv01_13g0519/GrapeMHv01_06g1345/GrapeMHv01_19g0576/GrapeMHv01_06g0068/GrapeMHv01_04g1425/GrapeMHv01_06g0606/GrapeMHv01_02g0349/GrapeMHv01_04g0091/GrapeMHv01_03g0424/GrapeMHv01_09g0211/GrapeMHv01_04g0041/GrapeMHv01_07g1627/GrapeMHv01_14g0517/GrapeMHv01_19g0723/GrapeMHv01_18g0046/GrapeMHv01_08g1153/GrapeMHv01_09g0091/-/GrapeMHv01_01g0712/GrapeMHv01_17g0896/GrapeMHv01_04g0572/GrapeMHv01_10g011…	73	vvi00908	Zeatin biosynthesis	14/3415	20/4423	0.850338	1	GrapeMHv01_18g1170/GrapeMHv01_07g2133/GrapeMHv01_09g0883/GrapeMHv01_19g0222/GrapeMHv01_08g1668/GrapeMHv01_08g1230/GrapeMHv01_07g1348/GrapeMHv01_04g0202/GrapeMHv01_13g1328/GrapeMHv01_08g1232/GrapeMHv01_18g2281/GrapeMHv01_06g0447/GrapeMHv01_14g1011/GrapeMHv01_08g0571	GrapeMHv01_18g1170/GrapeMHv01_07g2133/GrapeMHv01_09g0883/GrapeMHv01_19g0222/GrapeMHv01_08g1668/GrapeMHv01_08g1230/GrapeMHv01_07g1348/GrapeMHv01_04g0202/GrapeMHv01_13g1328/GrapeMHv01_08g1232/GrapeMHv01_18g2281/GrapeMHv01_06g0447/GrapeMHv01_14g1011/GrapeMHv01_08g0571	vvi:100267760/vvi:100263730/vvi:100261184/vvi:100245121/vvi:100262460/vvi:100248767/vvi:100245931/vvi:100245801/vvi:100256802/vvi:100246902/vvi:100247527/vvi:100251208/vvi:100258332/vvi:100246560	14
BP	GO:0006754	ATP biosynthetic process	47/5536	54/8191	0.000911229	0.00438301	GrapeMHv01_06g1345/GrapeMHv01_19g0576/GrapeMHv01_04g1425/GrapeMHv01_06g0606/GrapeMHv01_04g0091/GrapeMHv01_09g0211/GrapeMHv01_04g0041/GrapeMHv01_19g0723/GrapeMHv01_08g1153/novel.1157/GrapeMHv01_04g0572/GrapeMHv01_10g0113/GrapeMHv01_16g1011/GrapeMHv01_03g0943/GrapeMHv01_19g1138/GrapeMHv01_16g0600/GrapeMHv01_08g0268/GrapeMHv01_10g0154/GrapeMHv01_14g1475/GrapeMHv01_05g0665/GrapeMHv01_11g0154/GrapeMHv…	GrapeMHv01_06g1345/GrapeMHv01_19g0576/GrapeMHv01_04g1425/GrapeMHv01_06g0606/GrapeMHv01_04g0091/GrapeMHv01_09g0211/GrapeMHv01_04g0041/GrapeMHv01_19g0723/GrapeMHv01_08g1153/-/GrapeMHv01_04g0572/GrapeMHv01_10g0113/GrapeMHv01_16g1011/GrapeMHv01_03g0943/GrapeMHv01_19g1138/GrapeMHv01_16g0600/GrapeMHv01_08g0268/GrapeMHv01_10g0154/GrapeMHv01_14g1475/GrapeMHv01_05g0665/GrapeMHv01_11g0154/GrapeMHv01_18g155…	47	vvi01040	Biosynthesis of unsaturated fatty acids	14/3415	20/4423	0.850338	1	GrapeMHv01_13g0846/GrapeMHv01_13g0361/GrapeMHv01_05g0981/GrapeMHv01_05g1632/GrapeMHv01_01g0611/GrapeMHv01_02g0706/GrapeMHv01_08g1418/GrapeMHv01_06g1053/GrapeMHv01_07g0360/GrapeMHv01_07g0483/GrapeMHv01_01g0620/GrapeMHv01_15g1112/GrapeMHv01_13g0829/GrapeMHv01_05g1633	GrapeMHv01_13g0846/GrapeMHv01_13g0361/GrapeMHv01_05g0981/GrapeMHv01_05g1632/GrapeMHv01_01g0611/GrapeMHv01_02g0706/GrapeMHv01_08g1418/GrapeMHv01_06g1053/GrapeMHv01_07g0360/GrapeMHv01_07g0483/GrapeMHv01_01g0620/GrapeMHv01_15g1112/GrapeMHv01_13g0829/GrapeMHv01_05g1633	vvi:100255873/vvi:100266766/vvi:100247651/vvi:100252677/vvi:100257722/vvi:100257386/vvi:100252129/vvi:100255240/vvi:100255430/vvi:100261741/vvi:100257681/vvi:100256759/vvi:100257524/vvi:100242444	14
BP	GO:0044248	cellular catabolic process	135/5536	172/8191	0.000969142	0.00461542	GrapeMHv01_06g1345/GrapeMHv01_08g0025/GrapeMHv01_19g0242/GrapeMHv01_07g1479/GrapeMHv01_07g1289/GrapeMHv01_08g0739/GrapeMHv01_04g1425/GrapeMHv01_06g0606/GrapeMHv01_19g0957/GrapeMHv01_03g0736/GrapeMHv01_10g1508/GrapeMHv01_18g1128/GrapeMHv01_04g1274/GrapeMHv01_06g0374/GrapeMHv01_03g0346/GrapeMHv01_05g1583/GrapeMHv01_11g0719/GrapeMHv01_01g0277/GrapeMHv01_15g0887/GrapeMHv01_02g0172/GrapeMHv01_05g1352/…	GrapeMHv01_06g1345/GrapeMHv01_08g0025/GrapeMHv01_19g0242/GrapeMHv01_07g1479/GrapeMHv01_07g1289/GrapeMHv01_08g0739/GrapeMHv01_04g1425/GrapeMHv01_06g0606/GrapeMHv01_19g0957/GrapeMHv01_03g0736/GrapeMHv01_10g1508/GrapeMHv01_18g1128/GrapeMHv01_04g1274/GrapeMHv01_06g0374/GrapeMHv01_03g0346/GrapeMHv01_05g1583/GrapeMHv01_11g0719/GrapeMHv01_01g0277/GrapeMHv01_15g0887/GrapeMHv01_02g0172/GrapeMHv01_05g1352/…	135	vvi00450	Selenocompound metabolism	13/3415	15/4423	0.300686	0.605114	GrapeMHv01_08g1655/GrapeMHv01_Sca0150/GrapeMHv01_06g0060/GrapeMHv01_08g1312/GrapeMHv01_05g1158/GrapeMHv01_14g1424/GrapeMHv01_13g0336/GrapeMHv01_08g0165/GrapeMHv01_06g0157/GrapeMHv01_05g0640/GrapeMHv01_18g1262/GrapeMHv01_02g0258/GrapeMHv01_07g2233	GrapeMHv01_08g1655/GrapeMHv01_Sca0150/GrapeMHv01_06g0060/GrapeMHv01_08g1312/GrapeMHv01_05g1158/GrapeMHv01_14g1424/GrapeMHv01_13g0336/GrapeMHv01_08g0165/GrapeMHv01_06g0157/GrapeMHv01_05g0640/GrapeMHv01_18g1262/GrapeMHv01_02g0258/GrapeMHv01_07g2233	vvi:100262307/vvi:100264437/vvi:100242762/vvi:100260731/vvi:100257273/vvi:100267880/vvi:100251286/vvi:100248500/vvi:100246217/vvi:100259752/vvi:100252345/vvi:100253026/vvi:100253638	13
BP	GO:0009072	aromatic amino acid family metabolic process	17/5536	17/8191	0.00127099	0.00599358	GrapeMHv01_19g0242/GrapeMHv01_02g0779/GrapeMHv01_03g0736/GrapeMHv01_06g0957/GrapeMHv01_10g0105/GrapeMHv01_03g0735/GrapeMHv01_07g0421/GrapeMHv01_12g0484/GrapeMHv01_14g1496/GrapeMHv01_10g0199/GrapeMHv01_13g0595/GrapeMHv01_06g0907/GrapeMHv01_06g0433/GrapeMHv01_13g0130/GrapeMHv01_19g0172/GrapeMHv01_13g0057/GrapeMHv01_18g0534	GrapeMHv01_19g0242/GrapeMHv01_02g0779/GrapeMHv01_03g0736/GrapeMHv01_06g0957/GrapeMHv01_10g0105/GrapeMHv01_03g0735/GrapeMHv01_07g0421/GrapeMHv01_12g0484/GrapeMHv01_14g1496/GrapeMHv01_10g0199/GrapeMHv01_13g0595/GrapeMHv01_06g0907/GrapeMHv01_06g0433/GrapeMHv01_13g0130/GrapeMHv01_19g0172/GrapeMHv01_13g0057/GrapeMHv01_18g0534	17	vvi00511	Other glycan degradation	13/3415	17/4423	0.658043	0.949564	GrapeMHv01_07g0189/GrapeMHv01_13g0112/GrapeMHv01_13g0279/GrapeMHv01_18g2414/GrapeMHv01_12g1379/GrapeMHv01_14g1988/GrapeMHv01_17g0026/GrapeMHv01_03g0785/GrapeMHv01_04g1366/GrapeMHv01_06g0345/GrapeMHv01_14g1987/GrapeMHv01_05g0997/GrapeMHv01_13g1580	GrapeMHv01_07g0189/GrapeMHv01_13g0112/GrapeMHv01_13g0279/GrapeMHv01_18g2414/GrapeMHv01_12g1379/GrapeMHv01_14g1988/GrapeMHv01_17g0026/GrapeMHv01_03g0785/GrapeMHv01_04g1366/GrapeMHv01_06g0345/GrapeMHv01_14g1987/GrapeMHv01_05g0997/GrapeMHv01_13g1580	vvi:100247688/vvi:100265715/vvi:100251825/vvi:100246502/vvi:100248921/vvi:100266854/vvi:100249067/vvi:100266190/vvi:100259071/vvi:100255173/vvi:100244533/vvi:100249401/vvi:100240836	13
BP	GO:0006082	organic acid metabolic process	231/5536	306/8191	0.00130517	0.00609503	GrapeMHv01_06g1345/GrapeMHv01_08g0025/GrapeMHv01_19g0242/GrapeMHv01_02g0779/GrapeMHv01_19g0979/GrapeMHv01_14g0125/GrapeMHv01_12g0071/GrapeMHv01_05g1387/GrapeMHv01_12g1093/GrapeMHv01_16g0833/GrapeMHv01_16g1097/GrapeMHv01_10g0050/GrapeMHv01_04g1425/GrapeMHv01_14g0808/GrapeMHv01_06g0606/GrapeMHv01_03g0736/GrapeMHv01_05g0373/GrapeMHv01_01g0311/GrapeMHv01_14g0983/GrapeMHv01_06g1037/GrapeMHv01_10g0244/…	GrapeMHv01_06g1345/GrapeMHv01_08g0025/GrapeMHv01_19g0242/GrapeMHv01_02g0779/GrapeMHv01_19g0979/GrapeMHv01_14g0125/GrapeMHv01_12g0071/GrapeMHv01_05g1387/GrapeMHv01_12g1093/GrapeMHv01_16g0833/GrapeMHv01_16g1097/GrapeMHv01_10g0050/GrapeMHv01_04g1425/GrapeMHv01_14g0808/GrapeMHv01_06g0606/GrapeMHv01_03g0736/GrapeMHv01_05g0373/GrapeMHv01_01g0311/GrapeMHv01_14g0983/GrapeMHv01_06g1037/GrapeMHv01_10g0244/…	231	vvi00300	Lysine biosynthesis	12/3415	12/4423	0.0446857	0.185321	GrapeMHv01_12g0968/GrapeMHv01_15g0644/novel.128/GrapeMHv01_03g0985/GrapeMHv01_14g1980/GrapeMHv01_08g0666/GrapeMHv01_18g2322/GrapeMHv01_03g0262/GrapeMHv01_01g0530/GrapeMHv01_05g1691/GrapeMHv01_18g0444/GrapeMHv01_09g0866	GrapeMHv01_12g0968/GrapeMHv01_15g0644/-/GrapeMHv01_03g0985/GrapeMHv01_14g1980/GrapeMHv01_08g0666/GrapeMHv01_18g2322/GrapeMHv01_03g0262/GrapeMHv01_01g0530/GrapeMHv01_05g1691/GrapeMHv01_18g0444/GrapeMHv01_09g0866	vvi:100253830/vvi:100262665/vvi:100265358/vvi:100244650/vvi:100260089/vvi:100241380/vvi:100258602/vvi:100267777/vvi:100245641/vvi:100268085/vvi:100267796/vvi:100265358	12
BP	GO:0043436	oxoacid metabolic process	230/5536	305/8191	0.0014755	0.00682418	GrapeMHv01_06g1345/GrapeMHv01_08g0025/GrapeMHv01_19g0242/GrapeMHv01_02g0779/GrapeMHv01_19g0979/GrapeMHv01_14g0125/GrapeMHv01_12g0071/GrapeMHv01_05g1387/GrapeMHv01_12g1093/GrapeMHv01_16g0833/GrapeMHv01_16g1097/GrapeMHv01_10g0050/GrapeMHv01_04g1425/GrapeMHv01_14g0808/GrapeMHv01_06g0606/GrapeMHv01_03g0736/GrapeMHv01_05g0373/GrapeMHv01_01g0311/GrapeMHv01_14g0983/GrapeMHv01_06g1037/GrapeMHv01_10g0244/…	GrapeMHv01_06g1345/GrapeMHv01_08g0025/GrapeMHv01_19g0242/GrapeMHv01_02g0779/GrapeMHv01_19g0979/GrapeMHv01_14g0125/GrapeMHv01_12g0071/GrapeMHv01_05g1387/GrapeMHv01_12g1093/GrapeMHv01_16g0833/GrapeMHv01_16g1097/GrapeMHv01_10g0050/GrapeMHv01_04g1425/GrapeMHv01_14g0808/GrapeMHv01_06g0606/GrapeMHv01_03g0736/GrapeMHv01_05g0373/GrapeMHv01_01g0311/GrapeMHv01_14g0983/GrapeMHv01_06g1037/GrapeMHv01_10g0244/…	230	vvi00750	Vitamin B6 metabolism	12/3415	14/4423	0.349101	0.633753	GrapeMHv01_16g1187/GrapeMHv01_09g0206/GrapeMHv01_09g0207/GrapeMHv01_11g0122/GrapeMHv01_04g1257/GrapeMHv01_11g0040/GrapeMHv01_04g0692/GrapeMHv01_09g0410/GrapeMHv01_14g0884/GrapeMHv01_18g0582/GrapeMHv01_15g0868/GrapeMHv01_06g0910	GrapeMHv01_16g1187/GrapeMHv01_09g0206/GrapeMHv01_09g0207/GrapeMHv01_11g0122/GrapeMHv01_04g1257/GrapeMHv01_11g0040/GrapeMHv01_04g0692/GrapeMHv01_09g0410/GrapeMHv01_14g0884/GrapeMHv01_18g0582/GrapeMHv01_15g0868/GrapeMHv01_06g0910	vvi:100258867/vvi:100248102/vvi:100242977/vvi:100259473/vvi:100854216/vvi:100266217/vvi:100257746/vvi:100242970/vvi:100251978/vvi:100267813/vvi:100246846/vvi:100267348	12
BP	GO:0006733	oxidoreduction coenzyme metabolic process	45/5536	52/8191	0.00153703	0.00684549	GrapeMHv01_18g0241/GrapeMHv01_06g1345/GrapeMHv01_04g1425/GrapeMHv01_06g0606/GrapeMHv01_07g0799/GrapeMHv01_04g0041/GrapeMHv01_08g1153/GrapeMHv01_14g0463/GrapeMHv01_16g1011/GrapeMHv01_03g0943/GrapeMHv01_19g1138/GrapeMHv01_16g0600/GrapeMHv01_08g0268/GrapeMHv01_10g0154/GrapeMHv01_01g0422/GrapeMHv01_02g0088/GrapeMHv01_14g1475/GrapeMHv01_05g0665/GrapeMHv01_11g0154/GrapeMHv01_19g0030/GrapeMHv01_13g0745/…	GrapeMHv01_18g0241/GrapeMHv01_06g1345/GrapeMHv01_04g1425/GrapeMHv01_06g0606/GrapeMHv01_07g0799/GrapeMHv01_04g0041/GrapeMHv01_08g1153/GrapeMHv01_14g0463/GrapeMHv01_16g1011/GrapeMHv01_03g0943/GrapeMHv01_19g1138/GrapeMHv01_16g0600/GrapeMHv01_08g0268/GrapeMHv01_10g0154/GrapeMHv01_01g0422/GrapeMHv01_02g0088/GrapeMHv01_14g1475/GrapeMHv01_05g0665/GrapeMHv01_11g0154/GrapeMHv01_19g0030/GrapeMHv01_13g0745/…	45	vvi00290	Valine, leucine and isoleucine biosynthesis	12/3415	15/4423	0.542762	0.877342	GrapeMHv01_07g0601/GrapeMHv01_05g1387/GrapeMHv01_17g0113/GrapeMHv01_05g0986/GrapeMHv01_08g1202/GrapeMHv01_02g0695/GrapeMHv01_12g1114/GrapeMHv01_07g0195/GrapeMHv01_05g0908/GrapeMHv01_08g0160/GrapeMHv01_05g1666/GrapeMHv01_18g0706	GrapeMHv01_07g0601/GrapeMHv01_05g1387/GrapeMHv01_17g0113/GrapeMHv01_05g0986/GrapeMHv01_08g1202/GrapeMHv01_02g0695/GrapeMHv01_12g1114/GrapeMHv01_07g0195/GrapeMHv01_05g0908/GrapeMHv01_08g0160/GrapeMHv01_05g1666/GrapeMHv01_18g0706	vvi:100853545/vvi:100249820/vvi:100243927/vvi:100242520/vvi:100248644/vvi:100241307/vvi:100259968/vvi:100256605/vvi:100251128/vvi:100251885/vvi:100261174/vvi:100260903	12
BP	GO:0016052	carbohydrate catabolic process	45/5536	52/8191	0.00153703	0.00684549	GrapeMHv01_06g1345/GrapeMHv01_02g0825/GrapeMHv01_02g1305/GrapeMHv01_04g1425/GrapeMHv01_12g0694/GrapeMHv01_08g0267/GrapeMHv01_06g0606/GrapeMHv01_15g1107/GrapeMHv01_15g1108/GrapeMHv01_19g0981/GrapeMHv01_04g0041/GrapeMHv01_02g0213/GrapeMHv01_08g1153/GrapeMHv01_16g1011/GrapeMHv01_03g0943/GrapeMHv01_19g1138/GrapeMHv01_16g0600/GrapeMHv01_05g0932/GrapeMHv01_08g0268/GrapeMHv01_10g0154/GrapeMHv01_05g0928/…	GrapeMHv01_06g1345/GrapeMHv01_02g0825/GrapeMHv01_02g1305/GrapeMHv01_04g1425/GrapeMHv01_12g0694/GrapeMHv01_08g0267/GrapeMHv01_06g0606/GrapeMHv01_15g1107/GrapeMHv01_15g1108/GrapeMHv01_19g0981/GrapeMHv01_04g0041/GrapeMHv01_02g0213/GrapeMHv01_08g1153/GrapeMHv01_16g1011/GrapeMHv01_03g0943/GrapeMHv01_19g1138/GrapeMHv01_16g0600/GrapeMHv01_05g0932/GrapeMHv01_08g0268/GrapeMHv01_10g0154/GrapeMHv01_05g0928/…	45	vvi00073	Cutin, suberine and wax biosynthesis	12/3415	27/4423	0.999954	1	GrapeMHv01_13g0766/GrapeMHv01_15g0300/GrapeMHv01_05g0886/novel.1064/GrapeMHv01_01g0508/GrapeMHv01_07g1154/GrapeMHv01_01g1017/GrapeMHv01_02g0338/GrapeMHv01_07g1156/GrapeMHv01_07g0207/GrapeMHv01_04g0700/GrapeMHv01_07g2297	GrapeMHv01_13g0766/GrapeMHv01_15g0300/GrapeMHv01_05g0886/-/GrapeMHv01_01g0508/GrapeMHv01_07g1154/GrapeMHv01_01g1017/GrapeMHv01_02g0338/GrapeMHv01_07g1156/GrapeMHv01_07g0207/GrapeMHv01_04g0700/GrapeMHv01_07g2297	vvi:100245465/vvi:100243849/vvi:100264814/vvi:100243849/vvi:100242160/vvi:100259592/vvi:100258457/vvi:100247907/vvi:100264774/vvi:100249378/vvi:100256029/vvi:100259393	12
BP	GO:0019362	pyridine nucleotide metabolic process	45/5536	52/8191	0.00153703	0.00684549	GrapeMHv01_18g0241/GrapeMHv01_06g1345/GrapeMHv01_04g1425/GrapeMHv01_06g0606/GrapeMHv01_07g0799/GrapeMHv01_04g0041/GrapeMHv01_08g1153/GrapeMHv01_14g0463/GrapeMHv01_16g1011/GrapeMHv01_03g0943/GrapeMHv01_19g1138/GrapeMHv01_16g0600/GrapeMHv01_08g0268/GrapeMHv01_10g0154/GrapeMHv01_01g0422/GrapeMHv01_02g0088/GrapeMHv01_14g1475/GrapeMHv01_05g0665/GrapeMHv01_11g0154/GrapeMHv01_19g0030/GrapeMHv01_13g0745/…	GrapeMHv01_18g0241/GrapeMHv01_06g1345/GrapeMHv01_04g1425/GrapeMHv01_06g0606/GrapeMHv01_07g0799/GrapeMHv01_04g0041/GrapeMHv01_08g1153/GrapeMHv01_14g0463/GrapeMHv01_16g1011/GrapeMHv01_03g0943/GrapeMHv01_19g1138/GrapeMHv01_16g0600/GrapeMHv01_08g0268/GrapeMHv01_10g0154/GrapeMHv01_01g0422/GrapeMHv01_02g0088/GrapeMHv01_14g1475/GrapeMHv01_05g0665/GrapeMHv01_11g0154/GrapeMHv01_19g0030/GrapeMHv01_13g0745/…	45	vvi04122	Sulfur relay system	11/3415	11/4423	0.0579181	0.207101	GrapeMHv01_18g2318/GrapeMHv01_19g0773/GrapeMHv01_13g1559/GrapeMHv01_15g0884/GrapeMHv01_17g0349/GrapeMHv01_08g1638/GrapeMHv01_07g0464/GrapeMHv01_06g0141/GrapeMHv01_19g1423/GrapeMHv01_15g0676/GrapeMHv01_18g0150	GrapeMHv01_18g2318/GrapeMHv01_19g0773/GrapeMHv01_13g1559/GrapeMHv01_15g0884/GrapeMHv01_17g0349/GrapeMHv01_08g1638/GrapeMHv01_07g0464/GrapeMHv01_06g0141/GrapeMHv01_19g1423/GrapeMHv01_15g0676/GrapeMHv01_18g0150	vvi:100246543/vvi:100248765/vvi:100264746/vvi:100853557/vvi:100249131/vvi:100252179/vvi:104878163/vvi:100266786/vvi:100261543/vvi:100257432/vvi:100242135	11
BP	GO:0046496	nicotinamide nucleotide metabolic process	45/5536	52/8191	0.00153703	0.00684549	GrapeMHv01_18g0241/GrapeMHv01_06g1345/GrapeMHv01_04g1425/GrapeMHv01_06g0606/GrapeMHv01_07g0799/GrapeMHv01_04g0041/GrapeMHv01_08g1153/GrapeMHv01_14g0463/GrapeMHv01_16g1011/GrapeMHv01_03g0943/GrapeMHv01_19g1138/GrapeMHv01_16g0600/GrapeMHv01_08g0268/GrapeMHv01_10g0154/GrapeMHv01_01g0422/GrapeMHv01_02g0088/GrapeMHv01_14g1475/GrapeMHv01_05g0665/GrapeMHv01_11g0154/GrapeMHv01_19g0030/GrapeMHv01_13g0745/…	GrapeMHv01_18g0241/GrapeMHv01_06g1345/GrapeMHv01_04g1425/GrapeMHv01_06g0606/GrapeMHv01_07g0799/GrapeMHv01_04g0041/GrapeMHv01_08g1153/GrapeMHv01_14g0463/GrapeMHv01_16g1011/GrapeMHv01_03g0943/GrapeMHv01_19g1138/GrapeMHv01_16g0600/GrapeMHv01_08g0268/GrapeMHv01_10g0154/GrapeMHv01_01g0422/GrapeMHv01_02g0088/GrapeMHv01_14g1475/GrapeMHv01_05g0665/GrapeMHv01_11g0154/GrapeMHv01_19g0030/GrapeMHv01_13g0745/…	45	vvi00590	Arachidonic acid metabolism	11/3415	12/4423	0.203475	0.490001	GrapeMHv01_02g0371/GrapeMHv01_13g0227/GrapeMHv01_Sca0012/GrapeMHv01_08g1351/GrapeMHv01_18g1329/GrapeMHv01_07g1354/GrapeMHv01_05g1437/GrapeMHv01_02g0370/GrapeMHv01_04g0617/GrapeMHv01_05g1634/GrapeMHv01_09g0930	GrapeMHv01_02g0371/GrapeMHv01_13g0227/GrapeMHv01_Sca0012/GrapeMHv01_08g1351/GrapeMHv01_18g1329/GrapeMHv01_07g1354/GrapeMHv01_05g1437/GrapeMHv01_02g0370/GrapeMHv01_04g0617/GrapeMHv01_05g1634/GrapeMHv01_09g0930	vvi:100259774/vvi:100243305/vvi:100254495/vvi:100258980/vvi:100248972/vvi:100242497/vvi:100245705/vvi:100254672/vvi:100245697/vvi:100264726/vvi:100247429	11
BP	GO:0072524	pyridine-containing compound metabolic process	48/5536	56/8191	0.0016832	0.00742769	GrapeMHv01_18g0241/GrapeMHv01_06g1345/GrapeMHv01_06g1428/GrapeMHv01_04g1425/GrapeMHv01_06g0606/GrapeMHv01_07g0799/GrapeMHv01_04g0041/GrapeMHv01_08g1153/GrapeMHv01_14g0463/GrapeMHv01_16g1011/GrapeMHv01_03g0943/GrapeMHv01_19g1138/GrapeMHv01_16g0600/GrapeMHv01_08g0268/GrapeMHv01_10g0154/GrapeMHv01_01g0422/GrapeMHv01_02g0088/GrapeMHv01_14g1475/GrapeMHv01_05g0665/GrapeMHv01_11g0154/GrapeMHv01_19g0030/…	GrapeMHv01_18g0241/GrapeMHv01_06g1345/GrapeMHv01_06g1428/GrapeMHv01_04g1425/GrapeMHv01_06g0606/GrapeMHv01_07g0799/GrapeMHv01_04g0041/GrapeMHv01_08g1153/GrapeMHv01_14g0463/GrapeMHv01_16g1011/GrapeMHv01_03g0943/GrapeMHv01_19g1138/GrapeMHv01_16g0600/GrapeMHv01_08g0268/GrapeMHv01_10g0154/GrapeMHv01_01g0422/GrapeMHv01_02g0088/GrapeMHv01_14g1475/GrapeMHv01_05g0665/GrapeMHv01_11g0154/GrapeMHv01_19g0030/…	48	vvi00196	Photosynthesis - antenna proteins	11/3415	16/4423	0.864614	1	GrapeMHv01_12g0851/GrapeMHv01_19g0445/GrapeMHv01_01g1448/GrapeMHv01_07g1782/GrapeMHv01_13g0589/GrapeMHv01_12g0946/GrapeMHv01_19g0012/GrapeMHv01_10g0928/GrapeMHv01_08g0978/GrapeMHv01_15g0208/GrapeMHv01_18g0032	GrapeMHv01_12g0851/GrapeMHv01_19g0445/GrapeMHv01_01g1448/GrapeMHv01_07g1782/GrapeMHv01_13g0589/GrapeMHv01_12g0946/GrapeMHv01_19g0012/GrapeMHv01_10g0928/GrapeMHv01_08g0978/GrapeMHv01_15g0208/GrapeMHv01_18g0032	vvi:100254533/vvi:100260599/vvi:100266036/vvi:100252066/vvi:100263275/vvi:100241887/vvi:100245214/vvi:100252004/vvi:100266604/vvi:100232927/vvi:100256544	11
BP	GO:0016579	protein deubiquitination	26/5536	28/8191	0.00172205	0.0074622	GrapeMHv01_07g0154/GrapeMHv01_04g0887/GrapeMHv01_09g0861/novel.553/GrapeMHv01_07g0473/GrapeMHv01_04g0338/GrapeMHv01_07g0993/GrapeMHv01_08g0070/GrapeMHv01_09g0213/GrapeMHv01_04g0611/GrapeMHv01_06g0045/GrapeMHv01_17g0568/GrapeMHv01_06g0048/GrapeMHv01_19g0471/GrapeMHv01_13g0951/GrapeMHv01_13g1305/GrapeMHv01_11g0629/GrapeMHv01_19g1522/GrapeMHv01_19g0467/GrapeMHv01_02g0907/GrapeMHv01_19g0018/GrapeMHv0…	GrapeMHv01_07g0154/GrapeMHv01_04g0887/GrapeMHv01_09g0861/-/GrapeMHv01_07g0473/GrapeMHv01_04g0338/GrapeMHv01_07g0993/GrapeMHv01_08g0070/GrapeMHv01_09g0213/GrapeMHv01_04g0611/GrapeMHv01_06g0045/GrapeMHv01_17g0568/GrapeMHv01_06g0048/GrapeMHv01_19g0471/GrapeMHv01_13g0951/GrapeMHv01_13g1305/GrapeMHv01_11g0629/GrapeMHv01_19g1522/GrapeMHv01_19g0467/GrapeMHv01_02g0907/GrapeMHv01_19g0018/GrapeMHv01_07g038…	26	vvi00904	Diterpenoid biosynthesis	10/3415	21/4423	0.999321	1	GrapeMHv01_19g1467/GrapeMHv01_15g0692/GrapeMHv01_15g0319/GrapeMHv01_04g1062/GrapeMHv01_09g0486/GrapeMHv01_19g1229/GrapeMHv01_10g1000/GrapeMHv01_18g0991/GrapeMHv01_05g0181/GrapeMHv01_19g1226	GrapeMHv01_19g1467/GrapeMHv01_15g0692/GrapeMHv01_15g0319/GrapeMHv01_04g1062/GrapeMHv01_09g0486/GrapeMHv01_19g1229/GrapeMHv01_10g1000/GrapeMHv01_18g0991/GrapeMHv01_05g0181/GrapeMHv01_19g1226	vvi:100267397/vvi:100257500/vvi:100251295/vvi:100255041/vvi:100265167/vvi:100264177/vvi:100244543/vvi:100255742/vvi:100258599/vvi:100248356	10
BP	GO:0070646	protein modification by small protein removal	26/5536	28/8191	0.00172205	0.0074622	GrapeMHv01_07g0154/GrapeMHv01_04g0887/GrapeMHv01_09g0861/novel.553/GrapeMHv01_07g0473/GrapeMHv01_04g0338/GrapeMHv01_07g0993/GrapeMHv01_08g0070/GrapeMHv01_09g0213/GrapeMHv01_04g0611/GrapeMHv01_06g0045/GrapeMHv01_17g0568/GrapeMHv01_06g0048/GrapeMHv01_19g0471/GrapeMHv01_13g0951/GrapeMHv01_13g1305/GrapeMHv01_11g0629/GrapeMHv01_19g1522/GrapeMHv01_19g0467/GrapeMHv01_02g0907/GrapeMHv01_19g0018/GrapeMHv0…	GrapeMHv01_07g0154/GrapeMHv01_04g0887/GrapeMHv01_09g0861/-/GrapeMHv01_07g0473/GrapeMHv01_04g0338/GrapeMHv01_07g0993/GrapeMHv01_08g0070/GrapeMHv01_09g0213/GrapeMHv01_04g0611/GrapeMHv01_06g0045/GrapeMHv01_17g0568/GrapeMHv01_06g0048/GrapeMHv01_19g0471/GrapeMHv01_13g0951/GrapeMHv01_13g1305/GrapeMHv01_11g0629/GrapeMHv01_19g1522/GrapeMHv01_19g0467/GrapeMHv01_02g0907/GrapeMHv01_19g0018/GrapeMHv01_07g038…	26	vvi00531	Glycosaminoglycan degradation	9/3415	14/4423	0.923568	1	GrapeMHv01_17g0730/GrapeMHv01_07g0189/GrapeMHv01_13g0279/GrapeMHv01_13g1402/GrapeMHv01_11g0522/GrapeMHv01_17g0813/GrapeMHv01_14g0220/GrapeMHv01_13g1580/GrapeMHv01_01g1611	GrapeMHv01_17g0730/GrapeMHv01_07g0189/GrapeMHv01_13g0279/GrapeMHv01_13g1402/GrapeMHv01_11g0522/GrapeMHv01_17g0813/GrapeMHv01_14g0220/GrapeMHv01_13g1580/GrapeMHv01_01g1611	vvi:100257028/vvi:100247688/vvi:100251825/vvi:100261888/vvi:100255842/vvi:100246821/vvi:100264954/vvi:100240836/vvi:100257389	9
BP	GO:0006888	ER to Golgi vesicle-mediated transport	16/5536	16/8191	0.00188231	0.00794201	GrapeMHv01_14g0079/GrapeMHv01_06g0522/GrapeMHv01_03g0247/GrapeMHv01_16g1222/GrapeMHv01_19g0181/GrapeMHv01_09g0555/GrapeMHv01_19g0621/GrapeMHv01_05g1222/GrapeMHv01_19g0251/GrapeMHv01_Sca0172/GrapeMHv01_07g1829/GrapeMHv01_07g1830/GrapeMHv01_05g0686/GrapeMHv01_15g0222/GrapeMHv01_Sca0175/GrapeMHv01_Sca0198	GrapeMHv01_14g0079/GrapeMHv01_06g0522/GrapeMHv01_03g0247/GrapeMHv01_16g1222/GrapeMHv01_19g0181/GrapeMHv01_09g0555/GrapeMHv01_19g0621/GrapeMHv01_05g1222/GrapeMHv01_19g0251/GrapeMHv01_Sca0172/GrapeMHv01_07g1829/GrapeMHv01_07g1830/GrapeMHv01_05g0686/GrapeMHv01_15g0222/GrapeMHv01_Sca0175/GrapeMHv01_Sca0198	16	vvi00591	Linoleic acid metabolism	8/3415	13/4423	0.946285	1	GrapeMHv01_06g0772/GrapeMHv01_07g0075/GrapeMHv01_05g0531/GrapeMHv01_06g0774/GrapeMHv01_01g1349/GrapeMHv01_09g0084/GrapeMHv01_08g1351/GrapeMHv01_14g0276	GrapeMHv01_06g0772/GrapeMHv01_07g0075/GrapeMHv01_05g0531/GrapeMHv01_06g0774/GrapeMHv01_01g1349/GrapeMHv01_09g0084/GrapeMHv01_08g1351/GrapeMHv01_14g0276	vvi:100255333/vvi:100854792/vvi:100251097/vvi:100243312/vvi:100244202/vvi:100241150/vvi:100258980/vvi:100232917	8
BP	GO:0009247	glycolipid biosynthetic process	16/5536	16/8191	0.00188231	0.00794201	GrapeMHv01_09g0480/GrapeMHv01_02g0419/GrapeMHv01_06g1278/GrapeMHv01_06g1384/GrapeMHv01_09g1099/GrapeMHv01_04g0604/GrapeMHv01_02g0949/GrapeMHv01_02g0918/GrapeMHv01_11g0514/GrapeMHv01_07g2236/GrapeMHv01_07g1394/GrapeMHv01_19g0732/GrapeMHv01_12g0579/GrapeMHv01_01g0519/GrapeMHv01_06g0688/GrapeMHv01_14g1608	GrapeMHv01_09g0480/GrapeMHv01_02g0419/GrapeMHv01_06g1278/GrapeMHv01_06g1384/GrapeMHv01_09g1099/GrapeMHv01_04g0604/GrapeMHv01_02g0949/GrapeMHv01_02g0918/GrapeMHv01_11g0514/GrapeMHv01_07g2236/GrapeMHv01_07g1394/GrapeMHv01_19g0732/GrapeMHv01_12g0579/GrapeMHv01_01g0519/GrapeMHv01_06g0688/GrapeMHv01_14g1608	16	vvi00902	Monoterpenoid biosynthesis	8/3415	16/4423	0.996201	1	GrapeMHv01_15g1184/GrapeMHv01_06g0091/GrapeMHv01_02g0515/GrapeMHv01_02g0524/GrapeMHv01_02g0993/GrapeMHv01_15g1186/GrapeMHv01_15g1189/novel.370	GrapeMHv01_15g1184/GrapeMHv01_06g0091/GrapeMHv01_02g0515/GrapeMHv01_02g0524/GrapeMHv01_02g0993/GrapeMHv01_15g1186/GrapeMHv01_15g1189/-	vvi:104881903/vvi:100266720/vvi:100855232/vvi:100232891/vvi:100254114/vvi:100243097/vvi:100253349/vvi:100246450	8
BP	GO:0046467	membrane lipid biosynthetic process	16/5536	16/8191	0.00188231	0.00794201	GrapeMHv01_09g0480/GrapeMHv01_02g0419/GrapeMHv01_06g1278/GrapeMHv01_06g1384/GrapeMHv01_09g1099/GrapeMHv01_04g0604/GrapeMHv01_02g0949/GrapeMHv01_02g0918/GrapeMHv01_11g0514/GrapeMHv01_07g2236/GrapeMHv01_07g1394/GrapeMHv01_19g0732/GrapeMHv01_12g0579/GrapeMHv01_01g0519/GrapeMHv01_06g0688/GrapeMHv01_14g1608	GrapeMHv01_09g0480/GrapeMHv01_02g0419/GrapeMHv01_06g1278/GrapeMHv01_06g1384/GrapeMHv01_09g1099/GrapeMHv01_04g0604/GrapeMHv01_02g0949/GrapeMHv01_02g0918/GrapeMHv01_11g0514/GrapeMHv01_07g2236/GrapeMHv01_07g1394/GrapeMHv01_19g0732/GrapeMHv01_12g0579/GrapeMHv01_01g0519/GrapeMHv01_06g0688/GrapeMHv01_14g1608	16	vvi00909	Sesquiterpenoid and triterpenoid biosynthesis	8/3415	41/4423	1	1	GrapeMHv01_03g0028/GrapeMHv01_18g0716/GrapeMHv01_07g0611/GrapeMHv01_03g0993/GrapeMHv01_18g2361/novel.1300/GrapeMHv01_18g0929/GrapeMHv01_03g0992	GrapeMHv01_03g0028/GrapeMHv01_18g0716/GrapeMHv01_07g0611/GrapeMHv01_03g0993/GrapeMHv01_18g2361/-/GrapeMHv01_18g0929/GrapeMHv01_03g0992	vvi:100265798/vvi:100254037/vvi:100262930/vvi:100265235/vvi:100261963/vvi:100261963/vvi:100266013/vvi:100260031	8
BP	GO:0019752	carboxylic acid metabolic process	224/5536	298/8191	0.00225493	0.00943149	GrapeMHv01_06g1345/GrapeMHv01_08g0025/GrapeMHv01_19g0242/GrapeMHv01_02g0779/GrapeMHv01_19g0979/GrapeMHv01_14g0125/GrapeMHv01_12g0071/GrapeMHv01_05g1387/GrapeMHv01_12g1093/GrapeMHv01_16g0833/GrapeMHv01_16g1097/GrapeMHv01_10g0050/GrapeMHv01_04g1425/GrapeMHv01_14g0808/GrapeMHv01_06g0606/GrapeMHv01_03g0736/GrapeMHv01_05g0373/GrapeMHv01_01g0311/GrapeMHv01_14g0983/GrapeMHv01_06g1037/GrapeMHv01_10g0244/…	GrapeMHv01_06g1345/GrapeMHv01_08g0025/GrapeMHv01_19g0242/GrapeMHv01_02g0779/GrapeMHv01_19g0979/GrapeMHv01_14g0125/GrapeMHv01_12g0071/GrapeMHv01_05g1387/GrapeMHv01_12g1093/GrapeMHv01_16g0833/GrapeMHv01_16g1097/GrapeMHv01_10g0050/GrapeMHv01_04g1425/GrapeMHv01_14g0808/GrapeMHv01_06g0606/GrapeMHv01_03g0736/GrapeMHv01_05g0373/GrapeMHv01_01g0311/GrapeMHv01_14g0983/GrapeMHv01_06g1037/GrapeMHv01_10g0244/…	224	vvi00603	Glycosphingolipid biosynthesis - globo and isoglobo series	7/3415	10/4423	0.825273	1	GrapeMHv01_07g0189/GrapeMHv01_13g0279/GrapeMHv01_13g0163/GrapeMHv01_10g0550/GrapeMHv01_10g0536/GrapeMHv01_13g1580/GrapeMHv01_08g0968	GrapeMHv01_07g0189/GrapeMHv01_13g0279/GrapeMHv01_13g0163/GrapeMHv01_10g0550/GrapeMHv01_10g0536/GrapeMHv01_13g1580/GrapeMHv01_08g0968	vvi:100247688/vvi:100251825/vvi:100248541/vvi:100853373/vvi:100263458/vvi:100240836/vvi:100247748	7
BP	GO:0019359	nicotinamide nucleotide biosynthetic process	40/5536	46/8191	0.0023233	0.00955136	GrapeMHv01_18g0241/GrapeMHv01_06g1345/GrapeMHv01_04g1425/GrapeMHv01_06g0606/GrapeMHv01_07g0799/GrapeMHv01_04g0041/GrapeMHv01_08g1153/GrapeMHv01_16g1011/GrapeMHv01_03g0943/GrapeMHv01_19g1138/GrapeMHv01_16g0600/GrapeMHv01_08g0268/GrapeMHv01_10g0154/GrapeMHv01_01g0422/GrapeMHv01_14g1475/GrapeMHv01_05g0665/GrapeMHv01_11g0154/GrapeMHv01_19g0030/GrapeMHv01_13g0745/GrapeMHv01_08g1318/GrapeMHv01_10g0230/…	GrapeMHv01_18g0241/GrapeMHv01_06g1345/GrapeMHv01_04g1425/GrapeMHv01_06g0606/GrapeMHv01_07g0799/GrapeMHv01_04g0041/GrapeMHv01_08g1153/GrapeMHv01_16g1011/GrapeMHv01_03g0943/GrapeMHv01_19g1138/GrapeMHv01_16g0600/GrapeMHv01_08g0268/GrapeMHv01_10g0154/GrapeMHv01_01g0422/GrapeMHv01_14g1475/GrapeMHv01_05g0665/GrapeMHv01_11g0154/GrapeMHv01_19g0030/GrapeMHv01_13g0745/GrapeMHv01_08g1318/GrapeMHv01_10g0230/…	40	vvi00905	Brassinosteroid biosynthesis	7/3415	10/4423	0.825273	1	GrapeMHv01_04g1572/GrapeMHv01_14g1177/GrapeMHv01_04g1462/GrapeMHv01_13g0034/GrapeMHv01_08g0934/GrapeMHv01_09g0519/GrapeMHv01_09g0085	GrapeMHv01_04g1572/GrapeMHv01_14g1177/GrapeMHv01_04g1462/GrapeMHv01_13g0034/GrapeMHv01_08g0934/GrapeMHv01_09g0519/GrapeMHv01_09g0085	vvi:100241065/vvi:100232983/vvi:100259060/vvi:100258692/vvi:100261294/vvi:100263507/vvi:100263428	7
BP	GO:0019363	pyridine nucleotide biosynthetic process	40/5536	46/8191	0.0023233	0.00955136	GrapeMHv01_18g0241/GrapeMHv01_06g1345/GrapeMHv01_04g1425/GrapeMHv01_06g0606/GrapeMHv01_07g0799/GrapeMHv01_04g0041/GrapeMHv01_08g1153/GrapeMHv01_16g1011/GrapeMHv01_03g0943/GrapeMHv01_19g1138/GrapeMHv01_16g0600/GrapeMHv01_08g0268/GrapeMHv01_10g0154/GrapeMHv01_01g0422/GrapeMHv01_14g1475/GrapeMHv01_05g0665/GrapeMHv01_11g0154/GrapeMHv01_19g0030/GrapeMHv01_13g0745/GrapeMHv01_08g1318/GrapeMHv01_10g0230/…	GrapeMHv01_18g0241/GrapeMHv01_06g1345/GrapeMHv01_04g1425/GrapeMHv01_06g0606/GrapeMHv01_07g0799/GrapeMHv01_04g0041/GrapeMHv01_08g1153/GrapeMHv01_16g1011/GrapeMHv01_03g0943/GrapeMHv01_19g1138/GrapeMHv01_16g0600/GrapeMHv01_08g0268/GrapeMHv01_10g0154/GrapeMHv01_01g0422/GrapeMHv01_14g1475/GrapeMHv01_05g0665/GrapeMHv01_11g0154/GrapeMHv01_19g0030/GrapeMHv01_13g0745/GrapeMHv01_08g1318/GrapeMHv01_10g0230/…	40	vvi00966	Glucosinolate biosynthesis	7/3415	13/4423	0.985478	1	GrapeMHv01_07g0601/GrapeMHv01_17g0827/GrapeMHv01_05g0908/GrapeMHv01_06g0230/GrapeMHv01_01g0812/GrapeMHv01_08g0160/GrapeMHv01_18g0706	GrapeMHv01_07g0601/GrapeMHv01_17g0827/GrapeMHv01_05g0908/GrapeMHv01_06g0230/GrapeMHv01_01g0812/GrapeMHv01_08g0160/GrapeMHv01_18g0706	vvi:100853545/vvi:100260432/vvi:100251128/vvi:100260154/vvi:100260341/vvi:100251885/vvi:100260903	7
BP	GO:0072525	pyridine-containing compound biosynthetic process	43/5536	50/8191	0.00256587	0.0104592	GrapeMHv01_18g0241/GrapeMHv01_06g1345/GrapeMHv01_06g1428/GrapeMHv01_04g1425/GrapeMHv01_06g0606/GrapeMHv01_07g0799/GrapeMHv01_04g0041/GrapeMHv01_08g1153/GrapeMHv01_16g1011/GrapeMHv01_03g0943/GrapeMHv01_19g1138/GrapeMHv01_16g0600/GrapeMHv01_08g0268/GrapeMHv01_10g0154/GrapeMHv01_01g0422/GrapeMHv01_14g1475/GrapeMHv01_05g0665/GrapeMHv01_11g0154/GrapeMHv01_19g0030/GrapeMHv01_13g0745/GrapeMHv01_08g1318/…	GrapeMHv01_18g0241/GrapeMHv01_06g1345/GrapeMHv01_06g1428/GrapeMHv01_04g1425/GrapeMHv01_06g0606/GrapeMHv01_07g0799/GrapeMHv01_04g0041/GrapeMHv01_08g1153/GrapeMHv01_16g1011/GrapeMHv01_03g0943/GrapeMHv01_19g1138/GrapeMHv01_16g0600/GrapeMHv01_08g0268/GrapeMHv01_10g0154/GrapeMHv01_01g0422/GrapeMHv01_14g1475/GrapeMHv01_05g0665/GrapeMHv01_11g0154/GrapeMHv01_19g0030/GrapeMHv01_13g0745/GrapeMHv01_08g1318/…	43	vvi00944	Flavone and flavonol biosynthesis	6/3415	15/4423	0.999651	1	GrapeMHv01_01g1432/GrapeMHv01_06g0450/GrapeMHv01_06g0209/GrapeMHv01_01g1436/GrapeMHv01_17g0762/GrapeMHv01_06g0213	GrapeMHv01_01g1432/GrapeMHv01_06g0450/GrapeMHv01_06g0209/GrapeMHv01_01g1436/GrapeMHv01_17g0762/GrapeMHv01_06g0213	vvi:100233134/vvi:100244875/vvi:100261319/vvi:100250567/vvi:100232999/vvi:100267840	6
BP	GO:0009892	negative regulation of metabolic process	15/5536	15/8191	0.00278749	0.0108128	GrapeMHv01_06g0452/GrapeMHv01_11g0962/GrapeMHv01_06g0374/GrapeMHv01_11g0961/GrapeMHv01_07g1124/GrapeMHv01_11g0964/GrapeMHv01_13g0382/GrapeMHv01_06g0552/GrapeMHv01_06g1129/GrapeMHv01_01g0399/GrapeMHv01_02g0848/GrapeMHv01_01g1227/GrapeMHv01_07g1744/GrapeMHv01_03g0586/GrapeMHv01_08g1050	GrapeMHv01_06g0452/GrapeMHv01_11g0962/GrapeMHv01_06g0374/GrapeMHv01_11g0961/GrapeMHv01_07g1124/GrapeMHv01_11g0964/GrapeMHv01_13g0382/GrapeMHv01_06g0552/GrapeMHv01_06g1129/GrapeMHv01_01g0399/GrapeMHv01_02g0848/GrapeMHv01_01g1227/GrapeMHv01_07g1744/GrapeMHv01_03g0586/GrapeMHv01_08g1050	15
BP	GO:0010605	negative regulation of macromolecule metabolic process	15/5536	15/8191	0.00278749	0.0108128	GrapeMHv01_06g0452/GrapeMHv01_11g0962/GrapeMHv01_06g0374/GrapeMHv01_11g0961/GrapeMHv01_07g1124/GrapeMHv01_11g0964/GrapeMHv01_13g0382/GrapeMHv01_06g0552/GrapeMHv01_06g1129/GrapeMHv01_01g0399/GrapeMHv01_02g0848/GrapeMHv01_01g1227/GrapeMHv01_07g1744/GrapeMHv01_03g0586/GrapeMHv01_08g1050	GrapeMHv01_06g0452/GrapeMHv01_11g0962/GrapeMHv01_06g0374/GrapeMHv01_11g0961/GrapeMHv01_07g1124/GrapeMHv01_11g0964/GrapeMHv01_13g0382/GrapeMHv01_06g0552/GrapeMHv01_06g1129/GrapeMHv01_01g0399/GrapeMHv01_02g0848/GrapeMHv01_01g1227/GrapeMHv01_07g1744/GrapeMHv01_03g0586/GrapeMHv01_08g1050	15
BP	GO:0030258	lipid modification	15/5536	15/8191	0.00278749	0.0108128	GrapeMHv01_08g0025/GrapeMHv01_18g1727/GrapeMHv01_03g0449/GrapeMHv01_19g0399/GrapeMHv01_17g0318/GrapeMHv01_18g1705/GrapeMHv01_12g0014/GrapeMHv01_10g0463/GrapeMHv01_10g0510/GrapeMHv01_04g1076/GrapeMHv01_13g0560/GrapeMHv01_04g1742/GrapeMHv01_07g0360/GrapeMHv01_07g2098/GrapeMHv01_13g0829	GrapeMHv01_08g0025/GrapeMHv01_18g1727/GrapeMHv01_03g0449/GrapeMHv01_19g0399/GrapeMHv01_17g0318/GrapeMHv01_18g1705/GrapeMHv01_12g0014/GrapeMHv01_10g0463/GrapeMHv01_10g0510/GrapeMHv01_04g1076/GrapeMHv01_13g0560/GrapeMHv01_04g1742/GrapeMHv01_07g0360/GrapeMHv01_07g2098/GrapeMHv01_13g0829	15
BP	GO:0033043	regulation of organelle organization	15/5536	15/8191	0.00278749	0.0108128	GrapeMHv01_14g0218/GrapeMHv01_07g1044/GrapeMHv01_11g0865/GrapeMHv01_05g0879/GrapeMHv01_07g1556/GrapeMHv01_18g0980/GrapeMHv01_17g0969/GrapeMHv01_14g1686/GrapeMHv01_05g1165/GrapeMHv01_07g1150/GrapeMHv01_01g0488/GrapeMHv01_12g1457/GrapeMHv01_07g1607/GrapeMHv01_08g1448/GrapeMHv01_18g1618	GrapeMHv01_14g0218/GrapeMHv01_07g1044/GrapeMHv01_11g0865/GrapeMHv01_05g0879/GrapeMHv01_07g1556/GrapeMHv01_18g0980/GrapeMHv01_17g0969/GrapeMHv01_14g1686/GrapeMHv01_05g1165/GrapeMHv01_07g1150/GrapeMHv01_01g0488/GrapeMHv01_12g1457/GrapeMHv01_07g1607/GrapeMHv01_08g1448/GrapeMHv01_18g1618	15
BP	GO:0065004	protein-DNA complex assembly	15/5536	15/8191	0.00278749	0.0108128	GrapeMHv01_07g1165/GrapeMHv01_07g1656/GrapeMHv01_03g0872/GrapeMHv01_01g0438/GrapeMHv01_04g1416/GrapeMHv01_11g0060/GrapeMHv01_17g0626/GrapeMHv01_05g0697/GrapeMHv01_17g1020/GrapeMHv01_04g0255/GrapeMHv01_14g0536/GrapeMHv01_09g0190/GrapeMHv01_17g0260/GrapeMHv01_11g0074/GrapeMHv01_14g1478	GrapeMHv01_07g1165/GrapeMHv01_07g1656/GrapeMHv01_03g0872/GrapeMHv01_01g0438/GrapeMHv01_04g1416/GrapeMHv01_11g0060/GrapeMHv01_17g0626/GrapeMHv01_05g0697/GrapeMHv01_17g1020/GrapeMHv01_04g0255/GrapeMHv01_14g0536/GrapeMHv01_09g0190/GrapeMHv01_17g0260/GrapeMHv01_11g0074/GrapeMHv01_14g1478	15
BP	GO:0071824	protein-DNA complex subunit organization	15/5536	15/8191	0.00278749	0.0108128	GrapeMHv01_07g1165/GrapeMHv01_07g1656/GrapeMHv01_03g0872/GrapeMHv01_01g0438/GrapeMHv01_04g1416/GrapeMHv01_11g0060/GrapeMHv01_17g0626/GrapeMHv01_05g0697/GrapeMHv01_17g1020/GrapeMHv01_04g0255/GrapeMHv01_14g0536/GrapeMHv01_09g0190/GrapeMHv01_17g0260/GrapeMHv01_11g0074/GrapeMHv01_14g1478	GrapeMHv01_07g1165/GrapeMHv01_07g1656/GrapeMHv01_03g0872/GrapeMHv01_01g0438/GrapeMHv01_04g1416/GrapeMHv01_11g0060/GrapeMHv01_17g0626/GrapeMHv01_05g0697/GrapeMHv01_17g1020/GrapeMHv01_04g0255/GrapeMHv01_14g0536/GrapeMHv01_09g0190/GrapeMHv01_17g0260/GrapeMHv01_11g0074/GrapeMHv01_14g1478	15
BP	GO:0006366	transcription by RNA polymerase II	20/5536	21/8191	0.00293307	0.0112864	GrapeMHv01_02g0404/GrapeMHv01_08g1482/GrapeMHv01_15g1095/GrapeMHv01_06g0664/GrapeMHv01_14g0490/GrapeMHv01_11g0004/GrapeMHv01_02g0260/GrapeMHv01_09g0252/GrapeMHv01_09g0300/GrapeMHv01_18g0653/GrapeMHv01_13g0573/GrapeMHv01_17g0464/GrapeMHv01_10g0198/GrapeMHv01_18g1190/GrapeMHv01_17g0759/GrapeMHv01_06g0637/GrapeMHv01_11g0400/GrapeMHv01_19g1499/GrapeMHv01_08g0734/GrapeMHv01_07g1678	GrapeMHv01_02g0404/GrapeMHv01_08g1482/GrapeMHv01_15g1095/GrapeMHv01_06g0664/GrapeMHv01_14g0490/GrapeMHv01_11g0004/GrapeMHv01_02g0260/GrapeMHv01_09g0252/GrapeMHv01_09g0300/GrapeMHv01_18g0653/GrapeMHv01_13g0573/GrapeMHv01_17g0464/GrapeMHv01_10g0198/GrapeMHv01_18g1190/GrapeMHv01_17g0759/GrapeMHv01_06g0637/GrapeMHv01_11g0400/GrapeMHv01_19g1499/GrapeMHv01_08g0734/GrapeMHv01_07g1678	20
BP	GO:0006164	purine nucleotide biosynthetic process	58/5536	70/8191	0.00312145	0.011916	GrapeMHv01_13g0519/GrapeMHv01_06g1345/GrapeMHv01_19g0576/GrapeMHv01_04g1425/GrapeMHv01_06g0606/GrapeMHv01_02g0349/GrapeMHv01_04g0091/GrapeMHv01_09g0211/GrapeMHv01_04g0041/GrapeMHv01_14g0517/GrapeMHv01_19g0723/GrapeMHv01_08g1153/novel.1157/GrapeMHv01_01g0712/GrapeMHv01_17g0896/GrapeMHv01_04g0572/GrapeMHv01_10g0113/GrapeMHv01_16g1011/GrapeMHv01_17g1069/GrapeMHv01_03g0943/GrapeMHv01_19g1138/GrapeMHv…	GrapeMHv01_13g0519/GrapeMHv01_06g1345/GrapeMHv01_19g0576/GrapeMHv01_04g1425/GrapeMHv01_06g0606/GrapeMHv01_02g0349/GrapeMHv01_04g0091/GrapeMHv01_09g0211/GrapeMHv01_04g0041/GrapeMHv01_14g0517/GrapeMHv01_19g0723/GrapeMHv01_08g1153/-/GrapeMHv01_01g0712/GrapeMHv01_17g0896/GrapeMHv01_04g0572/GrapeMHv01_10g0113/GrapeMHv01_16g1011/GrapeMHv01_17g1069/GrapeMHv01_03g0943/GrapeMHv01_19g1138/GrapeMHv01_16g060…	58
BP	GO:0016043	cellular component organization	173/5536	228/8191	0.00348927	0.0132153	GrapeMHv01_04g0901/GrapeMHv01_07g1738/GrapeMHv01_04g1649/GrapeMHv01_07g1165/GrapeMHv01_02g0336/GrapeMHv01_09g0898/GrapeMHv01_19g0213/GrapeMHv01_09g0669/GrapeMHv01_19g0770/GrapeMHv01_19g1359/GrapeMHv01_09g0017/GrapeMHv01_17g0523/GrapeMHv01_08g0157/GrapeMHv01_14g0192/GrapeMHv01_17g0280/GrapeMHv01_10g1371/GrapeMHv01_11g1059/GrapeMHv01_Sca0005/GrapeMHv01_07g1992/GrapeMHv01_14g1461/GrapeMHv01_14g1418/…	GrapeMHv01_04g0901/GrapeMHv01_07g1738/GrapeMHv01_04g1649/GrapeMHv01_07g1165/GrapeMHv01_02g0336/GrapeMHv01_09g0898/GrapeMHv01_19g0213/GrapeMHv01_09g0669/GrapeMHv01_19g0770/GrapeMHv01_19g1359/GrapeMHv01_09g0017/GrapeMHv01_17g0523/GrapeMHv01_08g0157/GrapeMHv01_14g0192/GrapeMHv01_17g0280/GrapeMHv01_10g1371/GrapeMHv01_11g1059/GrapeMHv01_Sca0005/GrapeMHv01_07g1992/GrapeMHv01_14g1461/GrapeMHv01_14g1418/…	173
BP	GO:0009141	nucleoside triphosphate metabolic process	60/5536	73/8191	0.00387006	0.014543	GrapeMHv01_06g1345/GrapeMHv01_18g1088/GrapeMHv01_19g0576/GrapeMHv01_06g0068/GrapeMHv01_04g1425/GrapeMHv01_06g0606/GrapeMHv01_04g0091/GrapeMHv01_09g0211/GrapeMHv01_04g0041/GrapeMHv01_19g0723/GrapeMHv01_08g1153/novel.1157/GrapeMHv01_04g0572/GrapeMHv01_10g0113/GrapeMHv01_16g1011/GrapeMHv01_17g1069/GrapeMHv01_03g0943/GrapeMHv01_19g1138/GrapeMHv01_16g0600/GrapeMHv01_08g0268/GrapeMHv01_10g0154/GrapeMHv…	GrapeMHv01_06g1345/GrapeMHv01_18g1088/GrapeMHv01_19g0576/GrapeMHv01_06g0068/GrapeMHv01_04g1425/GrapeMHv01_06g0606/GrapeMHv01_04g0091/GrapeMHv01_09g0211/GrapeMHv01_04g0041/GrapeMHv01_19g0723/GrapeMHv01_08g1153/-/GrapeMHv01_04g0572/GrapeMHv01_10g0113/GrapeMHv01_16g1011/GrapeMHv01_17g1069/GrapeMHv01_03g0943/GrapeMHv01_19g1138/GrapeMHv01_16g0600/GrapeMHv01_08g0268/GrapeMHv01_10g0154/GrapeMHv01_06g019…	60
BP	GO:0006333	chromatin assembly or disassembly	14/5536	14/8191	0.00412773	0.0151438	GrapeMHv01_07g1165/GrapeMHv01_07g1656/GrapeMHv01_03g0872/GrapeMHv01_01g0438/GrapeMHv01_04g1416/GrapeMHv01_11g0060/GrapeMHv01_14g0925/GrapeMHv01_17g0626/GrapeMHv01_05g0697/GrapeMHv01_14g0536/GrapeMHv01_09g0190/GrapeMHv01_17g0260/GrapeMHv01_11g0074/GrapeMHv01_14g1478	GrapeMHv01_07g1165/GrapeMHv01_07g1656/GrapeMHv01_03g0872/GrapeMHv01_01g0438/GrapeMHv01_04g1416/GrapeMHv01_11g0060/GrapeMHv01_14g0925/GrapeMHv01_17g0626/GrapeMHv01_05g0697/GrapeMHv01_14g0536/GrapeMHv01_09g0190/GrapeMHv01_17g0260/GrapeMHv01_11g0074/GrapeMHv01_14g1478	14
BP	GO:0010629	negative regulation of gene expression	14/5536	14/8191	0.00412773	0.0151438	GrapeMHv01_06g0452/GrapeMHv01_11g0962/GrapeMHv01_06g0374/GrapeMHv01_11g0961/GrapeMHv01_07g1124/GrapeMHv01_11g0964/GrapeMHv01_13g0382/GrapeMHv01_06g0552/GrapeMHv01_06g1129/GrapeMHv01_01g0399/GrapeMHv01_02g0848/GrapeMHv01_07g1744/GrapeMHv01_03g0586/GrapeMHv01_08g1050	GrapeMHv01_06g0452/GrapeMHv01_11g0962/GrapeMHv01_06g0374/GrapeMHv01_11g0961/GrapeMHv01_07g1124/GrapeMHv01_11g0964/GrapeMHv01_13g0382/GrapeMHv01_06g0552/GrapeMHv01_06g1129/GrapeMHv01_01g0399/GrapeMHv01_02g0848/GrapeMHv01_07g1744/GrapeMHv01_03g0586/GrapeMHv01_08g1050	14
BP	GO:0001522	pseudouridine synthesis	19/5536	20/8191	0.00415588	0.0151438	GrapeMHv01_05g0269/GrapeMHv01_18g0163/GrapeMHv01_02g0999/GrapeMHv01_18g1619/GrapeMHv01_14g0133/GrapeMHv01_14g0457/GrapeMHv01_13g0575/GrapeMHv01_12g1351/GrapeMHv01_12g0620/GrapeMHv01_08g1509/GrapeMHv01_03g0754/GrapeMHv01_17g0072/GrapeMHv01_08g0774/GrapeMHv01_18g0189/GrapeMHv01_14g1750/GrapeMHv01_09g1006/GrapeMHv01_13g0654/GrapeMHv01_10g0042/GrapeMHv01_18g0157	GrapeMHv01_05g0269/GrapeMHv01_18g0163/GrapeMHv01_02g0999/GrapeMHv01_18g1619/GrapeMHv01_14g0133/GrapeMHv01_14g0457/GrapeMHv01_13g0575/GrapeMHv01_12g1351/GrapeMHv01_12g0620/GrapeMHv01_08g1509/GrapeMHv01_03g0754/GrapeMHv01_17g0072/GrapeMHv01_08g0774/GrapeMHv01_18g0189/GrapeMHv01_14g1750/GrapeMHv01_09g1006/GrapeMHv01_13g0654/GrapeMHv01_10g0042/GrapeMHv01_18g0157	19
BP	GO:0051128	regulation of cellular component organization	19/5536	20/8191	0.00415588	0.0151438	GrapeMHv01_01g1065/GrapeMHv01_14g0218/GrapeMHv01_07g1044/GrapeMHv01_11g0865/GrapeMHv01_05g0879/GrapeMHv01_07g1556/GrapeMHv01_17g0700/GrapeMHv01_18g0980/GrapeMHv01_17g0969/GrapeMHv01_14g1686/GrapeMHv01_05g1165/GrapeMHv01_07g1150/GrapeMHv01_01g0488/GrapeMHv01_12g1457/GrapeMHv01_07g1607/GrapeMHv01_04g0641/GrapeMHv01_08g1448/GrapeMHv01_11g0627/GrapeMHv01_18g1618	GrapeMHv01_01g1065/GrapeMHv01_14g0218/GrapeMHv01_07g1044/GrapeMHv01_11g0865/GrapeMHv01_05g0879/GrapeMHv01_07g1556/GrapeMHv01_17g0700/GrapeMHv01_18g0980/GrapeMHv01_17g0969/GrapeMHv01_14g1686/GrapeMHv01_05g1165/GrapeMHv01_07g1150/GrapeMHv01_01g0488/GrapeMHv01_12g1457/GrapeMHv01_07g1607/GrapeMHv01_04g0641/GrapeMHv01_08g1448/GrapeMHv01_11g0627/GrapeMHv01_18g1618	19
BP	GO:0065008	regulation of biological quality	96/5536	122/8191	0.00440113	0.0159169	GrapeMHv01_08g1655/GrapeMHv01_19g0595/GrapeMHv01_13g0110/GrapeMHv01_09g0374/GrapeMHv01_07g0229/GrapeMHv01_05g0216/GrapeMHv01_18g0442/GrapeMHv01_14g0218/GrapeMHv01_18g0180/GrapeMHv01_18g1816/GrapeMHv01_18g1170/GrapeMHv01_12g0573/GrapeMHv01_04g1662/GrapeMHv01_08g1322/GrapeMHv01_01g0118/GrapeMHv01_18g1175/GrapeMHv01_18g0275/GrapeMHv01_06g0937/GrapeMHv01_08g1530/GrapeMHv01_06g0898/GrapeMHv01_11g1040/…	GrapeMHv01_08g1655/GrapeMHv01_19g0595/GrapeMHv01_13g0110/GrapeMHv01_09g0374/GrapeMHv01_07g0229/GrapeMHv01_05g0216/GrapeMHv01_18g0442/GrapeMHv01_14g0218/GrapeMHv01_18g0180/GrapeMHv01_18g1816/GrapeMHv01_18g1170/GrapeMHv01_12g0573/GrapeMHv01_04g1662/GrapeMHv01_08g1322/GrapeMHv01_01g0118/GrapeMHv01_18g1175/GrapeMHv01_18g0275/GrapeMHv01_06g0937/GrapeMHv01_08g1530/GrapeMHv01_06g0898/GrapeMHv01_11g1040/…	96
BP	GO:0034655	nucleobase-containing compound catabolic process	44/5536	52/8191	0.00447207	0.0160527	GrapeMHv01_06g1345/GrapeMHv01_08g0739/GrapeMHv01_04g1425/GrapeMHv01_06g0606/GrapeMHv01_19g0957/GrapeMHv01_06g0374/GrapeMHv01_04g0041/GrapeMHv01_08g1153/GrapeMHv01_16g1011/GrapeMHv01_10g0503/GrapeMHv01_03g0943/GrapeMHv01_19g1138/GrapeMHv01_16g0600/GrapeMHv01_08g0268/GrapeMHv01_10g0154/GrapeMHv01_14g1475/GrapeMHv01_05g0665/GrapeMHv01_11g0154/GrapeMHv01_13g0745/GrapeMHv01_08g1318/GrapeMHv01_10g0230/…	GrapeMHv01_06g1345/GrapeMHv01_08g0739/GrapeMHv01_04g1425/GrapeMHv01_06g0606/GrapeMHv01_19g0957/GrapeMHv01_06g0374/GrapeMHv01_04g0041/GrapeMHv01_08g1153/GrapeMHv01_16g1011/GrapeMHv01_10g0503/GrapeMHv01_03g0943/GrapeMHv01_19g1138/GrapeMHv01_16g0600/GrapeMHv01_08g0268/GrapeMHv01_10g0154/GrapeMHv01_14g1475/GrapeMHv01_05g0665/GrapeMHv01_11g0154/GrapeMHv01_13g0745/GrapeMHv01_08g1318/GrapeMHv01_10g0230/…	44
BP	GO:0072522	purine-containing compound biosynthetic process	59/5536	72/8191	0.00476689	0.016716	GrapeMHv01_13g0519/GrapeMHv01_06g1345/GrapeMHv01_19g0576/GrapeMHv01_04g1425/GrapeMHv01_06g0606/GrapeMHv01_02g0349/GrapeMHv01_04g0091/GrapeMHv01_09g0211/GrapeMHv01_04g0041/GrapeMHv01_14g0517/GrapeMHv01_19g0723/GrapeMHv01_08g1153/novel.1157/GrapeMHv01_01g0712/GrapeMHv01_17g0896/GrapeMHv01_04g0572/GrapeMHv01_10g0113/GrapeMHv01_12g0892/GrapeMHv01_16g1011/GrapeMHv01_17g1069/GrapeMHv01_03g0943/GrapeMHv…	GrapeMHv01_13g0519/GrapeMHv01_06g1345/GrapeMHv01_19g0576/GrapeMHv01_04g1425/GrapeMHv01_06g0606/GrapeMHv01_02g0349/GrapeMHv01_04g0091/GrapeMHv01_09g0211/GrapeMHv01_04g0041/GrapeMHv01_14g0517/GrapeMHv01_19g0723/GrapeMHv01_08g1153/-/GrapeMHv01_01g0712/GrapeMHv01_17g0896/GrapeMHv01_04g0572/GrapeMHv01_10g0113/GrapeMHv01_12g0892/GrapeMHv01_16g1011/GrapeMHv01_17g1069/GrapeMHv01_03g0943/GrapeMHv01_19g113…	59
BP	GO:0009152	purine ribonucleotide biosynthetic process	56/5536	68/8191	0.00479585	0.016716	GrapeMHv01_13g0519/GrapeMHv01_06g1345/GrapeMHv01_19g0576/GrapeMHv01_04g1425/GrapeMHv01_06g0606/GrapeMHv01_02g0349/GrapeMHv01_04g0091/GrapeMHv01_09g0211/GrapeMHv01_04g0041/GrapeMHv01_14g0517/GrapeMHv01_19g0723/GrapeMHv01_08g1153/novel.1157/GrapeMHv01_01g0712/GrapeMHv01_17g0896/GrapeMHv01_04g0572/GrapeMHv01_10g0113/GrapeMHv01_16g1011/GrapeMHv01_17g1069/GrapeMHv01_03g0943/GrapeMHv01_19g1138/GrapeMHv…	GrapeMHv01_13g0519/GrapeMHv01_06g1345/GrapeMHv01_19g0576/GrapeMHv01_04g1425/GrapeMHv01_06g0606/GrapeMHv01_02g0349/GrapeMHv01_04g0091/GrapeMHv01_09g0211/GrapeMHv01_04g0041/GrapeMHv01_14g0517/GrapeMHv01_19g0723/GrapeMHv01_08g1153/-/GrapeMHv01_01g0712/GrapeMHv01_17g0896/GrapeMHv01_04g0572/GrapeMHv01_10g0113/GrapeMHv01_16g1011/GrapeMHv01_17g1069/GrapeMHv01_03g0943/GrapeMHv01_19g1138/GrapeMHv01_16g060…	56
BP	GO:0009260	ribonucleotide biosynthetic process	56/5536	68/8191	0.00479585	0.016716	GrapeMHv01_13g0519/GrapeMHv01_06g1345/GrapeMHv01_19g0576/GrapeMHv01_04g1425/GrapeMHv01_06g0606/GrapeMHv01_02g0349/GrapeMHv01_04g0091/GrapeMHv01_09g0211/GrapeMHv01_04g0041/GrapeMHv01_14g0517/GrapeMHv01_19g0723/GrapeMHv01_08g1153/novel.1157/GrapeMHv01_01g0712/GrapeMHv01_17g0896/GrapeMHv01_04g0572/GrapeMHv01_10g0113/GrapeMHv01_16g1011/GrapeMHv01_17g1069/GrapeMHv01_03g0943/GrapeMHv01_19g1138/GrapeMHv…	GrapeMHv01_13g0519/GrapeMHv01_06g1345/GrapeMHv01_19g0576/GrapeMHv01_04g1425/GrapeMHv01_06g0606/GrapeMHv01_02g0349/GrapeMHv01_04g0091/GrapeMHv01_09g0211/GrapeMHv01_04g0041/GrapeMHv01_14g0517/GrapeMHv01_19g0723/GrapeMHv01_08g1153/-/GrapeMHv01_01g0712/GrapeMHv01_17g0896/GrapeMHv01_04g0572/GrapeMHv01_10g0113/GrapeMHv01_16g1011/GrapeMHv01_17g1069/GrapeMHv01_03g0943/GrapeMHv01_19g1138/GrapeMHv01_16g060…	56
BP	GO:0046390	ribose phosphate biosynthetic process	56/5536	68/8191	0.00479585	0.016716	GrapeMHv01_13g0519/GrapeMHv01_06g1345/GrapeMHv01_19g0576/GrapeMHv01_04g1425/GrapeMHv01_06g0606/GrapeMHv01_02g0349/GrapeMHv01_04g0091/GrapeMHv01_09g0211/GrapeMHv01_04g0041/GrapeMHv01_14g0517/GrapeMHv01_19g0723/GrapeMHv01_08g1153/novel.1157/GrapeMHv01_01g0712/GrapeMHv01_17g0896/GrapeMHv01_04g0572/GrapeMHv01_10g0113/GrapeMHv01_16g1011/GrapeMHv01_17g1069/GrapeMHv01_03g0943/GrapeMHv01_19g1138/GrapeMHv…	GrapeMHv01_13g0519/GrapeMHv01_06g1345/GrapeMHv01_19g0576/GrapeMHv01_04g1425/GrapeMHv01_06g0606/GrapeMHv01_02g0349/GrapeMHv01_04g0091/GrapeMHv01_09g0211/GrapeMHv01_04g0041/GrapeMHv01_14g0517/GrapeMHv01_19g0723/GrapeMHv01_08g1153/-/GrapeMHv01_01g0712/GrapeMHv01_17g0896/GrapeMHv01_04g0572/GrapeMHv01_10g0113/GrapeMHv01_16g1011/GrapeMHv01_17g1069/GrapeMHv01_03g0943/GrapeMHv01_19g1138/GrapeMHv01_16g060…	56
BP	GO:0009057	macromolecule catabolic process	90/5536	114/8191	0.00483644	0.0167362	GrapeMHv01_02g0825/GrapeMHv01_07g1479/GrapeMHv01_02g1305/GrapeMHv01_07g1289/GrapeMHv01_08g0739/GrapeMHv01_12g0694/GrapeMHv01_19g0957/GrapeMHv01_15g1107/GrapeMHv01_10g1508/GrapeMHv01_18g1128/GrapeMHv01_04g1274/GrapeMHv01_06g0374/GrapeMHv01_15g1108/GrapeMHv01_03g0346/GrapeMHv01_19g0981/GrapeMHv01_05g1583/GrapeMHv01_01g0277/GrapeMHv01_15g0887/GrapeMHv01_02g0172/GrapeMHv01_05g1352/GrapeMHv01_07g1820/…	GrapeMHv01_02g0825/GrapeMHv01_07g1479/GrapeMHv01_02g1305/GrapeMHv01_07g1289/GrapeMHv01_08g0739/GrapeMHv01_12g0694/GrapeMHv01_19g0957/GrapeMHv01_15g1107/GrapeMHv01_10g1508/GrapeMHv01_18g1128/GrapeMHv01_04g1274/GrapeMHv01_06g0374/GrapeMHv01_15g1108/GrapeMHv01_03g0346/GrapeMHv01_19g0981/GrapeMHv01_05g1583/GrapeMHv01_01g0277/GrapeMHv01_15g0887/GrapeMHv01_02g0172/GrapeMHv01_05g1352/GrapeMHv01_07g1820/…	90
BP	GO:1901605	alpha-amino acid metabolic process	46/5536	55/8191	0.00583075	0.01834	GrapeMHv01_19g0242/GrapeMHv01_05g1387/GrapeMHv01_16g1097/GrapeMHv01_03g0736/GrapeMHv01_10g0244/GrapeMHv01_14g1279/GrapeMHv01_06g0957/GrapeMHv01_10g0105/GrapeMHv01_14g0743/GrapeMHv01_07g0379/GrapeMHv01_06g0060/GrapeMHv01_17g0185/GrapeMHv01_08g1240/GrapeMHv01_19g0748/GrapeMHv01_01g0028/GrapeMHv01_08g0666/GrapeMHv01_03g0735/GrapeMHv01_11g0119/GrapeMHv01_19g0825/GrapeMHv01_11g0102/GrapeMHv01_08g1093/…	GrapeMHv01_19g0242/GrapeMHv01_05g1387/GrapeMHv01_16g1097/GrapeMHv01_03g0736/GrapeMHv01_10g0244/GrapeMHv01_14g1279/GrapeMHv01_06g0957/GrapeMHv01_10g0105/GrapeMHv01_14g0743/GrapeMHv01_07g0379/GrapeMHv01_06g0060/GrapeMHv01_17g0185/GrapeMHv01_08g1240/GrapeMHv01_19g0748/GrapeMHv01_01g0028/GrapeMHv01_08g0666/GrapeMHv01_03g0735/GrapeMHv01_11g0119/GrapeMHv01_19g0825/GrapeMHv01_11g0102/GrapeMHv01_08g1093/…	46
BP	GO:0009144	purine nucleoside triphosphate metabolic process	58/5536	71/8191	0.00585609	0.01834	GrapeMHv01_06g1345/GrapeMHv01_19g0576/GrapeMHv01_06g0068/GrapeMHv01_04g1425/GrapeMHv01_06g0606/GrapeMHv01_04g0091/GrapeMHv01_09g0211/GrapeMHv01_04g0041/GrapeMHv01_19g0723/GrapeMHv01_08g1153/novel.1157/GrapeMHv01_04g0572/GrapeMHv01_10g0113/GrapeMHv01_16g1011/GrapeMHv01_17g1069/GrapeMHv01_03g0943/GrapeMHv01_19g1138/GrapeMHv01_16g0600/GrapeMHv01_08g0268/GrapeMHv01_10g0154/GrapeMHv01_14g1475/GrapeMHv…	GrapeMHv01_06g1345/GrapeMHv01_19g0576/GrapeMHv01_06g0068/GrapeMHv01_04g1425/GrapeMHv01_06g0606/GrapeMHv01_04g0091/GrapeMHv01_09g0211/GrapeMHv01_04g0041/GrapeMHv01_19g0723/GrapeMHv01_08g1153/-/GrapeMHv01_04g0572/GrapeMHv01_10g0113/GrapeMHv01_16g1011/GrapeMHv01_17g1069/GrapeMHv01_03g0943/GrapeMHv01_19g1138/GrapeMHv01_16g0600/GrapeMHv01_08g0268/GrapeMHv01_10g0154/GrapeMHv01_14g1475/GrapeMHv01_05g066…	58
BP	GO:0009199	ribonucleoside triphosphate metabolic process	58/5536	71/8191	0.00585609	0.01834	GrapeMHv01_06g1345/GrapeMHv01_19g0576/GrapeMHv01_06g0068/GrapeMHv01_04g1425/GrapeMHv01_06g0606/GrapeMHv01_04g0091/GrapeMHv01_09g0211/GrapeMHv01_04g0041/GrapeMHv01_19g0723/GrapeMHv01_08g1153/novel.1157/GrapeMHv01_04g0572/GrapeMHv01_10g0113/GrapeMHv01_16g1011/GrapeMHv01_17g1069/GrapeMHv01_03g0943/GrapeMHv01_19g1138/GrapeMHv01_16g0600/GrapeMHv01_08g0268/GrapeMHv01_10g0154/GrapeMHv01_14g1475/GrapeMHv…	GrapeMHv01_06g1345/GrapeMHv01_19g0576/GrapeMHv01_06g0068/GrapeMHv01_04g1425/GrapeMHv01_06g0606/GrapeMHv01_04g0091/GrapeMHv01_09g0211/GrapeMHv01_04g0041/GrapeMHv01_19g0723/GrapeMHv01_08g1153/-/GrapeMHv01_04g0572/GrapeMHv01_10g0113/GrapeMHv01_16g1011/GrapeMHv01_17g1069/GrapeMHv01_03g0943/GrapeMHv01_19g1138/GrapeMHv01_16g0600/GrapeMHv01_08g0268/GrapeMHv01_10g0154/GrapeMHv01_14g1475/GrapeMHv01_05g066…	58
BP	GO:0009205	purine ribonucleoside triphosphate metabolic process	58/5536	71/8191	0.00585609	0.01834	GrapeMHv01_06g1345/GrapeMHv01_19g0576/GrapeMHv01_06g0068/GrapeMHv01_04g1425/GrapeMHv01_06g0606/GrapeMHv01_04g0091/GrapeMHv01_09g0211/GrapeMHv01_04g0041/GrapeMHv01_19g0723/GrapeMHv01_08g1153/novel.1157/GrapeMHv01_04g0572/GrapeMHv01_10g0113/GrapeMHv01_16g1011/GrapeMHv01_17g1069/GrapeMHv01_03g0943/GrapeMHv01_19g1138/GrapeMHv01_16g0600/GrapeMHv01_08g0268/GrapeMHv01_10g0154/GrapeMHv01_14g1475/GrapeMHv…	GrapeMHv01_06g1345/GrapeMHv01_19g0576/GrapeMHv01_06g0068/GrapeMHv01_04g1425/GrapeMHv01_06g0606/GrapeMHv01_04g0091/GrapeMHv01_09g0211/GrapeMHv01_04g0041/GrapeMHv01_19g0723/GrapeMHv01_08g1153/-/GrapeMHv01_04g0572/GrapeMHv01_10g0113/GrapeMHv01_16g1011/GrapeMHv01_17g1069/GrapeMHv01_03g0943/GrapeMHv01_19g1138/GrapeMHv01_16g0600/GrapeMHv01_08g0268/GrapeMHv01_10g0154/GrapeMHv01_14g1475/GrapeMHv01_05g066…	58
BP	GO:0006413	translational initiation	18/5536	19/8191	0.00587607	0.01834	GrapeMHv01_11g0036/GrapeMHv01_11g0685/GrapeMHv01_18g0371/GrapeMHv01_14g0909/GrapeMHv01_19g0717/GrapeMHv01_05g0884/GrapeMHv01_06g1595/GrapeMHv01_16g1221/GrapeMHv01_08g1484/GrapeMHv01_03g0255/GrapeMHv01_04g0127/GrapeMHv01_08g1495/GrapeMHv01_11g0080/GrapeMHv01_10g0862/GrapeMHv01_10g0867/GrapeMHv01_12g0657/GrapeMHv01_15g0977/GrapeMHv01_19g0658	GrapeMHv01_11g0036/GrapeMHv01_11g0685/GrapeMHv01_18g0371/GrapeMHv01_14g0909/GrapeMHv01_19g0717/GrapeMHv01_05g0884/GrapeMHv01_06g1595/GrapeMHv01_16g1221/GrapeMHv01_08g1484/GrapeMHv01_03g0255/GrapeMHv01_04g0127/GrapeMHv01_08g1495/GrapeMHv01_11g0080/GrapeMHv01_10g0862/GrapeMHv01_10g0867/GrapeMHv01_12g0657/GrapeMHv01_15g0977/GrapeMHv01_19g0658	18
BP	GO:0006766	vitamin metabolic process	18/5536	19/8191	0.00587607	0.01834	GrapeMHv01_06g1428/GrapeMHv01_05g0961/GrapeMHv01_15g1058/GrapeMHv01_06g1370/GrapeMHv01_12g0068/GrapeMHv01_12g1305/GrapeMHv01_05g1692/GrapeMHv01_14g1704/GrapeMHv01_12g0067/GrapeMHv01_07g0439/GrapeMHv01_10g0480/GrapeMHv01_06g1265/GrapeMHv01_09g0410/GrapeMHv01_06g1047/GrapeMHv01_10g1537/GrapeMHv01_06g0910/GrapeMHv01_07g2114/GrapeMHv01_07g1371	GrapeMHv01_06g1428/GrapeMHv01_05g0961/GrapeMHv01_15g1058/GrapeMHv01_06g1370/GrapeMHv01_12g0068/GrapeMHv01_12g1305/GrapeMHv01_05g1692/GrapeMHv01_14g1704/GrapeMHv01_12g0067/GrapeMHv01_07g0439/GrapeMHv01_10g0480/GrapeMHv01_06g1265/GrapeMHv01_09g0410/GrapeMHv01_06g1047/GrapeMHv01_10g1537/GrapeMHv01_06g0910/GrapeMHv01_07g2114/GrapeMHv01_07g1371	18
BP	GO:0006767	water-soluble vitamin metabolic process	18/5536	19/8191	0.00587607	0.01834	GrapeMHv01_06g1428/GrapeMHv01_05g0961/GrapeMHv01_15g1058/GrapeMHv01_06g1370/GrapeMHv01_12g0068/GrapeMHv01_12g1305/GrapeMHv01_05g1692/GrapeMHv01_14g1704/GrapeMHv01_12g0067/GrapeMHv01_07g0439/GrapeMHv01_10g0480/GrapeMHv01_06g1265/GrapeMHv01_09g0410/GrapeMHv01_06g1047/GrapeMHv01_10g1537/GrapeMHv01_06g0910/GrapeMHv01_07g2114/GrapeMHv01_07g1371	GrapeMHv01_06g1428/GrapeMHv01_05g0961/GrapeMHv01_15g1058/GrapeMHv01_06g1370/GrapeMHv01_12g0068/GrapeMHv01_12g1305/GrapeMHv01_05g1692/GrapeMHv01_14g1704/GrapeMHv01_12g0067/GrapeMHv01_07g0439/GrapeMHv01_10g0480/GrapeMHv01_06g1265/GrapeMHv01_09g0410/GrapeMHv01_06g1047/GrapeMHv01_10g1537/GrapeMHv01_06g0910/GrapeMHv01_07g2114/GrapeMHv01_07g1371	18
BP	GO:0009110	vitamin biosynthetic process	18/5536	19/8191	0.00587607	0.01834	GrapeMHv01_06g1428/GrapeMHv01_05g0961/GrapeMHv01_15g1058/GrapeMHv01_06g1370/GrapeMHv01_12g0068/GrapeMHv01_12g1305/GrapeMHv01_05g1692/GrapeMHv01_14g1704/GrapeMHv01_12g0067/GrapeMHv01_07g0439/GrapeMHv01_10g0480/GrapeMHv01_06g1265/GrapeMHv01_09g0410/GrapeMHv01_06g1047/GrapeMHv01_10g1537/GrapeMHv01_06g0910/GrapeMHv01_07g2114/GrapeMHv01_07g1371	GrapeMHv01_06g1428/GrapeMHv01_05g0961/GrapeMHv01_15g1058/GrapeMHv01_06g1370/GrapeMHv01_12g0068/GrapeMHv01_12g1305/GrapeMHv01_05g1692/GrapeMHv01_14g1704/GrapeMHv01_12g0067/GrapeMHv01_07g0439/GrapeMHv01_10g0480/GrapeMHv01_06g1265/GrapeMHv01_09g0410/GrapeMHv01_06g1047/GrapeMHv01_10g1537/GrapeMHv01_06g0910/GrapeMHv01_07g2114/GrapeMHv01_07g1371	18
BP	GO:0016569	covalent chromatin modification	18/5536	19/8191	0.00587607	0.01834	GrapeMHv01_09g0898/GrapeMHv01_08g0157/GrapeMHv01_07g1992/GrapeMHv01_13g0983/GrapeMHv01_05g0820/GrapeMHv01_07g1903/GrapeMHv01_02g0757/GrapeMHv01_08g0499/GrapeMHv01_14g1040/GrapeMHv01_01g1556/GrapeMHv01_16g0263/GrapeMHv01_14g1990/GrapeMHv01_16g0245/GrapeMHv01_09g0300/GrapeMHv01_04g1640/GrapeMHv01_17g0759/GrapeMHv01_14g1295/GrapeMHv01_05g0887	GrapeMHv01_09g0898/GrapeMHv01_08g0157/GrapeMHv01_07g1992/GrapeMHv01_13g0983/GrapeMHv01_05g0820/GrapeMHv01_07g1903/GrapeMHv01_02g0757/GrapeMHv01_08g0499/GrapeMHv01_14g1040/GrapeMHv01_01g1556/GrapeMHv01_16g0263/GrapeMHv01_14g1990/GrapeMHv01_16g0245/GrapeMHv01_09g0300/GrapeMHv01_04g1640/GrapeMHv01_17g0759/GrapeMHv01_14g1295/GrapeMHv01_05g0887	18
BP	GO:0016570	histone modification	18/5536	19/8191	0.00587607	0.01834	GrapeMHv01_09g0898/GrapeMHv01_08g0157/GrapeMHv01_07g1992/GrapeMHv01_13g0983/GrapeMHv01_05g0820/GrapeMHv01_07g1903/GrapeMHv01_02g0757/GrapeMHv01_08g0499/GrapeMHv01_14g1040/GrapeMHv01_01g1556/GrapeMHv01_16g0263/GrapeMHv01_14g1990/GrapeMHv01_16g0245/GrapeMHv01_09g0300/GrapeMHv01_04g1640/GrapeMHv01_17g0759/GrapeMHv01_14g1295/GrapeMHv01_05g0887	GrapeMHv01_09g0898/GrapeMHv01_08g0157/GrapeMHv01_07g1992/GrapeMHv01_13g0983/GrapeMHv01_05g0820/GrapeMHv01_07g1903/GrapeMHv01_02g0757/GrapeMHv01_08g0499/GrapeMHv01_14g1040/GrapeMHv01_01g1556/GrapeMHv01_16g0263/GrapeMHv01_14g1990/GrapeMHv01_16g0245/GrapeMHv01_09g0300/GrapeMHv01_04g1640/GrapeMHv01_17g0759/GrapeMHv01_14g1295/GrapeMHv01_05g0887	18
BP	GO:0042364	water-soluble vitamin biosynthetic process	18/5536	19/8191	0.00587607	0.01834	GrapeMHv01_06g1428/GrapeMHv01_05g0961/GrapeMHv01_15g1058/GrapeMHv01_06g1370/GrapeMHv01_12g0068/GrapeMHv01_12g1305/GrapeMHv01_05g1692/GrapeMHv01_14g1704/GrapeMHv01_12g0067/GrapeMHv01_07g0439/GrapeMHv01_10g0480/GrapeMHv01_06g1265/GrapeMHv01_09g0410/GrapeMHv01_06g1047/GrapeMHv01_10g1537/GrapeMHv01_06g0910/GrapeMHv01_07g2114/GrapeMHv01_07g1371	GrapeMHv01_06g1428/GrapeMHv01_05g0961/GrapeMHv01_15g1058/GrapeMHv01_06g1370/GrapeMHv01_12g0068/GrapeMHv01_12g1305/GrapeMHv01_05g1692/GrapeMHv01_14g1704/GrapeMHv01_12g0067/GrapeMHv01_07g0439/GrapeMHv01_10g0480/GrapeMHv01_06g1265/GrapeMHv01_09g0410/GrapeMHv01_06g1047/GrapeMHv01_10g1537/GrapeMHv01_06g0910/GrapeMHv01_07g2114/GrapeMHv01_07g1371	18
BP	GO:0006334	nucleosome assembly	13/5536	13/8191	0.006112	0.01834	GrapeMHv01_07g1165/GrapeMHv01_07g1656/GrapeMHv01_03g0872/GrapeMHv01_01g0438/GrapeMHv01_04g1416/GrapeMHv01_11g0060/GrapeMHv01_17g0626/GrapeMHv01_05g0697/GrapeMHv01_14g0536/GrapeMHv01_09g0190/GrapeMHv01_17g0260/GrapeMHv01_11g0074/GrapeMHv01_14g1478	GrapeMHv01_07g1165/GrapeMHv01_07g1656/GrapeMHv01_03g0872/GrapeMHv01_01g0438/GrapeMHv01_04g1416/GrapeMHv01_11g0060/GrapeMHv01_17g0626/GrapeMHv01_05g0697/GrapeMHv01_14g0536/GrapeMHv01_09g0190/GrapeMHv01_17g0260/GrapeMHv01_11g0074/GrapeMHv01_14g1478	13
BP	GO:0006400	tRNA modification	13/5536	13/8191	0.006112	0.01834	GrapeMHv01_15g0170/GrapeMHv01_07g0982/GrapeMHv01_18g0550/GrapeMHv01_18g1273/GrapeMHv01_11g0185/GrapeMHv01_07g0981/GrapeMHv01_04g0284/GrapeMHv01_08g1638/GrapeMHv01_08g0564/GrapeMHv01_18g2003/GrapeMHv01_15g0676/GrapeMHv01_14g1690/GrapeMHv01_18g2454	GrapeMHv01_15g0170/GrapeMHv01_07g0982/GrapeMHv01_18g0550/GrapeMHv01_18g1273/GrapeMHv01_11g0185/GrapeMHv01_07g0981/GrapeMHv01_04g0284/GrapeMHv01_08g1638/GrapeMHv01_08g0564/GrapeMHv01_18g2003/GrapeMHv01_15g0676/GrapeMHv01_14g1690/GrapeMHv01_18g2454	13
BP	GO:0006505	GPI anchor metabolic process	13/5536	13/8191	0.006112	0.01834	GrapeMHv01_09g0480/GrapeMHv01_02g0419/GrapeMHv01_06g1278/GrapeMHv01_06g1384/GrapeMHv01_09g1099/GrapeMHv01_02g0949/GrapeMHv01_02g0918/GrapeMHv01_15g0183/GrapeMHv01_07g2236/GrapeMHv01_07g1394/GrapeMHv01_06g0688/GrapeMHv01_13g1044/GrapeMHv01_14g1608	GrapeMHv01_09g0480/GrapeMHv01_02g0419/GrapeMHv01_06g1278/GrapeMHv01_06g1384/GrapeMHv01_09g1099/GrapeMHv01_02g0949/GrapeMHv01_02g0918/GrapeMHv01_15g0183/GrapeMHv01_07g2236/GrapeMHv01_07g1394/GrapeMHv01_06g0688/GrapeMHv01_13g1044/GrapeMHv01_14g1608	13
BP	GO:0008380	RNA splicing	13/5536	13/8191	0.006112	0.01834	GrapeMHv01_09g0621/GrapeMHv01_17g0943/GrapeMHv01_15g0556/GrapeMHv01_07g2103/GrapeMHv01_11g0203/GrapeMHv01_12g0410/GrapeMHv01_11g0921/GrapeMHv01_16g0485/GrapeMHv01_06g0952/GrapeMHv01_05g0643/GrapeMHv01_15g0599/GrapeMHv01_19g1054/GrapeMHv01_07g1315	GrapeMHv01_09g0621/GrapeMHv01_17g0943/GrapeMHv01_15g0556/GrapeMHv01_07g2103/GrapeMHv01_11g0203/GrapeMHv01_12g0410/GrapeMHv01_11g0921/GrapeMHv01_16g0485/GrapeMHv01_06g0952/GrapeMHv01_05g0643/GrapeMHv01_15g0599/GrapeMHv01_19g1054/GrapeMHv01_07g1315	13
BP	GO:0016054	organic acid catabolic process	13/5536	13/8191	0.006112	0.01834	GrapeMHv01_08g0025/GrapeMHv01_19g0242/GrapeMHv01_03g0736/GrapeMHv01_12g0014/GrapeMHv01_03g0735/GrapeMHv01_11g0102/GrapeMHv01_10g0678/GrapeMHv01_13g0560/GrapeMHv01_07g0360/GrapeMHv01_04g0138/GrapeMHv01_13g0829/GrapeMHv01_19g0172/GrapeMHv01_07g1062	GrapeMHv01_08g0025/GrapeMHv01_19g0242/GrapeMHv01_03g0736/GrapeMHv01_12g0014/GrapeMHv01_03g0735/GrapeMHv01_11g0102/GrapeMHv01_10g0678/GrapeMHv01_13g0560/GrapeMHv01_07g0360/GrapeMHv01_04g0138/GrapeMHv01_13g0829/GrapeMHv01_19g0172/GrapeMHv01_07g1062	13
BP	GO:0031497	chromatin assembly	13/5536	13/8191	0.006112	0.01834	GrapeMHv01_07g1165/GrapeMHv01_07g1656/GrapeMHv01_03g0872/GrapeMHv01_01g0438/GrapeMHv01_04g1416/GrapeMHv01_11g0060/GrapeMHv01_17g0626/GrapeMHv01_05g0697/GrapeMHv01_14g0536/GrapeMHv01_09g0190/GrapeMHv01_17g0260/GrapeMHv01_11g0074/GrapeMHv01_14g1478	GrapeMHv01_07g1165/GrapeMHv01_07g1656/GrapeMHv01_03g0872/GrapeMHv01_01g0438/GrapeMHv01_04g1416/GrapeMHv01_11g0060/GrapeMHv01_17g0626/GrapeMHv01_05g0697/GrapeMHv01_14g0536/GrapeMHv01_09g0190/GrapeMHv01_17g0260/GrapeMHv01_11g0074/GrapeMHv01_14g1478	13
BP	GO:0034728	nucleosome organization	13/5536	13/8191	0.006112	0.01834	GrapeMHv01_07g1165/GrapeMHv01_07g1656/GrapeMHv01_03g0872/GrapeMHv01_01g0438/GrapeMHv01_04g1416/GrapeMHv01_11g0060/GrapeMHv01_17g0626/GrapeMHv01_05g0697/GrapeMHv01_14g0536/GrapeMHv01_09g0190/GrapeMHv01_17g0260/GrapeMHv01_11g0074/GrapeMHv01_14g1478	GrapeMHv01_07g1165/GrapeMHv01_07g1656/GrapeMHv01_03g0872/GrapeMHv01_01g0438/GrapeMHv01_04g1416/GrapeMHv01_11g0060/GrapeMHv01_17g0626/GrapeMHv01_05g0697/GrapeMHv01_14g0536/GrapeMHv01_09g0190/GrapeMHv01_17g0260/GrapeMHv01_11g0074/GrapeMHv01_14g1478	13
BP	GO:0046395	carboxylic acid catabolic process	13/5536	13/8191	0.006112	0.01834	GrapeMHv01_08g0025/GrapeMHv01_19g0242/GrapeMHv01_03g0736/GrapeMHv01_12g0014/GrapeMHv01_03g0735/GrapeMHv01_11g0102/GrapeMHv01_10g0678/GrapeMHv01_13g0560/GrapeMHv01_07g0360/GrapeMHv01_04g0138/GrapeMHv01_13g0829/GrapeMHv01_19g0172/GrapeMHv01_07g1062	GrapeMHv01_08g0025/GrapeMHv01_19g0242/GrapeMHv01_03g0736/GrapeMHv01_12g0014/GrapeMHv01_03g0735/GrapeMHv01_11g0102/GrapeMHv01_10g0678/GrapeMHv01_13g0560/GrapeMHv01_07g0360/GrapeMHv01_04g0138/GrapeMHv01_13g0829/GrapeMHv01_19g0172/GrapeMHv01_07g1062	13
BP	GO:0015988	energy coupled proton transmembrane transport, against electrochemical gradient	22/5536	24/8191	0.00621502	0.01834	GrapeMHv01_16g0051/GrapeMHv01_18g1226/GrapeMHv01_14g1314/GrapeMHv01_12g1046/GrapeMHv01_18g0192/GrapeMHv01_Sca0105/GrapeMHv01_04g1412/GrapeMHv01_17g0289/GrapeMHv01_09g0997/GrapeMHv01_02g0095/GrapeMHv01_18g1209/GrapeMHv01_18g1211/GrapeMHv01_01g0384/GrapeMHv01_06g0959/GrapeMHv01_04g0806/GrapeMHv01_18g0343/GrapeMHv01_04g0271/GrapeMHv01_03g0054/GrapeMHv01_14g1968/GrapeMHv01_18g0282/GrapeMHv01_09g0495/…	GrapeMHv01_16g0051/GrapeMHv01_18g1226/GrapeMHv01_14g1314/GrapeMHv01_12g1046/GrapeMHv01_18g0192/GrapeMHv01_Sca0105/GrapeMHv01_04g1412/GrapeMHv01_17g0289/GrapeMHv01_09g0997/GrapeMHv01_02g0095/GrapeMHv01_18g1209/GrapeMHv01_18g1211/GrapeMHv01_01g0384/GrapeMHv01_06g0959/GrapeMHv01_04g0806/GrapeMHv01_18g0343/GrapeMHv01_04g0271/GrapeMHv01_03g0054/GrapeMHv01_14g1968/GrapeMHv01_18g0282/GrapeMHv01_09g0495/…	22
BP	GO:0015991	ATP hydrolysis coupled proton transport	22/5536	24/8191	0.00621502	0.01834	GrapeMHv01_16g0051/GrapeMHv01_18g1226/GrapeMHv01_14g1314/GrapeMHv01_12g1046/GrapeMHv01_18g0192/GrapeMHv01_Sca0105/GrapeMHv01_04g1412/GrapeMHv01_17g0289/GrapeMHv01_09g0997/GrapeMHv01_02g0095/GrapeMHv01_18g1209/GrapeMHv01_18g1211/GrapeMHv01_01g0384/GrapeMHv01_06g0959/GrapeMHv01_04g0806/GrapeMHv01_18g0343/GrapeMHv01_04g0271/GrapeMHv01_03g0054/GrapeMHv01_14g1968/GrapeMHv01_18g0282/GrapeMHv01_09g0495/…	GrapeMHv01_16g0051/GrapeMHv01_18g1226/GrapeMHv01_14g1314/GrapeMHv01_12g1046/GrapeMHv01_18g0192/GrapeMHv01_Sca0105/GrapeMHv01_04g1412/GrapeMHv01_17g0289/GrapeMHv01_09g0997/GrapeMHv01_02g0095/GrapeMHv01_18g1209/GrapeMHv01_18g1211/GrapeMHv01_01g0384/GrapeMHv01_06g0959/GrapeMHv01_04g0806/GrapeMHv01_18g0343/GrapeMHv01_04g0271/GrapeMHv01_03g0054/GrapeMHv01_14g1968/GrapeMHv01_18g0282/GrapeMHv01_09g0495/…	22
BP	GO:0090662	ATP hydrolysis coupled transmembrane transport	22/5536	24/8191	0.00621502	0.01834	GrapeMHv01_16g0051/GrapeMHv01_18g1226/GrapeMHv01_14g1314/GrapeMHv01_12g1046/GrapeMHv01_18g0192/GrapeMHv01_Sca0105/GrapeMHv01_04g1412/GrapeMHv01_17g0289/GrapeMHv01_09g0997/GrapeMHv01_02g0095/GrapeMHv01_18g1209/GrapeMHv01_18g1211/GrapeMHv01_01g0384/GrapeMHv01_06g0959/GrapeMHv01_04g0806/GrapeMHv01_18g0343/GrapeMHv01_04g0271/GrapeMHv01_03g0054/GrapeMHv01_14g1968/GrapeMHv01_18g0282/GrapeMHv01_09g0495/…	GrapeMHv01_16g0051/GrapeMHv01_18g1226/GrapeMHv01_14g1314/GrapeMHv01_12g1046/GrapeMHv01_18g0192/GrapeMHv01_Sca0105/GrapeMHv01_04g1412/GrapeMHv01_17g0289/GrapeMHv01_09g0997/GrapeMHv01_02g0095/GrapeMHv01_18g1209/GrapeMHv01_18g1211/GrapeMHv01_01g0384/GrapeMHv01_06g0959/GrapeMHv01_04g0806/GrapeMHv01_18g0343/GrapeMHv01_04g0271/GrapeMHv01_03g0054/GrapeMHv01_14g1968/GrapeMHv01_18g0282/GrapeMHv01_09g0495/…	22
BP	GO:0099131	ATP hydrolysis coupled ion transmembrane transport	22/5536	24/8191	0.00621502	0.01834	GrapeMHv01_16g0051/GrapeMHv01_18g1226/GrapeMHv01_14g1314/GrapeMHv01_12g1046/GrapeMHv01_18g0192/GrapeMHv01_Sca0105/GrapeMHv01_04g1412/GrapeMHv01_17g0289/GrapeMHv01_09g0997/GrapeMHv01_02g0095/GrapeMHv01_18g1209/GrapeMHv01_18g1211/GrapeMHv01_01g0384/GrapeMHv01_06g0959/GrapeMHv01_04g0806/GrapeMHv01_18g0343/GrapeMHv01_04g0271/GrapeMHv01_03g0054/GrapeMHv01_14g1968/GrapeMHv01_18g0282/GrapeMHv01_09g0495/…	GrapeMHv01_16g0051/GrapeMHv01_18g1226/GrapeMHv01_14g1314/GrapeMHv01_12g1046/GrapeMHv01_18g0192/GrapeMHv01_Sca0105/GrapeMHv01_04g1412/GrapeMHv01_17g0289/GrapeMHv01_09g0997/GrapeMHv01_02g0095/GrapeMHv01_18g1209/GrapeMHv01_18g1211/GrapeMHv01_01g0384/GrapeMHv01_06g0959/GrapeMHv01_04g0806/GrapeMHv01_18g0343/GrapeMHv01_04g0271/GrapeMHv01_03g0054/GrapeMHv01_14g1968/GrapeMHv01_18g0282/GrapeMHv01_09g0495/…	22
BP	GO:0099132	ATP hydrolysis coupled cation transmembrane transport	22/5536	24/8191	0.00621502	0.01834	GrapeMHv01_16g0051/GrapeMHv01_18g1226/GrapeMHv01_14g1314/GrapeMHv01_12g1046/GrapeMHv01_18g0192/GrapeMHv01_Sca0105/GrapeMHv01_04g1412/GrapeMHv01_17g0289/GrapeMHv01_09g0997/GrapeMHv01_02g0095/GrapeMHv01_18g1209/GrapeMHv01_18g1211/GrapeMHv01_01g0384/GrapeMHv01_06g0959/GrapeMHv01_04g0806/GrapeMHv01_18g0343/GrapeMHv01_04g0271/GrapeMHv01_03g0054/GrapeMHv01_14g1968/GrapeMHv01_18g0282/GrapeMHv01_09g0495/…	GrapeMHv01_16g0051/GrapeMHv01_18g1226/GrapeMHv01_14g1314/GrapeMHv01_12g1046/GrapeMHv01_18g0192/GrapeMHv01_Sca0105/GrapeMHv01_04g1412/GrapeMHv01_17g0289/GrapeMHv01_09g0997/GrapeMHv01_02g0095/GrapeMHv01_18g1209/GrapeMHv01_18g1211/GrapeMHv01_01g0384/GrapeMHv01_06g0959/GrapeMHv01_04g0806/GrapeMHv01_18g0343/GrapeMHv01_04g0271/GrapeMHv01_03g0054/GrapeMHv01_14g1968/GrapeMHv01_18g0282/GrapeMHv01_09g0495/…	22
BP	GO:0022613	ribonucleoprotein complex biogenesis	39/5536	46/8191	0.00690925	0.0202643	GrapeMHv01_16g0828/GrapeMHv01_14g1721/GrapeMHv01_10g0903/GrapeMHv01_11g1041/GrapeMHv01_13g0018/GrapeMHv01_16g0060/GrapeMHv01_02g0466/GrapeMHv01_08g0654/GrapeMHv01_07g0173/GrapeMHv01_03g0476/GrapeMHv01_15g0816/GrapeMHv01_14g1884/GrapeMHv01_02g0454/GrapeMHv01_04g0034/GrapeMHv01_07g1041/GrapeMHv01_12g0620/GrapeMHv01_03g0062/GrapeMHv01_07g1608/GrapeMHv01_05g1146/GrapeMHv01_08g1509/GrapeMHv01_02g0366/…	GrapeMHv01_16g0828/GrapeMHv01_14g1721/GrapeMHv01_10g0903/GrapeMHv01_11g1041/GrapeMHv01_13g0018/GrapeMHv01_16g0060/GrapeMHv01_02g0466/GrapeMHv01_08g0654/GrapeMHv01_07g0173/GrapeMHv01_03g0476/GrapeMHv01_15g0816/GrapeMHv01_14g1884/GrapeMHv01_02g0454/GrapeMHv01_04g0034/GrapeMHv01_07g1041/GrapeMHv01_12g0620/GrapeMHv01_03g0062/GrapeMHv01_07g1608/GrapeMHv01_05g1146/GrapeMHv01_08g1509/GrapeMHv01_02g0366/…	39
BP	GO:0008652	cellular amino acid biosynthetic process	45/5536	54/8191	0.00731104	0.0213128	GrapeMHv01_02g0779/GrapeMHv01_05g1387/GrapeMHv01_16g1097/GrapeMHv01_10g0244/GrapeMHv01_14g1279/GrapeMHv01_06g0957/GrapeMHv01_10g0105/GrapeMHv01_14g0743/GrapeMHv01_07g0379/GrapeMHv01_06g0060/GrapeMHv01_03g0638/GrapeMHv01_17g0185/GrapeMHv01_08g1240/GrapeMHv01_19g0748/GrapeMHv01_01g0028/GrapeMHv01_08g0666/GrapeMHv01_11g0119/GrapeMHv01_19g0825/GrapeMHv01_07g0421/GrapeMHv01_08g1093/GrapeMHv01_01g0530/…	GrapeMHv01_02g0779/GrapeMHv01_05g1387/GrapeMHv01_16g1097/GrapeMHv01_10g0244/GrapeMHv01_14g1279/GrapeMHv01_06g0957/GrapeMHv01_10g0105/GrapeMHv01_14g0743/GrapeMHv01_07g0379/GrapeMHv01_06g0060/GrapeMHv01_03g0638/GrapeMHv01_17g0185/GrapeMHv01_08g1240/GrapeMHv01_19g0748/GrapeMHv01_01g0028/GrapeMHv01_08g0666/GrapeMHv01_11g0119/GrapeMHv01_19g0825/GrapeMHv01_07g0421/GrapeMHv01_08g1093/GrapeMHv01_01g0530/…	45
BP	GO:0071103	DNA conformation change	25/5536	28/8191	0.00788813	0.0228566	GrapeMHv01_07g1165/GrapeMHv01_19g0770/GrapeMHv01_19g1359/GrapeMHv01_07g1656/GrapeMHv01_03g0872/GrapeMHv01_01g0438/GrapeMHv01_13g1013/GrapeMHv01_12g0439/GrapeMHv01_04g1416/GrapeMHv01_13g1425/GrapeMHv01_11g0060/GrapeMHv01_05g1288/GrapeMHv01_02g1037/GrapeMHv01_04g0309/GrapeMHv01_17g0626/GrapeMHv01_05g0697/GrapeMHv01_04g1067/GrapeMHv01_12g0523/GrapeMHv01_14g0536/GrapeMHv01_09g0190/GrapeMHv01_08g1286/…	GrapeMHv01_07g1165/GrapeMHv01_19g0770/GrapeMHv01_19g1359/GrapeMHv01_07g1656/GrapeMHv01_03g0872/GrapeMHv01_01g0438/GrapeMHv01_13g1013/GrapeMHv01_12g0439/GrapeMHv01_04g1416/GrapeMHv01_13g1425/GrapeMHv01_11g0060/GrapeMHv01_05g1288/GrapeMHv01_02g1037/GrapeMHv01_04g0309/GrapeMHv01_17g0626/GrapeMHv01_05g0697/GrapeMHv01_04g1067/GrapeMHv01_12g0523/GrapeMHv01_14g0536/GrapeMHv01_09g0190/GrapeMHv01_08g1286/…	25
BP	GO:0018205	peptidyl-lysine modification	17/5536	18/8191	0.0082891	0.0237325	GrapeMHv01_09g0898/GrapeMHv01_08g0157/GrapeMHv01_07g1992/GrapeMHv01_13g0983/GrapeMHv01_05g0820/GrapeMHv01_07g1903/GrapeMHv01_02g0757/GrapeMHv01_08g0499/GrapeMHv01_14g1040/GrapeMHv01_01g1556/GrapeMHv01_16g0263/GrapeMHv01_14g1990/GrapeMHv01_16g0245/GrapeMHv01_17g0200/GrapeMHv01_04g1640/GrapeMHv01_14g1295/GrapeMHv01_05g0887	GrapeMHv01_09g0898/GrapeMHv01_08g0157/GrapeMHv01_07g1992/GrapeMHv01_13g0983/GrapeMHv01_05g0820/GrapeMHv01_07g1903/GrapeMHv01_02g0757/GrapeMHv01_08g0499/GrapeMHv01_14g1040/GrapeMHv01_01g1556/GrapeMHv01_16g0263/GrapeMHv01_14g1990/GrapeMHv01_16g0245/GrapeMHv01_17g0200/GrapeMHv01_04g1640/GrapeMHv01_14g1295/GrapeMHv01_05g0887	17
BP	GO:0044282	small molecule catabolic process	17/5536	18/8191	0.0082891	0.0237325	GrapeMHv01_08g0025/GrapeMHv01_19g0242/GrapeMHv01_08g0267/GrapeMHv01_03g0736/GrapeMHv01_01g1350/GrapeMHv01_12g0014/GrapeMHv01_03g0735/GrapeMHv01_11g0102/GrapeMHv01_10g0678/GrapeMHv01_13g0560/GrapeMHv01_11g0150/GrapeMHv01_07g0360/GrapeMHv01_04g0138/GrapeMHv01_13g0829/GrapeMHv01_19g0172/GrapeMHv01_11g0109/GrapeMHv01_07g1062	GrapeMHv01_08g0025/GrapeMHv01_19g0242/GrapeMHv01_08g0267/GrapeMHv01_03g0736/GrapeMHv01_01g1350/GrapeMHv01_12g0014/GrapeMHv01_03g0735/GrapeMHv01_11g0102/GrapeMHv01_10g0678/GrapeMHv01_13g0560/GrapeMHv01_11g0150/GrapeMHv01_07g0360/GrapeMHv01_04g0138/GrapeMHv01_13g0829/GrapeMHv01_19g0172/GrapeMHv01_11g0109/GrapeMHv01_07g1062	17
BP	GO:0042254	ribosome biogenesis	38/5536	45/8191	0.00878187	0.0248186	GrapeMHv01_16g0828/GrapeMHv01_14g1721/GrapeMHv01_10g0903/GrapeMHv01_11g1041/GrapeMHv01_13g0018/GrapeMHv01_16g0060/GrapeMHv01_02g0466/GrapeMHv01_08g0654/GrapeMHv01_07g0173/GrapeMHv01_03g0476/GrapeMHv01_15g0816/GrapeMHv01_14g1884/GrapeMHv01_02g0454/GrapeMHv01_04g0034/GrapeMHv01_07g1041/GrapeMHv01_12g0620/GrapeMHv01_03g0062/GrapeMHv01_07g1608/GrapeMHv01_05g1146/GrapeMHv01_08g1509/GrapeMHv01_02g0366/…	GrapeMHv01_16g0828/GrapeMHv01_14g1721/GrapeMHv01_10g0903/GrapeMHv01_11g1041/GrapeMHv01_13g0018/GrapeMHv01_16g0060/GrapeMHv01_02g0466/GrapeMHv01_08g0654/GrapeMHv01_07g0173/GrapeMHv01_03g0476/GrapeMHv01_15g0816/GrapeMHv01_14g1884/GrapeMHv01_02g0454/GrapeMHv01_04g0034/GrapeMHv01_07g1041/GrapeMHv01_12g0620/GrapeMHv01_03g0062/GrapeMHv01_07g1608/GrapeMHv01_05g1146/GrapeMHv01_08g1509/GrapeMHv01_02g0366/…	38
BP	GO:0006357	regulation of transcription by RNA polymerase II	12/5536	12/8191	0.00904961	0.0248186	GrapeMHv01_08g1482/GrapeMHv01_15g1095/GrapeMHv01_14g0490/GrapeMHv01_11g0004/GrapeMHv01_02g0260/GrapeMHv01_09g0252/GrapeMHv01_17g0464/GrapeMHv01_10g0198/GrapeMHv01_06g0637/GrapeMHv01_11g0400/GrapeMHv01_19g1499/GrapeMHv01_08g0734	GrapeMHv01_08g1482/GrapeMHv01_15g1095/GrapeMHv01_14g0490/GrapeMHv01_11g0004/GrapeMHv01_02g0260/GrapeMHv01_09g0252/GrapeMHv01_17g0464/GrapeMHv01_10g0198/GrapeMHv01_06g0637/GrapeMHv01_11g0400/GrapeMHv01_19g1499/GrapeMHv01_08g0734	12
BP	GO:0006575	cellular modified amino acid metabolic process	12/5536	12/8191	0.00904961	0.0248186	GrapeMHv01_17g0301/GrapeMHv01_06g0715/GrapeMHv01_15g1176/GrapeMHv01_15g1058/GrapeMHv01_07g1507/GrapeMHv01_07g1948/GrapeMHv01_01g0018/GrapeMHv01_08g0281/GrapeMHv01_11g0152/GrapeMHv01_09g0930/GrapeMHv01_07g2114/GrapeMHv01_07g1062	GrapeMHv01_17g0301/GrapeMHv01_06g0715/GrapeMHv01_15g1176/GrapeMHv01_15g1058/GrapeMHv01_07g1507/GrapeMHv01_07g1948/GrapeMHv01_01g0018/GrapeMHv01_08g0281/GrapeMHv01_11g0152/GrapeMHv01_09g0930/GrapeMHv01_07g2114/GrapeMHv01_07g1062	12
BP	GO:0046474	glycerophospholipid biosynthetic process	12/5536	12/8191	0.00904961	0.0248186	GrapeMHv01_17g0301/GrapeMHv01_09g0480/GrapeMHv01_02g0419/GrapeMHv01_06g1278/GrapeMHv01_06g1384/GrapeMHv01_09g1099/GrapeMHv01_02g0949/GrapeMHv01_02g0918/GrapeMHv01_07g2236/GrapeMHv01_07g1394/GrapeMHv01_06g0688/GrapeMHv01_14g1608	GrapeMHv01_17g0301/GrapeMHv01_09g0480/GrapeMHv01_02g0419/GrapeMHv01_06g1278/GrapeMHv01_06g1384/GrapeMHv01_09g1099/GrapeMHv01_02g0949/GrapeMHv01_02g0918/GrapeMHv01_07g2236/GrapeMHv01_07g1394/GrapeMHv01_06g0688/GrapeMHv01_14g1608	12
BP	GO:0009142	nucleoside triphosphate biosynthetic process	50/5536	61/8191	0.00908123	0.0248186	GrapeMHv01_06g1345/GrapeMHv01_19g0576/GrapeMHv01_04g1425/GrapeMHv01_06g0606/GrapeMHv01_04g0091/GrapeMHv01_09g0211/GrapeMHv01_04g0041/GrapeMHv01_19g0723/GrapeMHv01_08g1153/novel.1157/GrapeMHv01_04g0572/GrapeMHv01_10g0113/GrapeMHv01_16g1011/GrapeMHv01_17g1069/GrapeMHv01_03g0943/GrapeMHv01_19g1138/GrapeMHv01_16g0600/GrapeMHv01_08g0268/GrapeMHv01_10g0154/GrapeMHv01_14g1475/GrapeMHv01_05g0665/GrapeMHv…	GrapeMHv01_06g1345/GrapeMHv01_19g0576/GrapeMHv01_04g1425/GrapeMHv01_06g0606/GrapeMHv01_04g0091/GrapeMHv01_09g0211/GrapeMHv01_04g0041/GrapeMHv01_19g0723/GrapeMHv01_08g1153/-/GrapeMHv01_04g0572/GrapeMHv01_10g0113/GrapeMHv01_16g1011/GrapeMHv01_17g1069/GrapeMHv01_03g0943/GrapeMHv01_19g1138/GrapeMHv01_16g0600/GrapeMHv01_08g0268/GrapeMHv01_10g0154/GrapeMHv01_14g1475/GrapeMHv01_05g0665/GrapeMHv01_11g015…	50
BP	GO:0009145	purine nucleoside triphosphate biosynthetic process	50/5536	61/8191	0.00908123	0.0248186	GrapeMHv01_06g1345/GrapeMHv01_19g0576/GrapeMHv01_04g1425/GrapeMHv01_06g0606/GrapeMHv01_04g0091/GrapeMHv01_09g0211/GrapeMHv01_04g0041/GrapeMHv01_19g0723/GrapeMHv01_08g1153/novel.1157/GrapeMHv01_04g0572/GrapeMHv01_10g0113/GrapeMHv01_16g1011/GrapeMHv01_17g1069/GrapeMHv01_03g0943/GrapeMHv01_19g1138/GrapeMHv01_16g0600/GrapeMHv01_08g0268/GrapeMHv01_10g0154/GrapeMHv01_14g1475/GrapeMHv01_05g0665/GrapeMHv…	GrapeMHv01_06g1345/GrapeMHv01_19g0576/GrapeMHv01_04g1425/GrapeMHv01_06g0606/GrapeMHv01_04g0091/GrapeMHv01_09g0211/GrapeMHv01_04g0041/GrapeMHv01_19g0723/GrapeMHv01_08g1153/-/GrapeMHv01_04g0572/GrapeMHv01_10g0113/GrapeMHv01_16g1011/GrapeMHv01_17g1069/GrapeMHv01_03g0943/GrapeMHv01_19g1138/GrapeMHv01_16g0600/GrapeMHv01_08g0268/GrapeMHv01_10g0154/GrapeMHv01_14g1475/GrapeMHv01_05g0665/GrapeMHv01_11g015…	50
BP	GO:0009201	ribonucleoside triphosphate biosynthetic process	50/5536	61/8191	0.00908123	0.0248186	GrapeMHv01_06g1345/GrapeMHv01_19g0576/GrapeMHv01_04g1425/GrapeMHv01_06g0606/GrapeMHv01_04g0091/GrapeMHv01_09g0211/GrapeMHv01_04g0041/GrapeMHv01_19g0723/GrapeMHv01_08g1153/novel.1157/GrapeMHv01_04g0572/GrapeMHv01_10g0113/GrapeMHv01_16g1011/GrapeMHv01_17g1069/GrapeMHv01_03g0943/GrapeMHv01_19g1138/GrapeMHv01_16g0600/GrapeMHv01_08g0268/GrapeMHv01_10g0154/GrapeMHv01_14g1475/GrapeMHv01_05g0665/GrapeMHv…	GrapeMHv01_06g1345/GrapeMHv01_19g0576/GrapeMHv01_04g1425/GrapeMHv01_06g0606/GrapeMHv01_04g0091/GrapeMHv01_09g0211/GrapeMHv01_04g0041/GrapeMHv01_19g0723/GrapeMHv01_08g1153/-/GrapeMHv01_04g0572/GrapeMHv01_10g0113/GrapeMHv01_16g1011/GrapeMHv01_17g1069/GrapeMHv01_03g0943/GrapeMHv01_19g1138/GrapeMHv01_16g0600/GrapeMHv01_08g0268/GrapeMHv01_10g0154/GrapeMHv01_14g1475/GrapeMHv01_05g0665/GrapeMHv01_11g015…	50
BP	GO:0009206	purine ribonucleoside triphosphate biosynthetic process	50/5536	61/8191	0.00908123	0.0248186	GrapeMHv01_06g1345/GrapeMHv01_19g0576/GrapeMHv01_04g1425/GrapeMHv01_06g0606/GrapeMHv01_04g0091/GrapeMHv01_09g0211/GrapeMHv01_04g0041/GrapeMHv01_19g0723/GrapeMHv01_08g1153/novel.1157/GrapeMHv01_04g0572/GrapeMHv01_10g0113/GrapeMHv01_16g1011/GrapeMHv01_17g1069/GrapeMHv01_03g0943/GrapeMHv01_19g1138/GrapeMHv01_16g0600/GrapeMHv01_08g0268/GrapeMHv01_10g0154/GrapeMHv01_14g1475/GrapeMHv01_05g0665/GrapeMHv…	GrapeMHv01_06g1345/GrapeMHv01_19g0576/GrapeMHv01_04g1425/GrapeMHv01_06g0606/GrapeMHv01_04g0091/GrapeMHv01_09g0211/GrapeMHv01_04g0041/GrapeMHv01_19g0723/GrapeMHv01_08g1153/-/GrapeMHv01_04g0572/GrapeMHv01_10g0113/GrapeMHv01_16g1011/GrapeMHv01_17g1069/GrapeMHv01_03g0943/GrapeMHv01_19g1138/GrapeMHv01_16g0600/GrapeMHv01_08g0268/GrapeMHv01_10g0154/GrapeMHv01_14g1475/GrapeMHv01_05g0665/GrapeMHv01_11g015…	50
BP	GO:0015672	monovalent inorganic cation transport	52/5536	64/8191	0.0109528	0.0297643	GrapeMHv01_16g0051/GrapeMHv01_19g0576/GrapeMHv01_15g1175/GrapeMHv01_04g0091/GrapeMHv01_18g1226/GrapeMHv01_01g0786/GrapeMHv01_09g0211/GrapeMHv01_19g0723/GrapeMHv01_07g1487/GrapeMHv01_01g0595/novel.1157/GrapeMHv01_04g0572/GrapeMHv01_10g0113/GrapeMHv01_14g1314/GrapeMHv01_13g0161/GrapeMHv01_12g1046/GrapeMHv01_01g0787/GrapeMHv01_Sca0004/GrapeMHv01_18g0192/GrapeMHv01_Sca0105/GrapeMHv01_04g1412/GrapeMHv…	GrapeMHv01_16g0051/GrapeMHv01_19g0576/GrapeMHv01_15g1175/GrapeMHv01_04g0091/GrapeMHv01_18g1226/GrapeMHv01_01g0786/GrapeMHv01_09g0211/GrapeMHv01_19g0723/GrapeMHv01_07g1487/GrapeMHv01_01g0595/-/GrapeMHv01_04g0572/GrapeMHv01_10g0113/GrapeMHv01_14g1314/GrapeMHv01_13g0161/GrapeMHv01_12g1046/GrapeMHv01_01g0787/GrapeMHv01_Sca0004/GrapeMHv01_18g0192/GrapeMHv01_Sca0105/GrapeMHv01_04g1412/GrapeMHv01_18g155…	52
BP	GO:0006352	DNA-templated transcription, initiation	20/5536	22/8191	0.0116033	0.0313413	GrapeMHv01_19g0874/GrapeMHv01_02g0404/GrapeMHv01_16g0997/GrapeMHv01_06g0611/GrapeMHv01_06g0664/GrapeMHv01_09g0111/GrapeMHv01_14g0652/GrapeMHv01_15g0185/GrapeMHv01_09g0092/GrapeMHv01_12g0414/GrapeMHv01_08g1139/GrapeMHv01_14g0659/GrapeMHv01_18g0653/GrapeMHv01_08g0574/GrapeMHv01_13g0573/GrapeMHv01_10g0198/GrapeMHv01_18g1190/GrapeMHv01_04g0050/GrapeMHv01_19g0805/GrapeMHv01_18g0789	GrapeMHv01_19g0874/GrapeMHv01_02g0404/GrapeMHv01_16g0997/GrapeMHv01_06g0611/GrapeMHv01_06g0664/GrapeMHv01_09g0111/GrapeMHv01_14g0652/GrapeMHv01_15g0185/GrapeMHv01_09g0092/GrapeMHv01_12g0414/GrapeMHv01_08g1139/GrapeMHv01_14g0659/GrapeMHv01_18g0653/GrapeMHv01_08g0574/GrapeMHv01_13g0573/GrapeMHv01_10g0198/GrapeMHv01_18g1190/GrapeMHv01_04g0050/GrapeMHv01_19g0805/GrapeMHv01_18g0789	20
BP	GO:0033014	tetrapyrrole biosynthetic process	16/5536	17/8191	0.0116634	0.0313413	GrapeMHv01_08g1696/GrapeMHv01_04g0074/GrapeMHv01_18g0965/GrapeMHv01_03g1009/GrapeMHv01_18g0339/GrapeMHv01_07g1102/GrapeMHv01_17g0025/GrapeMHv01_19g1086/GrapeMHv01_18g0676/GrapeMHv01_14g1704/GrapeMHv01_18g0277/GrapeMHv01_06g0289/GrapeMHv01_04g1293/GrapeMHv01_13g0152/GrapeMHv01_19g0125/GrapeMHv01_03g1149	GrapeMHv01_08g1696/GrapeMHv01_04g0074/GrapeMHv01_18g0965/GrapeMHv01_03g1009/GrapeMHv01_18g0339/GrapeMHv01_07g1102/GrapeMHv01_17g0025/GrapeMHv01_19g1086/GrapeMHv01_18g0676/GrapeMHv01_14g1704/GrapeMHv01_18g0277/GrapeMHv01_06g0289/GrapeMHv01_04g1293/GrapeMHv01_13g0152/GrapeMHv01_19g0125/GrapeMHv01_03g1149	16
BP	GO:0007264	small GTPase mediated signal transduction	57/5536	71/8191	0.0125436	0.0334078	GrapeMHv01_07g1368/GrapeMHv01_13g0318/GrapeMHv01_12g1371/GrapeMHv01_04g0780/GrapeMHv01_08g1248/GrapeMHv01_13g0691/GrapeMHv01_13g0649/GrapeMHv01_13g1032/GrapeMHv01_11g0232/GrapeMHv01_06g1308/GrapeMHv01_13g0715/GrapeMHv01_02g0946/GrapeMHv01_03g0522/GrapeMHv01_19g0080/GrapeMHv01_16g0256/GrapeMHv01_15g0357/GrapeMHv01_16g0236/GrapeMHv01_09g0517/GrapeMHv01_07g0972/GrapeMHv01_12g1370/GrapeMHv01_04g1341/…	GrapeMHv01_07g1368/GrapeMHv01_13g0318/GrapeMHv01_12g1371/GrapeMHv01_04g0780/GrapeMHv01_08g1248/GrapeMHv01_13g0691/GrapeMHv01_13g0649/GrapeMHv01_13g1032/GrapeMHv01_11g0232/GrapeMHv01_06g1308/GrapeMHv01_13g0715/GrapeMHv01_02g0946/GrapeMHv01_03g0522/GrapeMHv01_19g0080/GrapeMHv01_16g0256/GrapeMHv01_15g0357/GrapeMHv01_16g0236/GrapeMHv01_09g0517/GrapeMHv01_07g0972/GrapeMHv01_12g1370/GrapeMHv01_04g1341/…	57
BP	GO:0006074	(1->3)-beta-D-glucan metabolic process	11/5536	11/8191	0.0133983	0.0334078	GrapeMHv01_12g0375/GrapeMHv01_19g1195/GrapeMHv01_06g0739/GrapeMHv01_06g0748/GrapeMHv01_10g0596/GrapeMHv01_06g0726/GrapeMHv01_17g1048/GrapeMHv01_04g1092/GrapeMHv01_04g1103/GrapeMHv01_12g0265/GrapeMHv01_06g0717	GrapeMHv01_12g0375/GrapeMHv01_19g1195/GrapeMHv01_06g0739/GrapeMHv01_06g0748/GrapeMHv01_10g0596/GrapeMHv01_06g0726/GrapeMHv01_17g1048/GrapeMHv01_04g1092/GrapeMHv01_04g1103/GrapeMHv01_12g0265/GrapeMHv01_06g0717	11
BP	GO:0006075	(1->3)-beta-D-glucan biosynthetic process	11/5536	11/8191	0.0133983	0.0334078	GrapeMHv01_12g0375/GrapeMHv01_19g1195/GrapeMHv01_06g0739/GrapeMHv01_06g0748/GrapeMHv01_10g0596/GrapeMHv01_06g0726/GrapeMHv01_17g1048/GrapeMHv01_04g1092/GrapeMHv01_04g1103/GrapeMHv01_12g0265/GrapeMHv01_06g0717	GrapeMHv01_12g0375/GrapeMHv01_19g1195/GrapeMHv01_06g0739/GrapeMHv01_06g0748/GrapeMHv01_10g0596/GrapeMHv01_06g0726/GrapeMHv01_17g1048/GrapeMHv01_04g1092/GrapeMHv01_04g1103/GrapeMHv01_12g0265/GrapeMHv01_06g0717	11
BP	GO:0006497	protein lipidation	11/5536	11/8191	0.0133983	0.0334078	GrapeMHv01_09g0480/GrapeMHv01_02g0419/GrapeMHv01_06g1278/GrapeMHv01_06g1384/GrapeMHv01_09g1099/GrapeMHv01_02g0949/GrapeMHv01_02g0918/GrapeMHv01_07g2236/GrapeMHv01_07g1394/GrapeMHv01_06g0688/GrapeMHv01_14g1608	GrapeMHv01_09g0480/GrapeMHv01_02g0419/GrapeMHv01_06g1278/GrapeMHv01_06g1384/GrapeMHv01_09g1099/GrapeMHv01_02g0949/GrapeMHv01_02g0918/GrapeMHv01_07g2236/GrapeMHv01_07g1394/GrapeMHv01_06g0688/GrapeMHv01_14g1608	11
BP	GO:0006506	GPI anchor biosynthetic process	11/5536	11/8191	0.0133983	0.0334078	GrapeMHv01_09g0480/GrapeMHv01_02g0419/GrapeMHv01_06g1278/GrapeMHv01_06g1384/GrapeMHv01_09g1099/GrapeMHv01_02g0949/GrapeMHv01_02g0918/GrapeMHv01_07g2236/GrapeMHv01_07g1394/GrapeMHv01_06g0688/GrapeMHv01_14g1608	GrapeMHv01_09g0480/GrapeMHv01_02g0419/GrapeMHv01_06g1278/GrapeMHv01_06g1384/GrapeMHv01_09g1099/GrapeMHv01_02g0949/GrapeMHv01_02g0918/GrapeMHv01_07g2236/GrapeMHv01_07g1394/GrapeMHv01_06g0688/GrapeMHv01_14g1608	11
BP	GO:0006661	phosphatidylinositol biosynthetic process	11/5536	11/8191	0.0133983	0.0334078	GrapeMHv01_09g0480/GrapeMHv01_02g0419/GrapeMHv01_06g1278/GrapeMHv01_06g1384/GrapeMHv01_09g1099/GrapeMHv01_02g0949/GrapeMHv01_02g0918/GrapeMHv01_07g2236/GrapeMHv01_07g1394/GrapeMHv01_06g0688/GrapeMHv01_14g1608	GrapeMHv01_09g0480/GrapeMHv01_02g0419/GrapeMHv01_06g1278/GrapeMHv01_06g1384/GrapeMHv01_09g1099/GrapeMHv01_02g0949/GrapeMHv01_02g0918/GrapeMHv01_07g2236/GrapeMHv01_07g1394/GrapeMHv01_06g0688/GrapeMHv01_14g1608	11
BP	GO:0009073	aromatic amino acid family biosynthetic process	11/5536	11/8191	0.0133983	0.0334078	GrapeMHv01_02g0779/GrapeMHv01_06g0957/GrapeMHv01_10g0105/GrapeMHv01_07g0421/GrapeMHv01_12g0484/GrapeMHv01_14g1496/GrapeMHv01_13g0595/GrapeMHv01_06g0907/GrapeMHv01_06g0433/GrapeMHv01_13g0130/GrapeMHv01_18g0534	GrapeMHv01_02g0779/GrapeMHv01_06g0957/GrapeMHv01_10g0105/GrapeMHv01_07g0421/GrapeMHv01_12g0484/GrapeMHv01_14g1496/GrapeMHv01_13g0595/GrapeMHv01_06g0907/GrapeMHv01_06g0433/GrapeMHv01_13g0130/GrapeMHv01_18g0534	11
BP	GO:0042157	lipoprotein metabolic process	11/5536	11/8191	0.0133983	0.0334078	GrapeMHv01_09g0480/GrapeMHv01_02g0419/GrapeMHv01_06g1278/GrapeMHv01_06g1384/GrapeMHv01_09g1099/GrapeMHv01_02g0949/GrapeMHv01_02g0918/GrapeMHv01_07g2236/GrapeMHv01_07g1394/GrapeMHv01_06g0688/GrapeMHv01_14g1608	GrapeMHv01_09g0480/GrapeMHv01_02g0419/GrapeMHv01_06g1278/GrapeMHv01_06g1384/GrapeMHv01_09g1099/GrapeMHv01_02g0949/GrapeMHv01_02g0918/GrapeMHv01_07g2236/GrapeMHv01_07g1394/GrapeMHv01_06g0688/GrapeMHv01_14g1608	11
BP	GO:0042158	lipoprotein biosynthetic process	11/5536	11/8191	0.0133983	0.0334078	GrapeMHv01_09g0480/GrapeMHv01_02g0419/GrapeMHv01_06g1278/GrapeMHv01_06g1384/GrapeMHv01_09g1099/GrapeMHv01_02g0949/GrapeMHv01_02g0918/GrapeMHv01_07g2236/GrapeMHv01_07g1394/GrapeMHv01_06g0688/GrapeMHv01_14g1608	GrapeMHv01_09g0480/GrapeMHv01_02g0419/GrapeMHv01_06g1278/GrapeMHv01_06g1384/GrapeMHv01_09g1099/GrapeMHv01_02g0949/GrapeMHv01_02g0918/GrapeMHv01_07g2236/GrapeMHv01_07g1394/GrapeMHv01_06g0688/GrapeMHv01_14g1608	11
BP	GO:0044087	regulation of cellular component biogenesis	11/5536	11/8191	0.0133983	0.0334078	GrapeMHv01_01g1065/GrapeMHv01_14g0218/GrapeMHv01_05g0879/GrapeMHv01_07g1556/GrapeMHv01_18g0980/GrapeMHv01_14g1686/GrapeMHv01_05g1165/GrapeMHv01_01g0488/GrapeMHv01_07g1607/GrapeMHv01_08g1448/GrapeMHv01_18g1618	GrapeMHv01_01g1065/GrapeMHv01_14g0218/GrapeMHv01_05g0879/GrapeMHv01_07g1556/GrapeMHv01_18g0980/GrapeMHv01_14g1686/GrapeMHv01_05g1165/GrapeMHv01_01g0488/GrapeMHv01_07g1607/GrapeMHv01_08g1448/GrapeMHv01_18g1618	11
BP	GO:0006090	pyruvate metabolic process	33/5536	39/8191	0.0136826	0.0334078	GrapeMHv01_06g1345/GrapeMHv01_04g1425/GrapeMHv01_06g0606/GrapeMHv01_04g0041/GrapeMHv01_08g1153/GrapeMHv01_16g1011/GrapeMHv01_03g0943/GrapeMHv01_19g1138/GrapeMHv01_16g0600/GrapeMHv01_08g0268/GrapeMHv01_10g0154/GrapeMHv01_14g1475/GrapeMHv01_05g0665/GrapeMHv01_11g0154/GrapeMHv01_13g0745/GrapeMHv01_08g1318/GrapeMHv01_10g0230/GrapeMHv01_01g0369/GrapeMHv01_16g0958/GrapeMHv01_06g1241/GrapeMHv01_19g1431/…	GrapeMHv01_06g1345/GrapeMHv01_04g1425/GrapeMHv01_06g0606/GrapeMHv01_04g0041/GrapeMHv01_08g1153/GrapeMHv01_16g1011/GrapeMHv01_03g0943/GrapeMHv01_19g1138/GrapeMHv01_16g0600/GrapeMHv01_08g0268/GrapeMHv01_10g0154/GrapeMHv01_14g1475/GrapeMHv01_05g0665/GrapeMHv01_11g0154/GrapeMHv01_13g0745/GrapeMHv01_08g1318/GrapeMHv01_10g0230/GrapeMHv01_01g0369/GrapeMHv01_16g0958/GrapeMHv01_06g1241/GrapeMHv01_19g1431/…	33
BP	GO:0006096	glycolytic process	33/5536	39/8191	0.0136826	0.0334078	GrapeMHv01_06g1345/GrapeMHv01_04g1425/GrapeMHv01_06g0606/GrapeMHv01_04g0041/GrapeMHv01_08g1153/GrapeMHv01_16g1011/GrapeMHv01_03g0943/GrapeMHv01_19g1138/GrapeMHv01_16g0600/GrapeMHv01_08g0268/GrapeMHv01_10g0154/GrapeMHv01_14g1475/GrapeMHv01_05g0665/GrapeMHv01_11g0154/GrapeMHv01_13g0745/GrapeMHv01_08g1318/GrapeMHv01_10g0230/GrapeMHv01_01g0369/GrapeMHv01_16g0958/GrapeMHv01_06g1241/GrapeMHv01_19g1431/…	GrapeMHv01_06g1345/GrapeMHv01_04g1425/GrapeMHv01_06g0606/GrapeMHv01_04g0041/GrapeMHv01_08g1153/GrapeMHv01_16g1011/GrapeMHv01_03g0943/GrapeMHv01_19g1138/GrapeMHv01_16g0600/GrapeMHv01_08g0268/GrapeMHv01_10g0154/GrapeMHv01_14g1475/GrapeMHv01_05g0665/GrapeMHv01_11g0154/GrapeMHv01_13g0745/GrapeMHv01_08g1318/GrapeMHv01_10g0230/GrapeMHv01_01g0369/GrapeMHv01_16g0958/GrapeMHv01_06g1241/GrapeMHv01_19g1431/…	33
BP	GO:0006757	ATP generation from ADP	33/5536	39/8191	0.0136826	0.0334078	GrapeMHv01_06g1345/GrapeMHv01_04g1425/GrapeMHv01_06g0606/GrapeMHv01_04g0041/GrapeMHv01_08g1153/GrapeMHv01_16g1011/GrapeMHv01_03g0943/GrapeMHv01_19g1138/GrapeMHv01_16g0600/GrapeMHv01_08g0268/GrapeMHv01_10g0154/GrapeMHv01_14g1475/GrapeMHv01_05g0665/GrapeMHv01_11g0154/GrapeMHv01_13g0745/GrapeMHv01_08g1318/GrapeMHv01_10g0230/GrapeMHv01_01g0369/GrapeMHv01_16g0958/GrapeMHv01_06g1241/GrapeMHv01_19g1431/…	GrapeMHv01_06g1345/GrapeMHv01_04g1425/GrapeMHv01_06g0606/GrapeMHv01_04g0041/GrapeMHv01_08g1153/GrapeMHv01_16g1011/GrapeMHv01_03g0943/GrapeMHv01_19g1138/GrapeMHv01_16g0600/GrapeMHv01_08g0268/GrapeMHv01_10g0154/GrapeMHv01_14g1475/GrapeMHv01_05g0665/GrapeMHv01_11g0154/GrapeMHv01_13g0745/GrapeMHv01_08g1318/GrapeMHv01_10g0230/GrapeMHv01_01g0369/GrapeMHv01_16g0958/GrapeMHv01_06g1241/GrapeMHv01_19g1431/…	33
BP	GO:0009135	purine nucleoside diphosphate metabolic process	33/5536	39/8191	0.0136826	0.0334078	GrapeMHv01_06g1345/GrapeMHv01_04g1425/GrapeMHv01_06g0606/GrapeMHv01_04g0041/GrapeMHv01_08g1153/GrapeMHv01_16g1011/GrapeMHv01_03g0943/GrapeMHv01_19g1138/GrapeMHv01_16g0600/GrapeMHv01_08g0268/GrapeMHv01_10g0154/GrapeMHv01_14g1475/GrapeMHv01_05g0665/GrapeMHv01_11g0154/GrapeMHv01_13g0745/GrapeMHv01_08g1318/GrapeMHv01_10g0230/GrapeMHv01_01g0369/GrapeMHv01_16g0958/GrapeMHv01_06g1241/GrapeMHv01_19g1431/…	GrapeMHv01_06g1345/GrapeMHv01_04g1425/GrapeMHv01_06g0606/GrapeMHv01_04g0041/GrapeMHv01_08g1153/GrapeMHv01_16g1011/GrapeMHv01_03g0943/GrapeMHv01_19g1138/GrapeMHv01_16g0600/GrapeMHv01_08g0268/GrapeMHv01_10g0154/GrapeMHv01_14g1475/GrapeMHv01_05g0665/GrapeMHv01_11g0154/GrapeMHv01_13g0745/GrapeMHv01_08g1318/GrapeMHv01_10g0230/GrapeMHv01_01g0369/GrapeMHv01_16g0958/GrapeMHv01_06g1241/GrapeMHv01_19g1431/…	33
BP	GO:0009179	purine ribonucleoside diphosphate metabolic process	33/5536	39/8191	0.0136826	0.0334078	GrapeMHv01_06g1345/GrapeMHv01_04g1425/GrapeMHv01_06g0606/GrapeMHv01_04g0041/GrapeMHv01_08g1153/GrapeMHv01_16g1011/GrapeMHv01_03g0943/GrapeMHv01_19g1138/GrapeMHv01_16g0600/GrapeMHv01_08g0268/GrapeMHv01_10g0154/GrapeMHv01_14g1475/GrapeMHv01_05g0665/GrapeMHv01_11g0154/GrapeMHv01_13g0745/GrapeMHv01_08g1318/GrapeMHv01_10g0230/GrapeMHv01_01g0369/GrapeMHv01_16g0958/GrapeMHv01_06g1241/GrapeMHv01_19g1431/…	GrapeMHv01_06g1345/GrapeMHv01_04g1425/GrapeMHv01_06g0606/GrapeMHv01_04g0041/GrapeMHv01_08g1153/GrapeMHv01_16g1011/GrapeMHv01_03g0943/GrapeMHv01_19g1138/GrapeMHv01_16g0600/GrapeMHv01_08g0268/GrapeMHv01_10g0154/GrapeMHv01_14g1475/GrapeMHv01_05g0665/GrapeMHv01_11g0154/GrapeMHv01_13g0745/GrapeMHv01_08g1318/GrapeMHv01_10g0230/GrapeMHv01_01g0369/GrapeMHv01_16g0958/GrapeMHv01_06g1241/GrapeMHv01_19g1431/…	33
BP	GO:0009185	ribonucleoside diphosphate metabolic process	33/5536	39/8191	0.0136826	0.0334078	GrapeMHv01_06g1345/GrapeMHv01_04g1425/GrapeMHv01_06g0606/GrapeMHv01_04g0041/GrapeMHv01_08g1153/GrapeMHv01_16g1011/GrapeMHv01_03g0943/GrapeMHv01_19g1138/GrapeMHv01_16g0600/GrapeMHv01_08g0268/GrapeMHv01_10g0154/GrapeMHv01_14g1475/GrapeMHv01_05g0665/GrapeMHv01_11g0154/GrapeMHv01_13g0745/GrapeMHv01_08g1318/GrapeMHv01_10g0230/GrapeMHv01_01g0369/GrapeMHv01_16g0958/GrapeMHv01_06g1241/GrapeMHv01_19g1431/…	GrapeMHv01_06g1345/GrapeMHv01_04g1425/GrapeMHv01_06g0606/GrapeMHv01_04g0041/GrapeMHv01_08g1153/GrapeMHv01_16g1011/GrapeMHv01_03g0943/GrapeMHv01_19g1138/GrapeMHv01_16g0600/GrapeMHv01_08g0268/GrapeMHv01_10g0154/GrapeMHv01_14g1475/GrapeMHv01_05g0665/GrapeMHv01_11g0154/GrapeMHv01_13g0745/GrapeMHv01_08g1318/GrapeMHv01_10g0230/GrapeMHv01_01g0369/GrapeMHv01_16g0958/GrapeMHv01_06g1241/GrapeMHv01_19g1431/…	33
BP	GO:0042866	pyruvate biosynthetic process	33/5536	39/8191	0.0136826	0.0334078	GrapeMHv01_06g1345/GrapeMHv01_04g1425/GrapeMHv01_06g0606/GrapeMHv01_04g0041/GrapeMHv01_08g1153/GrapeMHv01_16g1011/GrapeMHv01_03g0943/GrapeMHv01_19g1138/GrapeMHv01_16g0600/GrapeMHv01_08g0268/GrapeMHv01_10g0154/GrapeMHv01_14g1475/GrapeMHv01_05g0665/GrapeMHv01_11g0154/GrapeMHv01_13g0745/GrapeMHv01_08g1318/GrapeMHv01_10g0230/GrapeMHv01_01g0369/GrapeMHv01_16g0958/GrapeMHv01_06g1241/GrapeMHv01_19g1431/…	GrapeMHv01_06g1345/GrapeMHv01_04g1425/GrapeMHv01_06g0606/GrapeMHv01_04g0041/GrapeMHv01_08g1153/GrapeMHv01_16g1011/GrapeMHv01_03g0943/GrapeMHv01_19g1138/GrapeMHv01_16g0600/GrapeMHv01_08g0268/GrapeMHv01_10g0154/GrapeMHv01_14g1475/GrapeMHv01_05g0665/GrapeMHv01_11g0154/GrapeMHv01_13g0745/GrapeMHv01_08g1318/GrapeMHv01_10g0230/GrapeMHv01_01g0369/GrapeMHv01_16g0958/GrapeMHv01_06g1241/GrapeMHv01_19g1431/…	33
BP	GO:0046031	ADP metabolic process	33/5536	39/8191	0.0136826	0.0334078	GrapeMHv01_06g1345/GrapeMHv01_04g1425/GrapeMHv01_06g0606/GrapeMHv01_04g0041/GrapeMHv01_08g1153/GrapeMHv01_16g1011/GrapeMHv01_03g0943/GrapeMHv01_19g1138/GrapeMHv01_16g0600/GrapeMHv01_08g0268/GrapeMHv01_10g0154/GrapeMHv01_14g1475/GrapeMHv01_05g0665/GrapeMHv01_11g0154/GrapeMHv01_13g0745/GrapeMHv01_08g1318/GrapeMHv01_10g0230/GrapeMHv01_01g0369/GrapeMHv01_16g0958/GrapeMHv01_06g1241/GrapeMHv01_19g1431/…	GrapeMHv01_06g1345/GrapeMHv01_04g1425/GrapeMHv01_06g0606/GrapeMHv01_04g0041/GrapeMHv01_08g1153/GrapeMHv01_16g1011/GrapeMHv01_03g0943/GrapeMHv01_19g1138/GrapeMHv01_16g0600/GrapeMHv01_08g0268/GrapeMHv01_10g0154/GrapeMHv01_14g1475/GrapeMHv01_05g0665/GrapeMHv01_11g0154/GrapeMHv01_13g0745/GrapeMHv01_08g1318/GrapeMHv01_10g0230/GrapeMHv01_01g0369/GrapeMHv01_16g0958/GrapeMHv01_06g1241/GrapeMHv01_19g1431/…	33
BP	GO:0006364	rRNA processing	23/5536	26/8191	0.0140237	0.0336036	GrapeMHv01_16g0828/GrapeMHv01_10g0903/GrapeMHv01_11g1041/GrapeMHv01_16g0060/GrapeMHv01_02g0466/GrapeMHv01_08g0654/GrapeMHv01_07g0173/GrapeMHv01_03g0476/GrapeMHv01_14g1884/GrapeMHv01_02g0454/GrapeMHv01_04g0034/GrapeMHv01_03g0062/GrapeMHv01_07g1608/GrapeMHv01_02g0366/GrapeMHv01_17g0907/GrapeMHv01_07g1557/GrapeMHv01_03g0929/GrapeMHv01_07g1428/GrapeMHv01_04g0278/GrapeMHv01_15g0538/GrapeMHv01_17g0817/…	GrapeMHv01_16g0828/GrapeMHv01_10g0903/GrapeMHv01_11g1041/GrapeMHv01_16g0060/GrapeMHv01_02g0466/GrapeMHv01_08g0654/GrapeMHv01_07g0173/GrapeMHv01_03g0476/GrapeMHv01_14g1884/GrapeMHv01_02g0454/GrapeMHv01_04g0034/GrapeMHv01_03g0062/GrapeMHv01_07g1608/GrapeMHv01_02g0366/GrapeMHv01_17g0907/GrapeMHv01_07g1557/GrapeMHv01_03g0929/GrapeMHv01_07g1428/GrapeMHv01_04g0278/GrapeMHv01_15g0538/GrapeMHv01_17g0817/…	23
BP	GO:0016072	rRNA metabolic process	23/5536	26/8191	0.0140237	0.0336036	GrapeMHv01_16g0828/GrapeMHv01_10g0903/GrapeMHv01_11g1041/GrapeMHv01_16g0060/GrapeMHv01_02g0466/GrapeMHv01_08g0654/GrapeMHv01_07g0173/GrapeMHv01_03g0476/GrapeMHv01_14g1884/GrapeMHv01_02g0454/GrapeMHv01_04g0034/GrapeMHv01_03g0062/GrapeMHv01_07g1608/GrapeMHv01_02g0366/GrapeMHv01_17g0907/GrapeMHv01_07g1557/GrapeMHv01_03g0929/GrapeMHv01_07g1428/GrapeMHv01_04g0278/GrapeMHv01_15g0538/GrapeMHv01_17g0817/…	GrapeMHv01_16g0828/GrapeMHv01_10g0903/GrapeMHv01_11g1041/GrapeMHv01_16g0060/GrapeMHv01_02g0466/GrapeMHv01_08g0654/GrapeMHv01_07g0173/GrapeMHv01_03g0476/GrapeMHv01_14g1884/GrapeMHv01_02g0454/GrapeMHv01_04g0034/GrapeMHv01_03g0062/GrapeMHv01_07g1608/GrapeMHv01_02g0366/GrapeMHv01_17g0907/GrapeMHv01_07g1557/GrapeMHv01_03g0929/GrapeMHv01_07g1428/GrapeMHv01_04g0278/GrapeMHv01_15g0538/GrapeMHv01_17g0817/…	23
BP	GO:0008033	tRNA processing	36/5536	43/8191	0.0140422	0.0336036	GrapeMHv01_16g0828/GrapeMHv01_07g1771/GrapeMHv01_09g0883/GrapeMHv01_15g0170/GrapeMHv01_19g0222/GrapeMHv01_19g0155/GrapeMHv01_14g1175/GrapeMHv01_08g0654/GrapeMHv01_07g0982/GrapeMHv01_13g0165/GrapeMHv01_15g0556/GrapeMHv01_18g0550/GrapeMHv01_19g1327/GrapeMHv01_07g1348/GrapeMHv01_18g1273/GrapeMHv01_09g0748/GrapeMHv01_11g0936/GrapeMHv01_09g0349/GrapeMHv01_11g0185/GrapeMHv01_06g1026/GrapeMHv01_07g0981/…	GrapeMHv01_16g0828/GrapeMHv01_07g1771/GrapeMHv01_09g0883/GrapeMHv01_15g0170/GrapeMHv01_19g0222/GrapeMHv01_19g0155/GrapeMHv01_14g1175/GrapeMHv01_08g0654/GrapeMHv01_07g0982/GrapeMHv01_13g0165/GrapeMHv01_15g0556/GrapeMHv01_18g0550/GrapeMHv01_19g1327/GrapeMHv01_07g1348/GrapeMHv01_18g1273/GrapeMHv01_09g0748/GrapeMHv01_11g0936/GrapeMHv01_09g0349/GrapeMHv01_11g0185/GrapeMHv01_06g1026/GrapeMHv01_07g0981/…	36
BP	GO:0015979	photosynthesis	36/5536	43/8191	0.0140422	0.0336036	GrapeMHv01_09g0390/GrapeMHv01_10g1098/GrapeMHv01_01g0623/GrapeMHv01_14g0091/GrapeMHv01_01g1015/GrapeMHv01_12g0788/GrapeMHv01_12g0229/GrapeMHv01_14g0496/GrapeMHv01_07g1178/GrapeMHv01_13g0456/GrapeMHv01_19g1593/GrapeMHv01_18g1027/GrapeMHv01_07g1930/GrapeMHv01_12g0601/GrapeMHv01_14g0210/GrapeMHv01_12g0305/GrapeMHv01_12g1046/GrapeMHv01_18g0051/GrapeMHv01_13g1467/GrapeMHv01_04g0446/GrapeMHv01_10g0384/…	GrapeMHv01_09g0390/GrapeMHv01_10g1098/GrapeMHv01_01g0623/GrapeMHv01_14g0091/GrapeMHv01_01g1015/GrapeMHv01_12g0788/GrapeMHv01_12g0229/GrapeMHv01_14g0496/GrapeMHv01_07g1178/GrapeMHv01_13g0456/GrapeMHv01_19g1593/GrapeMHv01_18g1027/GrapeMHv01_07g1930/GrapeMHv01_12g0601/GrapeMHv01_14g0210/GrapeMHv01_12g0305/GrapeMHv01_12g1046/GrapeMHv01_18g0051/GrapeMHv01_13g1467/GrapeMHv01_04g0446/GrapeMHv01_10g0384/…	36
BP	GO:0019725	cellular homeostasis	70/5536	89/8191	0.0143513	0.0341732	GrapeMHv01_08g1655/GrapeMHv01_19g0595/GrapeMHv01_13g0110/GrapeMHv01_09g0374/GrapeMHv01_07g0229/GrapeMHv01_05g0216/GrapeMHv01_18g0442/GrapeMHv01_18g0180/GrapeMHv01_18g1816/GrapeMHv01_12g0573/GrapeMHv01_04g1662/GrapeMHv01_08g1322/GrapeMHv01_01g0118/GrapeMHv01_18g1175/GrapeMHv01_18g0275/GrapeMHv01_06g0937/GrapeMHv01_08g1530/GrapeMHv01_06g0898/GrapeMHv01_11g1040/GrapeMHv01_01g0888/GrapeMHv01_05g0104/…	GrapeMHv01_08g1655/GrapeMHv01_19g0595/GrapeMHv01_13g0110/GrapeMHv01_09g0374/GrapeMHv01_07g0229/GrapeMHv01_05g0216/GrapeMHv01_18g0442/GrapeMHv01_18g0180/GrapeMHv01_18g1816/GrapeMHv01_12g0573/GrapeMHv01_04g1662/GrapeMHv01_08g1322/GrapeMHv01_01g0118/GrapeMHv01_18g1175/GrapeMHv01_18g0275/GrapeMHv01_06g0937/GrapeMHv01_08g1530/GrapeMHv01_06g0898/GrapeMHv01_11g1040/GrapeMHv01_01g0888/GrapeMHv01_05g0104/…	70
BP	GO:0044283	small molecule biosynthetic process	144/5536	192/8191	0.0146365	0.0346805	GrapeMHv01_06g1345/GrapeMHv01_02g0779/GrapeMHv01_14g0125/GrapeMHv01_05g1387/GrapeMHv01_06g1428/GrapeMHv01_16g1097/GrapeMHv01_10g0050/GrapeMHv01_04g1425/GrapeMHv01_06g0606/GrapeMHv01_02g0349/GrapeMHv01_14g0983/GrapeMHv01_06g1037/GrapeMHv01_10g0244/GrapeMHv01_06g0715/GrapeMHv01_14g1279/GrapeMHv01_06g0957/GrapeMHv01_15g0300/GrapeMHv01_13g0261/GrapeMHv01_10g0105/GrapeMHv01_14g0743/GrapeMHv01_07g0379/…	GrapeMHv01_06g1345/GrapeMHv01_02g0779/GrapeMHv01_14g0125/GrapeMHv01_05g1387/GrapeMHv01_06g1428/GrapeMHv01_16g1097/GrapeMHv01_10g0050/GrapeMHv01_04g1425/GrapeMHv01_06g0606/GrapeMHv01_02g0349/GrapeMHv01_14g0983/GrapeMHv01_06g1037/GrapeMHv01_10g0244/GrapeMHv01_06g0715/GrapeMHv01_14g1279/GrapeMHv01_06g0957/GrapeMHv01_15g0300/GrapeMHv01_13g0261/GrapeMHv01_10g0105/GrapeMHv01_14g0743/GrapeMHv01_07g0379/…	144
BP	GO:0045454	cell redox homeostasis	67/5536	85/8191	0.0150936	0.0355882	GrapeMHv01_08g1655/GrapeMHv01_19g0595/GrapeMHv01_09g0374/GrapeMHv01_07g0229/GrapeMHv01_05g0216/GrapeMHv01_18g0442/GrapeMHv01_18g0180/GrapeMHv01_18g1816/GrapeMHv01_12g0573/GrapeMHv01_04g1662/GrapeMHv01_08g1322/GrapeMHv01_01g0118/GrapeMHv01_18g1175/GrapeMHv01_18g0275/GrapeMHv01_06g0937/GrapeMHv01_08g1530/GrapeMHv01_06g0898/GrapeMHv01_11g1040/GrapeMHv01_01g0888/GrapeMHv01_05g0104/GrapeMHv01_05g0994/…	GrapeMHv01_08g1655/GrapeMHv01_19g0595/GrapeMHv01_09g0374/GrapeMHv01_07g0229/GrapeMHv01_05g0216/GrapeMHv01_18g0442/GrapeMHv01_18g0180/GrapeMHv01_18g1816/GrapeMHv01_12g0573/GrapeMHv01_04g1662/GrapeMHv01_08g1322/GrapeMHv01_01g0118/GrapeMHv01_18g1175/GrapeMHv01_18g0275/GrapeMHv01_06g0937/GrapeMHv01_08g1530/GrapeMHv01_06g0898/GrapeMHv01_11g1040/GrapeMHv01_01g0888/GrapeMHv01_05g0104/GrapeMHv01_05g0994/…	67
BP	GO:0042592	homeostatic process	72/5536	92/8191	0.0160783	0.0373066	GrapeMHv01_08g1655/GrapeMHv01_19g0595/GrapeMHv01_13g0110/GrapeMHv01_09g0374/GrapeMHv01_07g0229/GrapeMHv01_05g0216/GrapeMHv01_18g0442/GrapeMHv01_18g0180/GrapeMHv01_18g1816/GrapeMHv01_12g0573/GrapeMHv01_04g1662/GrapeMHv01_08g1322/GrapeMHv01_01g0118/GrapeMHv01_18g1175/GrapeMHv01_18g0275/GrapeMHv01_06g0937/GrapeMHv01_08g1530/GrapeMHv01_06g0898/GrapeMHv01_11g1040/GrapeMHv01_01g0888/GrapeMHv01_05g0104/…	GrapeMHv01_08g1655/GrapeMHv01_19g0595/GrapeMHv01_13g0110/GrapeMHv01_09g0374/GrapeMHv01_07g0229/GrapeMHv01_05g0216/GrapeMHv01_18g0442/GrapeMHv01_18g0180/GrapeMHv01_18g1816/GrapeMHv01_12g0573/GrapeMHv01_04g1662/GrapeMHv01_08g1322/GrapeMHv01_01g0118/GrapeMHv01_18g1175/GrapeMHv01_18g0275/GrapeMHv01_06g0937/GrapeMHv01_08g1530/GrapeMHv01_06g0898/GrapeMHv01_11g1040/GrapeMHv01_01g0888/GrapeMHv01_05g0104/…	72
BP	GO:0006323	DNA packaging	15/5536	16/8191	0.0163653	0.0373066	GrapeMHv01_07g1165/GrapeMHv01_19g0770/GrapeMHv01_07g1656/GrapeMHv01_03g0872/GrapeMHv01_01g0438/GrapeMHv01_04g1416/GrapeMHv01_11g0060/GrapeMHv01_17g0626/GrapeMHv01_05g0697/GrapeMHv01_12g0523/GrapeMHv01_14g0536/GrapeMHv01_09g0190/GrapeMHv01_17g0260/GrapeMHv01_11g0074/GrapeMHv01_14g1478	GrapeMHv01_07g1165/GrapeMHv01_19g0770/GrapeMHv01_07g1656/GrapeMHv01_03g0872/GrapeMHv01_01g0438/GrapeMHv01_04g1416/GrapeMHv01_11g0060/GrapeMHv01_17g0626/GrapeMHv01_05g0697/GrapeMHv01_12g0523/GrapeMHv01_14g0536/GrapeMHv01_09g0190/GrapeMHv01_17g0260/GrapeMHv01_11g0074/GrapeMHv01_14g1478	15
BP	GO:0006470	protein dephosphorylation	15/5536	16/8191	0.0163653	0.0373066	GrapeMHv01_02g0432/GrapeMHv01_08g0936/GrapeMHv01_Sca0220/GrapeMHv01_14g1669/GrapeMHv01_12g0585/GrapeMHv01_11g0158/GrapeMHv01_16g0754/GrapeMHv01_02g0716/GrapeMHv01_18g1471/GrapeMHv01_17g0033/GrapeMHv01_13g0280/GrapeMHv01_13g0723/GrapeMHv01_15g0436/GrapeMHv01_05g0489/GrapeMHv01_08g0548	GrapeMHv01_02g0432/GrapeMHv01_08g0936/GrapeMHv01_Sca0220/GrapeMHv01_14g1669/GrapeMHv01_12g0585/GrapeMHv01_11g0158/GrapeMHv01_16g0754/GrapeMHv01_02g0716/GrapeMHv01_18g1471/GrapeMHv01_17g0033/GrapeMHv01_13g0280/GrapeMHv01_13g0723/GrapeMHv01_15g0436/GrapeMHv01_05g0489/GrapeMHv01_08g0548	15
BP	GO:0016311	dephosphorylation	15/5536	16/8191	0.0163653	0.0373066	GrapeMHv01_02g0432/GrapeMHv01_08g0936/GrapeMHv01_Sca0220/GrapeMHv01_14g1669/GrapeMHv01_12g0585/GrapeMHv01_11g0158/GrapeMHv01_16g0754/GrapeMHv01_02g0716/GrapeMHv01_18g1471/GrapeMHv01_17g0033/GrapeMHv01_13g0280/GrapeMHv01_13g0723/GrapeMHv01_15g0436/GrapeMHv01_05g0489/GrapeMHv01_08g0548	GrapeMHv01_02g0432/GrapeMHv01_08g0936/GrapeMHv01_Sca0220/GrapeMHv01_14g1669/GrapeMHv01_12g0585/GrapeMHv01_11g0158/GrapeMHv01_16g0754/GrapeMHv01_02g0716/GrapeMHv01_18g1471/GrapeMHv01_17g0033/GrapeMHv01_13g0280/GrapeMHv01_13g0723/GrapeMHv01_15g0436/GrapeMHv01_05g0489/GrapeMHv01_08g0548	15
BP	GO:0072594	establishment of protein localization to organelle	15/5536	16/8191	0.0163653	0.0373066	GrapeMHv01_14g0098/GrapeMHv01_14g1901/GrapeMHv01_01g1316/GrapeMHv01_11g0669/GrapeMHv01_02g1262/GrapeMHv01_05g1596/GrapeMHv01_14g0146/GrapeMHv01_05g0238/GrapeMHv01_17g0027/GrapeMHv01_07g1170/GrapeMHv01_15g0757/GrapeMHv01_05g0082/GrapeMHv01_14g1385/GrapeMHv01_08g1078/GrapeMHv01_09g0634	GrapeMHv01_14g0098/GrapeMHv01_14g1901/GrapeMHv01_01g1316/GrapeMHv01_11g0669/GrapeMHv01_02g1262/GrapeMHv01_05g1596/GrapeMHv01_14g0146/GrapeMHv01_05g0238/GrapeMHv01_17g0027/GrapeMHv01_07g1170/GrapeMHv01_15g0757/GrapeMHv01_05g0082/GrapeMHv01_14g1385/GrapeMHv01_08g1078/GrapeMHv01_09g0634	15
BP	GO:0072657	protein localization to membrane	15/5536	16/8191	0.0163653	0.0373066	GrapeMHv01_14g1901/GrapeMHv01_04g1238/GrapeMHv01_01g1316/GrapeMHv01_11g0669/GrapeMHv01_05g1596/GrapeMHv01_02g0144/GrapeMHv01_05g0238/GrapeMHv01_17g0027/GrapeMHv01_01g0624/GrapeMHv01_07g1170/GrapeMHv01_15g0757/GrapeMHv01_14g1385/GrapeMHv01_06g1088/GrapeMHv01_08g1078/GrapeMHv01_09g0634	GrapeMHv01_14g1901/GrapeMHv01_04g1238/GrapeMHv01_01g1316/GrapeMHv01_11g0669/GrapeMHv01_05g1596/GrapeMHv01_02g0144/GrapeMHv01_05g0238/GrapeMHv01_17g0027/GrapeMHv01_01g0624/GrapeMHv01_07g1170/GrapeMHv01_15g0757/GrapeMHv01_14g1385/GrapeMHv01_06g1088/GrapeMHv01_08g1078/GrapeMHv01_09g0634	15
BP	GO:0090150	establishment of protein localization to membrane	15/5536	16/8191	0.0163653	0.0373066	GrapeMHv01_14g1901/GrapeMHv01_04g1238/GrapeMHv01_01g1316/GrapeMHv01_11g0669/GrapeMHv01_05g1596/GrapeMHv01_02g0144/GrapeMHv01_05g0238/GrapeMHv01_17g0027/GrapeMHv01_01g0624/GrapeMHv01_07g1170/GrapeMHv01_15g0757/GrapeMHv01_14g1385/GrapeMHv01_06g1088/GrapeMHv01_08g1078/GrapeMHv01_09g0634	GrapeMHv01_14g1901/GrapeMHv01_04g1238/GrapeMHv01_01g1316/GrapeMHv01_11g0669/GrapeMHv01_05g1596/GrapeMHv01_02g0144/GrapeMHv01_05g0238/GrapeMHv01_17g0027/GrapeMHv01_01g0624/GrapeMHv01_07g1170/GrapeMHv01_15g0757/GrapeMHv01_14g1385/GrapeMHv01_06g1088/GrapeMHv01_08g1078/GrapeMHv01_09g0634	15
BP	GO:0046434	organophosphate catabolic process	35/5536	42/8191	0.0176606	0.0398814	GrapeMHv01_06g1345/GrapeMHv01_04g1425/GrapeMHv01_06g0606/GrapeMHv01_04g0041/GrapeMHv01_08g1153/GrapeMHv01_16g1011/GrapeMHv01_03g0943/GrapeMHv01_19g1138/GrapeMHv01_16g0600/GrapeMHv01_08g0268/GrapeMHv01_10g0154/GrapeMHv01_14g1475/GrapeMHv01_05g0665/GrapeMHv01_11g0154/GrapeMHv01_13g0208/GrapeMHv01_13g0745/GrapeMHv01_08g1318/GrapeMHv01_10g0230/GrapeMHv01_01g0369/GrapeMHv01_16g0958/GrapeMHv01_06g1241/…	GrapeMHv01_06g1345/GrapeMHv01_04g1425/GrapeMHv01_06g0606/GrapeMHv01_04g0041/GrapeMHv01_08g1153/GrapeMHv01_16g1011/GrapeMHv01_03g0943/GrapeMHv01_19g1138/GrapeMHv01_16g0600/GrapeMHv01_08g0268/GrapeMHv01_10g0154/GrapeMHv01_14g1475/GrapeMHv01_05g0665/GrapeMHv01_11g0154/GrapeMHv01_13g0208/GrapeMHv01_13g0745/GrapeMHv01_08g1318/GrapeMHv01_10g0230/GrapeMHv01_01g0369/GrapeMHv01_16g0958/GrapeMHv01_06g1241/…	35
BP	GO:1901607	alpha-amino acid biosynthetic process	35/5536	42/8191	0.0176606	0.0398814	GrapeMHv01_05g1387/GrapeMHv01_16g1097/GrapeMHv01_10g0244/GrapeMHv01_14g1279/GrapeMHv01_06g0957/GrapeMHv01_10g0105/GrapeMHv01_14g0743/GrapeMHv01_07g0379/GrapeMHv01_06g0060/GrapeMHv01_17g0185/GrapeMHv01_08g1240/GrapeMHv01_19g0748/GrapeMHv01_01g0028/GrapeMHv01_08g0666/GrapeMHv01_11g0119/GrapeMHv01_19g0825/GrapeMHv01_08g1093/GrapeMHv01_05g0464/GrapeMHv01_08g0165/GrapeMHv01_01g0169/GrapeMHv01_12g0484/…	GrapeMHv01_05g1387/GrapeMHv01_16g1097/GrapeMHv01_10g0244/GrapeMHv01_14g1279/GrapeMHv01_06g0957/GrapeMHv01_10g0105/GrapeMHv01_14g0743/GrapeMHv01_07g0379/GrapeMHv01_06g0060/GrapeMHv01_17g0185/GrapeMHv01_08g1240/GrapeMHv01_19g0748/GrapeMHv01_01g0028/GrapeMHv01_08g0666/GrapeMHv01_11g0119/GrapeMHv01_19g0825/GrapeMHv01_08g1093/GrapeMHv01_05g0464/GrapeMHv01_08g0165/GrapeMHv01_01g0169/GrapeMHv01_12g0484/…	35
BP	GO:0019439	aromatic compound catabolic process	52/5536	65/8191	0.0189709	0.0426402	GrapeMHv01_06g1345/GrapeMHv01_19g0242/GrapeMHv01_08g0739/GrapeMHv01_04g1425/GrapeMHv01_06g0606/GrapeMHv01_19g0957/GrapeMHv01_03g0736/GrapeMHv01_06g0374/GrapeMHv01_04g0041/GrapeMHv01_11g1025/GrapeMHv01_08g1153/GrapeMHv01_16g1011/GrapeMHv01_10g0503/GrapeMHv01_03g0943/GrapeMHv01_19g1138/GrapeMHv01_16g0600/GrapeMHv01_08g0268/GrapeMHv01_10g0154/GrapeMHv01_03g0735/GrapeMHv01_14g1475/GrapeMHv01_05g0665/…	GrapeMHv01_06g1345/GrapeMHv01_19g0242/GrapeMHv01_08g0739/GrapeMHv01_04g1425/GrapeMHv01_06g0606/GrapeMHv01_19g0957/GrapeMHv01_03g0736/GrapeMHv01_06g0374/GrapeMHv01_04g0041/GrapeMHv01_11g1025/GrapeMHv01_08g1153/GrapeMHv01_16g1011/GrapeMHv01_10g0503/GrapeMHv01_03g0943/GrapeMHv01_19g1138/GrapeMHv01_16g0600/GrapeMHv01_08g0268/GrapeMHv01_10g0154/GrapeMHv01_03g0735/GrapeMHv01_14g1475/GrapeMHv01_05g0665/…	52
BP	GO:0000272	polysaccharide catabolic process	10/5536	10/8191	0.0198356	0.0429772	GrapeMHv01_02g0825/GrapeMHv01_02g1305/GrapeMHv01_12g0694/GrapeMHv01_15g1107/GrapeMHv01_15g1108/GrapeMHv01_19g0981/GrapeMHv01_02g0213/GrapeMHv01_05g0932/GrapeMHv01_05g0928/GrapeMHv01_12g0693	GrapeMHv01_02g0825/GrapeMHv01_02g1305/GrapeMHv01_12g0694/GrapeMHv01_15g1107/GrapeMHv01_15g1108/GrapeMHv01_19g0981/GrapeMHv01_02g0213/GrapeMHv01_05g0932/GrapeMHv01_05g0928/GrapeMHv01_12g0693	10
BP	GO:0017038	protein import	10/5536	10/8191	0.0198356	0.0429772	GrapeMHv01_18g0244/GrapeMHv01_07g1827/GrapeMHv01_14g0098/GrapeMHv01_14g1901/GrapeMHv01_07g1826/GrapeMHv01_02g1262/GrapeMHv01_14g0146/GrapeMHv01_18g0303/GrapeMHv01_05g0082/GrapeMHv01_14g1385	GrapeMHv01_18g0244/GrapeMHv01_07g1827/GrapeMHv01_14g0098/GrapeMHv01_14g1901/GrapeMHv01_07g1826/GrapeMHv01_02g1262/GrapeMHv01_14g0146/GrapeMHv01_18g0303/GrapeMHv01_05g0082/GrapeMHv01_14g1385	10
BP	GO:0032271	regulation of protein polymerization	10/5536	10/8191	0.0198356	0.0429772	GrapeMHv01_14g0218/GrapeMHv01_05g0879/GrapeMHv01_07g1556/GrapeMHv01_18g0980/GrapeMHv01_14g1686/GrapeMHv01_05g1165/GrapeMHv01_01g0488/GrapeMHv01_07g1607/GrapeMHv01_08g1448/GrapeMHv01_18g1618	GrapeMHv01_14g0218/GrapeMHv01_05g0879/GrapeMHv01_07g1556/GrapeMHv01_18g0980/GrapeMHv01_14g1686/GrapeMHv01_05g1165/GrapeMHv01_01g0488/GrapeMHv01_07g1607/GrapeMHv01_08g1448/GrapeMHv01_18g1618	10
BP	GO:0043254	regulation of protein complex assembly	10/5536	10/8191	0.0198356	0.0429772	GrapeMHv01_14g0218/GrapeMHv01_05g0879/GrapeMHv01_07g1556/GrapeMHv01_18g0980/GrapeMHv01_14g1686/GrapeMHv01_05g1165/GrapeMHv01_01g0488/GrapeMHv01_07g1607/GrapeMHv01_08g1448/GrapeMHv01_18g1618	GrapeMHv01_14g0218/GrapeMHv01_05g0879/GrapeMHv01_07g1556/GrapeMHv01_18g0980/GrapeMHv01_14g1686/GrapeMHv01_05g1165/GrapeMHv01_01g0488/GrapeMHv01_07g1607/GrapeMHv01_08g1448/GrapeMHv01_18g1618	10
BP	GO:0051258	protein polymerization	10/5536	10/8191	0.0198356	0.0429772	GrapeMHv01_14g0218/GrapeMHv01_05g0879/GrapeMHv01_07g1556/GrapeMHv01_18g0980/GrapeMHv01_14g1686/GrapeMHv01_05g1165/GrapeMHv01_01g0488/GrapeMHv01_07g1607/GrapeMHv01_08g1448/GrapeMHv01_18g1618	GrapeMHv01_14g0218/GrapeMHv01_05g0879/GrapeMHv01_07g1556/GrapeMHv01_18g0980/GrapeMHv01_14g1686/GrapeMHv01_05g1165/GrapeMHv01_01g0488/GrapeMHv01_07g1607/GrapeMHv01_08g1448/GrapeMHv01_18g1618	10
BP	GO:0051493	regulation of cytoskeleton organization	10/5536	10/8191	0.0198356	0.0429772	GrapeMHv01_14g0218/GrapeMHv01_05g0879/GrapeMHv01_07g1556/GrapeMHv01_18g0980/GrapeMHv01_14g1686/GrapeMHv01_05g1165/GrapeMHv01_01g0488/GrapeMHv01_07g1607/GrapeMHv01_08g1448/GrapeMHv01_18g1618	GrapeMHv01_14g0218/GrapeMHv01_05g0879/GrapeMHv01_07g1556/GrapeMHv01_18g0980/GrapeMHv01_14g1686/GrapeMHv01_05g1165/GrapeMHv01_01g0488/GrapeMHv01_07g1607/GrapeMHv01_08g1448/GrapeMHv01_18g1618	10
BP	GO:0097435	supramolecular fiber organization	10/5536	10/8191	0.0198356	0.0429772	GrapeMHv01_14g0218/GrapeMHv01_05g0879/GrapeMHv01_07g1556/GrapeMHv01_18g0980/GrapeMHv01_14g1686/GrapeMHv01_05g1165/GrapeMHv01_01g0488/GrapeMHv01_07g1607/GrapeMHv01_08g1448/GrapeMHv01_18g1618	GrapeMHv01_14g0218/GrapeMHv01_05g0879/GrapeMHv01_07g1556/GrapeMHv01_18g0980/GrapeMHv01_14g1686/GrapeMHv01_05g1165/GrapeMHv01_01g0488/GrapeMHv01_07g1607/GrapeMHv01_08g1448/GrapeMHv01_18g1618	10
BP	GO:1902903	regulation of supramolecular fiber organization	10/5536	10/8191	0.0198356	0.0429772	GrapeMHv01_14g0218/GrapeMHv01_05g0879/GrapeMHv01_07g1556/GrapeMHv01_18g0980/GrapeMHv01_14g1686/GrapeMHv01_05g1165/GrapeMHv01_01g0488/GrapeMHv01_07g1607/GrapeMHv01_08g1448/GrapeMHv01_18g1618	GrapeMHv01_14g0218/GrapeMHv01_05g0879/GrapeMHv01_07g1556/GrapeMHv01_18g0980/GrapeMHv01_14g1686/GrapeMHv01_05g1165/GrapeMHv01_01g0488/GrapeMHv01_07g1607/GrapeMHv01_08g1448/GrapeMHv01_18g1618	10
BP	GO:0006887	exocytosis	25/5536	29/8191	0.0204084	0.0436286	GrapeMHv01_17g0128/GrapeMHv01_17g0141/GrapeMHv01_08g0690/GrapeMHv01_12g0087/GrapeMHv01_13g0652/GrapeMHv01_07g1564/GrapeMHv01_03g0322/GrapeMHv01_04g0249/GrapeMHv01_12g1256/GrapeMHv01_15g0662/GrapeMHv01_13g0673/GrapeMHv01_07g1615/GrapeMHv01_18g0761/GrapeMHv01_09g0066/GrapeMHv01_13g0264/GrapeMHv01_13g0657/GrapeMHv01_03g0299/GrapeMHv01_08g0995/GrapeMHv01_06g1520/GrapeMHv01_15g1061/GrapeMHv01_14g1222/…	GrapeMHv01_17g0128/GrapeMHv01_17g0141/GrapeMHv01_08g0690/GrapeMHv01_12g0087/GrapeMHv01_13g0652/GrapeMHv01_07g1564/GrapeMHv01_03g0322/GrapeMHv01_04g0249/GrapeMHv01_12g1256/GrapeMHv01_15g0662/GrapeMHv01_13g0673/GrapeMHv01_07g1615/GrapeMHv01_18g0761/GrapeMHv01_09g0066/GrapeMHv01_13g0264/GrapeMHv01_13g0657/GrapeMHv01_03g0299/GrapeMHv01_08g0995/GrapeMHv01_06g1520/GrapeMHv01_15g1061/GrapeMHv01_14g1222/…	25
BP	GO:0032940	secretion by cell	25/5536	29/8191	0.0204084	0.0436286	GrapeMHv01_17g0128/GrapeMHv01_17g0141/GrapeMHv01_08g0690/GrapeMHv01_12g0087/GrapeMHv01_13g0652/GrapeMHv01_07g1564/GrapeMHv01_03g0322/GrapeMHv01_04g0249/GrapeMHv01_12g1256/GrapeMHv01_15g0662/GrapeMHv01_13g0673/GrapeMHv01_07g1615/GrapeMHv01_18g0761/GrapeMHv01_09g0066/GrapeMHv01_13g0264/GrapeMHv01_13g0657/GrapeMHv01_03g0299/GrapeMHv01_08g0995/GrapeMHv01_06g1520/GrapeMHv01_15g1061/GrapeMHv01_14g1222/…	GrapeMHv01_17g0128/GrapeMHv01_17g0141/GrapeMHv01_08g0690/GrapeMHv01_12g0087/GrapeMHv01_13g0652/GrapeMHv01_07g1564/GrapeMHv01_03g0322/GrapeMHv01_04g0249/GrapeMHv01_12g1256/GrapeMHv01_15g0662/GrapeMHv01_13g0673/GrapeMHv01_07g1615/GrapeMHv01_18g0761/GrapeMHv01_09g0066/GrapeMHv01_13g0264/GrapeMHv01_13g0657/GrapeMHv01_03g0299/GrapeMHv01_08g0995/GrapeMHv01_06g1520/GrapeMHv01_15g1061/GrapeMHv01_14g1222/…	25
BP	GO:0046903	secretion	25/5536	29/8191	0.0204084	0.0436286	GrapeMHv01_17g0128/GrapeMHv01_17g0141/GrapeMHv01_08g0690/GrapeMHv01_12g0087/GrapeMHv01_13g0652/GrapeMHv01_07g1564/GrapeMHv01_03g0322/GrapeMHv01_04g0249/GrapeMHv01_12g1256/GrapeMHv01_15g0662/GrapeMHv01_13g0673/GrapeMHv01_07g1615/GrapeMHv01_18g0761/GrapeMHv01_09g0066/GrapeMHv01_13g0264/GrapeMHv01_13g0657/GrapeMHv01_03g0299/GrapeMHv01_08g0995/GrapeMHv01_06g1520/GrapeMHv01_15g1061/GrapeMHv01_14g1222/…	GrapeMHv01_17g0128/GrapeMHv01_17g0141/GrapeMHv01_08g0690/GrapeMHv01_12g0087/GrapeMHv01_13g0652/GrapeMHv01_07g1564/GrapeMHv01_03g0322/GrapeMHv01_04g0249/GrapeMHv01_12g1256/GrapeMHv01_15g0662/GrapeMHv01_13g0673/GrapeMHv01_07g1615/GrapeMHv01_18g0761/GrapeMHv01_09g0066/GrapeMHv01_13g0264/GrapeMHv01_13g0657/GrapeMHv01_03g0299/GrapeMHv01_08g0995/GrapeMHv01_06g1520/GrapeMHv01_15g1061/GrapeMHv01_14g1222/…	25
BP	GO:1901361	organic cyclic compound catabolic process	51/5536	64/8191	0.0228331	0.0485048	GrapeMHv01_06g1345/GrapeMHv01_19g0242/GrapeMHv01_08g0739/GrapeMHv01_04g1425/GrapeMHv01_06g0606/GrapeMHv01_19g0957/GrapeMHv01_03g0736/GrapeMHv01_06g0374/GrapeMHv01_04g0041/GrapeMHv01_08g1153/GrapeMHv01_16g1011/GrapeMHv01_10g0503/GrapeMHv01_03g0943/GrapeMHv01_19g1138/GrapeMHv01_16g0600/GrapeMHv01_08g0268/GrapeMHv01_10g0154/GrapeMHv01_03g0735/GrapeMHv01_14g1475/GrapeMHv01_05g0665/GrapeMHv01_11g0154/…	GrapeMHv01_06g1345/GrapeMHv01_19g0242/GrapeMHv01_08g0739/GrapeMHv01_04g1425/GrapeMHv01_06g0606/GrapeMHv01_19g0957/GrapeMHv01_03g0736/GrapeMHv01_06g0374/GrapeMHv01_04g0041/GrapeMHv01_08g1153/GrapeMHv01_16g1011/GrapeMHv01_10g0503/GrapeMHv01_03g0943/GrapeMHv01_19g1138/GrapeMHv01_16g0600/GrapeMHv01_08g0268/GrapeMHv01_10g0154/GrapeMHv01_03g0735/GrapeMHv01_14g1475/GrapeMHv01_05g0665/GrapeMHv01_11g0154/…	51
BP	GO:0048522	positive regulation of cellular process	14/5536	15/8191	0.022891	0.0485048	GrapeMHv01_04g0615/GrapeMHv01_05g0879/GrapeMHv01_07g1556/GrapeMHv01_17g0700/GrapeMHv01_18g0980/GrapeMHv01_14g1686/GrapeMHv01_05g1165/GrapeMHv01_10g0198/GrapeMHv01_18g0439/GrapeMHv01_01g0488/GrapeMHv01_07g1607/GrapeMHv01_04g0641/GrapeMHv01_08g1448/GrapeMHv01_11g0627	GrapeMHv01_04g0615/GrapeMHv01_05g0879/GrapeMHv01_07g1556/GrapeMHv01_17g0700/GrapeMHv01_18g0980/GrapeMHv01_14g1686/GrapeMHv01_05g1165/GrapeMHv01_10g0198/GrapeMHv01_18g0439/GrapeMHv01_01g0488/GrapeMHv01_07g1607/GrapeMHv01_04g0641/GrapeMHv01_08g1448/GrapeMHv01_11g0627	14
BP	GO:0044270	cellular nitrogen compound catabolic process	50/5536	63/8191	0.0273923	0.0577437	GrapeMHv01_06g1345/GrapeMHv01_08g0739/GrapeMHv01_04g1425/GrapeMHv01_06g0606/GrapeMHv01_19g0957/GrapeMHv01_03g0736/GrapeMHv01_06g0374/GrapeMHv01_04g0041/GrapeMHv01_08g1153/GrapeMHv01_01g1350/GrapeMHv01_16g1011/GrapeMHv01_10g0503/GrapeMHv01_03g0943/GrapeMHv01_19g1138/GrapeMHv01_16g0600/GrapeMHv01_08g0268/GrapeMHv01_10g0154/GrapeMHv01_03g0735/GrapeMHv01_14g1475/GrapeMHv01_05g0665/GrapeMHv01_11g0154/…	GrapeMHv01_06g1345/GrapeMHv01_08g0739/GrapeMHv01_04g1425/GrapeMHv01_06g0606/GrapeMHv01_19g0957/GrapeMHv01_03g0736/GrapeMHv01_06g0374/GrapeMHv01_04g0041/GrapeMHv01_08g1153/GrapeMHv01_01g1350/GrapeMHv01_16g1011/GrapeMHv01_10g0503/GrapeMHv01_03g0943/GrapeMHv01_19g1138/GrapeMHv01_16g0600/GrapeMHv01_08g0268/GrapeMHv01_10g0154/GrapeMHv01_03g0735/GrapeMHv01_14g1475/GrapeMHv01_05g0665/GrapeMHv01_11g0154/…	50
BP	GO:0009166	nucleotide catabolic process	33/5536	40/8191	0.0276113	0.0577437	GrapeMHv01_06g1345/GrapeMHv01_04g1425/GrapeMHv01_06g0606/GrapeMHv01_04g0041/GrapeMHv01_08g1153/GrapeMHv01_16g1011/GrapeMHv01_03g0943/GrapeMHv01_19g1138/GrapeMHv01_16g0600/GrapeMHv01_08g0268/GrapeMHv01_10g0154/GrapeMHv01_14g1475/GrapeMHv01_05g0665/GrapeMHv01_11g0154/GrapeMHv01_13g0745/GrapeMHv01_08g1318/GrapeMHv01_10g0230/GrapeMHv01_01g0369/GrapeMHv01_16g0958/GrapeMHv01_06g1241/GrapeMHv01_19g1431/…	GrapeMHv01_06g1345/GrapeMHv01_04g1425/GrapeMHv01_06g0606/GrapeMHv01_04g0041/GrapeMHv01_08g1153/GrapeMHv01_16g1011/GrapeMHv01_03g0943/GrapeMHv01_19g1138/GrapeMHv01_16g0600/GrapeMHv01_08g0268/GrapeMHv01_10g0154/GrapeMHv01_14g1475/GrapeMHv01_05g0665/GrapeMHv01_11g0154/GrapeMHv01_13g0745/GrapeMHv01_08g1318/GrapeMHv01_10g0230/GrapeMHv01_01g0369/GrapeMHv01_16g0958/GrapeMHv01_06g1241/GrapeMHv01_19g1431/…	33
BP	GO:1901292	nucleoside phosphate catabolic process	33/5536	40/8191	0.0276113	0.0577437	GrapeMHv01_06g1345/GrapeMHv01_04g1425/GrapeMHv01_06g0606/GrapeMHv01_04g0041/GrapeMHv01_08g1153/GrapeMHv01_16g1011/GrapeMHv01_03g0943/GrapeMHv01_19g1138/GrapeMHv01_16g0600/GrapeMHv01_08g0268/GrapeMHv01_10g0154/GrapeMHv01_14g1475/GrapeMHv01_05g0665/GrapeMHv01_11g0154/GrapeMHv01_13g0745/GrapeMHv01_08g1318/GrapeMHv01_10g0230/GrapeMHv01_01g0369/GrapeMHv01_16g0958/GrapeMHv01_06g1241/GrapeMHv01_19g1431/…	GrapeMHv01_06g1345/GrapeMHv01_04g1425/GrapeMHv01_06g0606/GrapeMHv01_04g0041/GrapeMHv01_08g1153/GrapeMHv01_16g1011/GrapeMHv01_03g0943/GrapeMHv01_19g1138/GrapeMHv01_16g0600/GrapeMHv01_08g0268/GrapeMHv01_10g0154/GrapeMHv01_14g1475/GrapeMHv01_05g0665/GrapeMHv01_11g0154/GrapeMHv01_13g0745/GrapeMHv01_08g1318/GrapeMHv01_10g0230/GrapeMHv01_01g0369/GrapeMHv01_16g0958/GrapeMHv01_06g1241/GrapeMHv01_19g1431/…	33
BP	GO:0032259	methylation	30/5536	36/8191	0.0277334	0.0577479	GrapeMHv01_07g1606/GrapeMHv01_07g0098/GrapeMHv01_08g0157/GrapeMHv01_07g1992/GrapeMHv01_13g0983/GrapeMHv01_02g0757/GrapeMHv01_15g0411/GrapeMHv01_03g0476/GrapeMHv01_14g1884/GrapeMHv01_08g0499/GrapeMHv01_10g1505/GrapeMHv01_01g1556/GrapeMHv01_16g0263/GrapeMHv01_18g1273/GrapeMHv01_09g1114/GrapeMHv01_14g1990/GrapeMHv01_16g0245/GrapeMHv01_10g1324/GrapeMHv01_04g1640/GrapeMHv01_12g0893/GrapeMHv01_04g0331/…	GrapeMHv01_07g1606/GrapeMHv01_07g0098/GrapeMHv01_08g0157/GrapeMHv01_07g1992/GrapeMHv01_13g0983/GrapeMHv01_02g0757/GrapeMHv01_15g0411/GrapeMHv01_03g0476/GrapeMHv01_14g1884/GrapeMHv01_08g0499/GrapeMHv01_10g1505/GrapeMHv01_01g1556/GrapeMHv01_16g0263/GrapeMHv01_18g1273/GrapeMHv01_09g1114/GrapeMHv01_14g1990/GrapeMHv01_16g0245/GrapeMHv01_10g1324/GrapeMHv01_04g1640/GrapeMHv01_12g0893/GrapeMHv01_04g0331/…	30
BP	GO:0006298	mismatch repair	13/5536	14/8191	0.0319075	0.0658691	GrapeMHv01_07g1692/GrapeMHv01_16g0762/GrapeMHv01_10g0573/GrapeMHv01_07g1524/GrapeMHv01_04g1230/GrapeMHv01_11g0288/GrapeMHv01_11g0287/GrapeMHv01_02g0691/GrapeMHv01_17g0419/GrapeMHv01_18g2232/GrapeMHv01_16g1137/GrapeMHv01_05g0914/GrapeMHv01_19g0735	GrapeMHv01_07g1692/GrapeMHv01_16g0762/GrapeMHv01_10g0573/GrapeMHv01_07g1524/GrapeMHv01_04g1230/GrapeMHv01_11g0288/GrapeMHv01_11g0287/GrapeMHv01_02g0691/GrapeMHv01_17g0419/GrapeMHv01_18g2232/GrapeMHv01_16g1137/GrapeMHv01_05g0914/GrapeMHv01_19g0735	13
BP	GO:0006605	protein targeting	13/5536	14/8191	0.0319075	0.0658691	GrapeMHv01_03g0271/GrapeMHv01_14g1901/GrapeMHv01_01g1316/GrapeMHv01_11g0669/GrapeMHv01_02g1262/GrapeMHv01_05g1596/GrapeMHv01_05g0238/GrapeMHv01_17g0027/GrapeMHv01_07g1170/GrapeMHv01_15g0757/GrapeMHv01_14g1385/GrapeMHv01_08g1078/GrapeMHv01_09g0634	GrapeMHv01_03g0271/GrapeMHv01_14g1901/GrapeMHv01_01g1316/GrapeMHv01_11g0669/GrapeMHv01_02g1262/GrapeMHv01_05g1596/GrapeMHv01_05g0238/GrapeMHv01_17g0027/GrapeMHv01_07g1170/GrapeMHv01_15g0757/GrapeMHv01_14g1385/GrapeMHv01_08g1078/GrapeMHv01_09g0634	13
BP	GO:0046700	heterocycle catabolic process	49/5536	62/8191	0.0327524	0.0673244	GrapeMHv01_06g1345/GrapeMHv01_08g0739/GrapeMHv01_04g1425/GrapeMHv01_06g0606/GrapeMHv01_19g0957/GrapeMHv01_03g0736/GrapeMHv01_06g0374/GrapeMHv01_04g0041/GrapeMHv01_08g1153/GrapeMHv01_16g1011/GrapeMHv01_10g0503/GrapeMHv01_03g0943/GrapeMHv01_19g1138/GrapeMHv01_16g0600/GrapeMHv01_08g0268/GrapeMHv01_10g0154/GrapeMHv01_03g0735/GrapeMHv01_14g1475/GrapeMHv01_05g0665/GrapeMHv01_11g0154/GrapeMHv01_11g0424/…	GrapeMHv01_06g1345/GrapeMHv01_08g0739/GrapeMHv01_04g1425/GrapeMHv01_06g0606/GrapeMHv01_19g0957/GrapeMHv01_03g0736/GrapeMHv01_06g0374/GrapeMHv01_04g0041/GrapeMHv01_08g1153/GrapeMHv01_16g1011/GrapeMHv01_10g0503/GrapeMHv01_03g0943/GrapeMHv01_19g1138/GrapeMHv01_16g0600/GrapeMHv01_08g0268/GrapeMHv01_10g0154/GrapeMHv01_03g0735/GrapeMHv01_14g1475/GrapeMHv01_05g0665/GrapeMHv01_11g0154/GrapeMHv01_11g0424/…	49
BP	GO:0009605	response to external stimulus	12/5536	13/8191	0.0443009	0.0869744	GrapeMHv01_14g0010/GrapeMHv01_07g1764/GrapeMHv01_05g0134/GrapeMHv01_08g1697/GrapeMHv01_07g1765/GrapeMHv01_14g0495/GrapeMHv01_11g0075/GrapeMHv01_14g0494/GrapeMHv01_10g0906/GrapeMHv01_14g0071/GrapeMHv01_14g0493/GrapeMHv01_19g1594	GrapeMHv01_14g0010/GrapeMHv01_07g1764/GrapeMHv01_05g0134/GrapeMHv01_08g1697/GrapeMHv01_07g1765/GrapeMHv01_14g0495/GrapeMHv01_11g0075/GrapeMHv01_14g0494/GrapeMHv01_10g0906/GrapeMHv01_14g0071/GrapeMHv01_14g0493/GrapeMHv01_19g1594	12
BP	GO:0015985	energy coupled proton transport, down electrochemical gradient	12/5536	13/8191	0.0443009	0.0869744	GrapeMHv01_19g0576/GrapeMHv01_04g0091/GrapeMHv01_09g0211/GrapeMHv01_19g0723/novel.1157/GrapeMHv01_04g0572/GrapeMHv01_10g0113/GrapeMHv01_18g1554/GrapeMHv01_15g0375/GrapeMHv01_17g0775/GrapeMHv01_13g0561/GrapeMHv01_04g0726	GrapeMHv01_19g0576/GrapeMHv01_04g0091/GrapeMHv01_09g0211/GrapeMHv01_19g0723/-/GrapeMHv01_04g0572/GrapeMHv01_10g0113/GrapeMHv01_18g1554/GrapeMHv01_15g0375/GrapeMHv01_17g0775/GrapeMHv01_13g0561/GrapeMHv01_04g0726	12
BP	GO:0015986	ATP synthesis coupled proton transport	12/5536	13/8191	0.0443009	0.0869744	GrapeMHv01_19g0576/GrapeMHv01_04g0091/GrapeMHv01_09g0211/GrapeMHv01_19g0723/novel.1157/GrapeMHv01_04g0572/GrapeMHv01_10g0113/GrapeMHv01_18g1554/GrapeMHv01_15g0375/GrapeMHv01_17g0775/GrapeMHv01_13g0561/GrapeMHv01_04g0726	GrapeMHv01_19g0576/GrapeMHv01_04g0091/GrapeMHv01_09g0211/GrapeMHv01_19g0723/-/GrapeMHv01_04g0572/GrapeMHv01_10g0113/GrapeMHv01_18g1554/GrapeMHv01_15g0375/GrapeMHv01_17g0775/GrapeMHv01_13g0561/GrapeMHv01_04g0726	12
BP	GO:0016571	histone methylation	12/5536	13/8191	0.0443009	0.0869744	GrapeMHv01_08g0157/GrapeMHv01_07g1992/GrapeMHv01_13g0983/GrapeMHv01_02g0757/GrapeMHv01_08g0499/GrapeMHv01_01g1556/GrapeMHv01_16g0263/GrapeMHv01_14g1990/GrapeMHv01_16g0245/GrapeMHv01_04g1640/GrapeMHv01_14g1295/GrapeMHv01_05g0887	GrapeMHv01_08g0157/GrapeMHv01_07g1992/GrapeMHv01_13g0983/GrapeMHv01_02g0757/GrapeMHv01_08g0499/GrapeMHv01_01g1556/GrapeMHv01_16g0263/GrapeMHv01_14g1990/GrapeMHv01_16g0245/GrapeMHv01_04g1640/GrapeMHv01_14g1295/GrapeMHv01_05g0887	12
BP	GO:0018022	peptidyl-lysine methylation	12/5536	13/8191	0.0443009	0.0869744	GrapeMHv01_08g0157/GrapeMHv01_07g1992/GrapeMHv01_13g0983/GrapeMHv01_02g0757/GrapeMHv01_08g0499/GrapeMHv01_01g1556/GrapeMHv01_16g0263/GrapeMHv01_14g1990/GrapeMHv01_16g0245/GrapeMHv01_04g1640/GrapeMHv01_14g1295/GrapeMHv01_05g0887	GrapeMHv01_08g0157/GrapeMHv01_07g1992/GrapeMHv01_13g0983/GrapeMHv01_02g0757/GrapeMHv01_08g0499/GrapeMHv01_01g1556/GrapeMHv01_16g0263/GrapeMHv01_14g1990/GrapeMHv01_16g0245/GrapeMHv01_04g1640/GrapeMHv01_14g1295/GrapeMHv01_05g0887	12
BP	GO:0022411	cellular component disassembly	12/5536	13/8191	0.0443009	0.0869744	GrapeMHv01_04g1649/GrapeMHv01_14g0218/GrapeMHv01_Sca0154/GrapeMHv01_07g1842/GrapeMHv01_17g0700/GrapeMHv01_02g0569/GrapeMHv01_14g0132/GrapeMHv01_07g1468/GrapeMHv01_04g0641/GrapeMHv01_11g0627/GrapeMHv01_18g1618/GrapeMHv01_08g1363	GrapeMHv01_04g1649/GrapeMHv01_14g0218/GrapeMHv01_Sca0154/GrapeMHv01_07g1842/GrapeMHv01_17g0700/GrapeMHv01_02g0569/GrapeMHv01_14g0132/GrapeMHv01_07g1468/GrapeMHv01_04g0641/GrapeMHv01_11g0627/GrapeMHv01_18g1618/GrapeMHv01_08g1363	12
BP	GO:0022900	electron transport chain	12/5536	13/8191	0.0443009	0.0869744	GrapeMHv01_06g1606/GrapeMHv01_08g1087/GrapeMHv01_07g0651/GrapeMHv01_13g0456/GrapeMHv01_14g0210/GrapeMHv01_12g1046/GrapeMHv01_04g0513/GrapeMHv01_16g0900/GrapeMHv01_04g0782/GrapeMHv01_05g1381/GrapeMHv01_08g1101/GrapeMHv01_03g1379	GrapeMHv01_06g1606/GrapeMHv01_08g1087/GrapeMHv01_07g0651/GrapeMHv01_13g0456/GrapeMHv01_14g0210/GrapeMHv01_12g1046/GrapeMHv01_04g0513/GrapeMHv01_16g0900/GrapeMHv01_04g0782/GrapeMHv01_05g1381/GrapeMHv01_08g1101/GrapeMHv01_03g1379	12
BP	GO:0032984	protein-containing complex disassembly	12/5536	13/8191	0.0443009	0.0869744	GrapeMHv01_04g1649/GrapeMHv01_14g0218/GrapeMHv01_Sca0154/GrapeMHv01_07g1842/GrapeMHv01_17g0700/GrapeMHv01_02g0569/GrapeMHv01_14g0132/GrapeMHv01_07g1468/GrapeMHv01_04g0641/GrapeMHv01_11g0627/GrapeMHv01_18g1618/GrapeMHv01_08g1363	GrapeMHv01_04g1649/GrapeMHv01_14g0218/GrapeMHv01_Sca0154/GrapeMHv01_07g1842/GrapeMHv01_17g0700/GrapeMHv01_02g0569/GrapeMHv01_14g0132/GrapeMHv01_07g1468/GrapeMHv01_04g0641/GrapeMHv01_11g0627/GrapeMHv01_18g1618/GrapeMHv01_08g1363	12
BP	GO:0034968	histone lysine methylation	12/5536	13/8191	0.0443009	0.0869744	GrapeMHv01_08g0157/GrapeMHv01_07g1992/GrapeMHv01_13g0983/GrapeMHv01_02g0757/GrapeMHv01_08g0499/GrapeMHv01_01g1556/GrapeMHv01_16g0263/GrapeMHv01_14g1990/GrapeMHv01_16g0245/GrapeMHv01_04g1640/GrapeMHv01_14g1295/GrapeMHv01_05g0887	GrapeMHv01_08g0157/GrapeMHv01_07g1992/GrapeMHv01_13g0983/GrapeMHv01_02g0757/GrapeMHv01_08g0499/GrapeMHv01_01g1556/GrapeMHv01_16g0263/GrapeMHv01_14g1990/GrapeMHv01_16g0245/GrapeMHv01_04g1640/GrapeMHv01_14g1295/GrapeMHv01_05g0887	12
BP	GO:0043624	cellular protein complex disassembly	12/5536	13/8191	0.0443009	0.0869744	GrapeMHv01_04g1649/GrapeMHv01_14g0218/GrapeMHv01_Sca0154/GrapeMHv01_07g1842/GrapeMHv01_17g0700/GrapeMHv01_02g0569/GrapeMHv01_14g0132/GrapeMHv01_07g1468/GrapeMHv01_04g0641/GrapeMHv01_11g0627/GrapeMHv01_18g1618/GrapeMHv01_08g1363	GrapeMHv01_04g1649/GrapeMHv01_14g0218/GrapeMHv01_Sca0154/GrapeMHv01_07g1842/GrapeMHv01_17g0700/GrapeMHv01_02g0569/GrapeMHv01_14g0132/GrapeMHv01_07g1468/GrapeMHv01_04g0641/GrapeMHv01_11g0627/GrapeMHv01_18g1618/GrapeMHv01_08g1363	12
BP	GO:0048523	negative regulation of cellular process	12/5536	13/8191	0.0443009	0.0869744	GrapeMHv01_14g0218/GrapeMHv01_05g1027/GrapeMHv01_17g0969/GrapeMHv01_07g2171/GrapeMHv01_07g0834/GrapeMHv01_01g0399/GrapeMHv01_01g1227/GrapeMHv01_07g1744/GrapeMHv01_12g1457/GrapeMHv01_09g0638/GrapeMHv01_18g1618/GrapeMHv01_14g0209	GrapeMHv01_14g0218/GrapeMHv01_05g1027/GrapeMHv01_17g0969/GrapeMHv01_07g2171/GrapeMHv01_07g0834/GrapeMHv01_01g0399/GrapeMHv01_01g1227/GrapeMHv01_07g1744/GrapeMHv01_12g1457/GrapeMHv01_09g0638/GrapeMHv01_18g1618/GrapeMHv01_14g0209	12
BP	GO:0009132	nucleoside diphosphate metabolic process	39/5536	49/8191	0.0457562	0.0894664	GrapeMHv01_06g1345/GrapeMHv01_14g1905/GrapeMHv01_04g1425/GrapeMHv01_06g0606/GrapeMHv01_04g0041/GrapeMHv01_08g1153/GrapeMHv01_16g1011/GrapeMHv01_17g1069/GrapeMHv01_03g0943/GrapeMHv01_19g1138/GrapeMHv01_05g0471/GrapeMHv01_16g0600/GrapeMHv01_08g0268/GrapeMHv01_10g0154/GrapeMHv01_14g1475/GrapeMHv01_05g0665/GrapeMHv01_11g0154/GrapeMHv01_13g0745/GrapeMHv01_08g1318/GrapeMHv01_10g0230/GrapeMHv01_09g0070/…	GrapeMHv01_06g1345/GrapeMHv01_14g1905/GrapeMHv01_04g1425/GrapeMHv01_06g0606/GrapeMHv01_04g0041/GrapeMHv01_08g1153/GrapeMHv01_16g1011/GrapeMHv01_17g1069/GrapeMHv01_03g0943/GrapeMHv01_19g1138/GrapeMHv01_05g0471/GrapeMHv01_16g0600/GrapeMHv01_08g0268/GrapeMHv01_10g0154/GrapeMHv01_14g1475/GrapeMHv01_05g0665/GrapeMHv01_11g0154/GrapeMHv01_13g0745/GrapeMHv01_08g1318/GrapeMHv01_10g0230/GrapeMHv01_09g0070/…	39
BP	GO:0016053	organic acid biosynthetic process	116/5536	157/8191	0.0510633	0.099038	GrapeMHv01_06g1345/GrapeMHv01_02g0779/GrapeMHv01_14g0125/GrapeMHv01_05g1387/GrapeMHv01_16g1097/GrapeMHv01_10g0050/GrapeMHv01_04g1425/GrapeMHv01_06g0606/GrapeMHv01_14g0983/GrapeMHv01_06g1037/GrapeMHv01_10g0244/GrapeMHv01_06g0715/GrapeMHv01_14g1279/GrapeMHv01_06g0957/GrapeMHv01_15g0300/GrapeMHv01_13g0261/GrapeMHv01_10g0105/GrapeMHv01_14g0743/GrapeMHv01_07g0379/GrapeMHv01_06g0060/GrapeMHv01_18g1638/…	GrapeMHv01_06g1345/GrapeMHv01_02g0779/GrapeMHv01_14g0125/GrapeMHv01_05g1387/GrapeMHv01_16g1097/GrapeMHv01_10g0050/GrapeMHv01_04g1425/GrapeMHv01_06g0606/GrapeMHv01_14g0983/GrapeMHv01_06g1037/GrapeMHv01_10g0244/GrapeMHv01_06g0715/GrapeMHv01_14g1279/GrapeMHv01_06g0957/GrapeMHv01_15g0300/GrapeMHv01_13g0261/GrapeMHv01_10g0105/GrapeMHv01_14g0743/GrapeMHv01_07g0379/GrapeMHv01_06g0060/GrapeMHv01_18g1638/…	116
BP	GO:0046394	carboxylic acid biosynthetic process	116/5536	157/8191	0.0510633	0.099038	GrapeMHv01_06g1345/GrapeMHv01_02g0779/GrapeMHv01_14g0125/GrapeMHv01_05g1387/GrapeMHv01_16g1097/GrapeMHv01_10g0050/GrapeMHv01_04g1425/GrapeMHv01_06g0606/GrapeMHv01_14g0983/GrapeMHv01_06g1037/GrapeMHv01_10g0244/GrapeMHv01_06g0715/GrapeMHv01_14g1279/GrapeMHv01_06g0957/GrapeMHv01_15g0300/GrapeMHv01_13g0261/GrapeMHv01_10g0105/GrapeMHv01_14g0743/GrapeMHv01_07g0379/GrapeMHv01_06g0060/GrapeMHv01_18g1638/…	GrapeMHv01_06g1345/GrapeMHv01_02g0779/GrapeMHv01_14g0125/GrapeMHv01_05g1387/GrapeMHv01_16g1097/GrapeMHv01_10g0050/GrapeMHv01_04g1425/GrapeMHv01_06g0606/GrapeMHv01_14g0983/GrapeMHv01_06g1037/GrapeMHv01_10g0244/GrapeMHv01_06g0715/GrapeMHv01_14g1279/GrapeMHv01_06g0957/GrapeMHv01_15g0300/GrapeMHv01_13g0261/GrapeMHv01_10g0105/GrapeMHv01_14g0743/GrapeMHv01_07g0379/GrapeMHv01_06g0060/GrapeMHv01_18g1638/…	116
BP	GO:0006790	sulfur compound metabolic process	30/5536	37/8191	0.0522903	0.101011	GrapeMHv01_07g1738/GrapeMHv01_11g1059/GrapeMHv01_10g0244/GrapeMHv01_07g0662/GrapeMHv01_07g1783/GrapeMHv01_06g0060/GrapeMHv01_08g1505/GrapeMHv01_03g1219/GrapeMHv01_01g0708/GrapeMHv01_06g0347/GrapeMHv01_12g1334/GrapeMHv01_07g1521/GrapeMHv01_05g0961/GrapeMHv01_06g1370/GrapeMHv01_11g0119/GrapeMHv01_12g1305/GrapeMHv01_15g0206/GrapeMHv01_08g0165/GrapeMHv01_12g0756/GrapeMHv01_06g1265/GrapeMHv01_13g0874/…	GrapeMHv01_07g1738/GrapeMHv01_11g1059/GrapeMHv01_10g0244/GrapeMHv01_07g0662/GrapeMHv01_07g1783/GrapeMHv01_06g0060/GrapeMHv01_08g1505/GrapeMHv01_03g1219/GrapeMHv01_01g0708/GrapeMHv01_06g0347/GrapeMHv01_12g1334/GrapeMHv01_07g1521/GrapeMHv01_05g0961/GrapeMHv01_06g1370/GrapeMHv01_11g0119/GrapeMHv01_12g1305/GrapeMHv01_15g0206/GrapeMHv01_08g0165/GrapeMHv01_12g0756/GrapeMHv01_06g1265/GrapeMHv01_13g0874/…	30
BP	GO:0007049	cell cycle	35/5536	44/8191	0.0580613	0.11171	GrapeMHv01_19g0770/GrapeMHv01_01g1065/GrapeMHv01_06g0364/GrapeMHv01_17g0459/GrapeMHv01_10g1161/GrapeMHv01_11g0721/GrapeMHv01_19g0719/GrapeMHv01_14g1160/GrapeMHv01_13g0994/GrapeMHv01_05g0379/GrapeMHv01_04g0615/GrapeMHv01_13g0662/GrapeMHv01_07g1044/GrapeMHv01_11g0865/GrapeMHv01_16g0262/GrapeMHv01_12g0674/GrapeMHv01_14g1272/GrapeMHv01_05g1027/GrapeMHv01_17g0969/GrapeMHv01_07g1376/GrapeMHv01_07g1150/…	GrapeMHv01_19g0770/GrapeMHv01_01g1065/GrapeMHv01_06g0364/GrapeMHv01_17g0459/GrapeMHv01_10g1161/GrapeMHv01_11g0721/GrapeMHv01_19g0719/GrapeMHv01_14g1160/GrapeMHv01_13g0994/GrapeMHv01_05g0379/GrapeMHv01_04g0615/GrapeMHv01_13g0662/GrapeMHv01_07g1044/GrapeMHv01_11g0865/GrapeMHv01_16g0262/GrapeMHv01_12g0674/GrapeMHv01_14g1272/GrapeMHv01_05g1027/GrapeMHv01_17g0969/GrapeMHv01_07g1376/GrapeMHv01_07g1150/…	35
BP	GO:1901565	organonitrogen compound catabolic process	83/5536	111/8191	0.0611331	0.113721	GrapeMHv01_19g0242/GrapeMHv01_07g1479/GrapeMHv01_07g1289/GrapeMHv01_03g0736/GrapeMHv01_10g1508/GrapeMHv01_18g1128/GrapeMHv01_04g1274/GrapeMHv01_03g0346/GrapeMHv01_05g1583/GrapeMHv01_01g0277/GrapeMHv01_15g0887/GrapeMHv01_02g0172/GrapeMHv01_05g1352/GrapeMHv01_07g1820/GrapeMHv01_05g1576/GrapeMHv01_01g0645/GrapeMHv01_04g1278/GrapeMHv01_06g0930/GrapeMHv01_05g1587/GrapeMHv01_01g1519/GrapeMHv01_01g1350/…	GrapeMHv01_19g0242/GrapeMHv01_07g1479/GrapeMHv01_07g1289/GrapeMHv01_03g0736/GrapeMHv01_10g1508/GrapeMHv01_18g1128/GrapeMHv01_04g1274/GrapeMHv01_03g0346/GrapeMHv01_05g1583/GrapeMHv01_01g0277/GrapeMHv01_15g0887/GrapeMHv01_02g0172/GrapeMHv01_05g1352/GrapeMHv01_07g1820/GrapeMHv01_05g1576/GrapeMHv01_01g0645/GrapeMHv01_04g1278/GrapeMHv01_06g0930/GrapeMHv01_05g1587/GrapeMHv01_01g1519/GrapeMHv01_01g1350/…	83
BP	GO:0006801	superoxide metabolic process	11/5536	12/8191	0.0612343	0.113721	GrapeMHv01_14g0387/GrapeMHv01_02g0513/GrapeMHv01_06g1574/GrapeMHv01_10g1504/GrapeMHv01_14g0370/GrapeMHv01_06g0375/GrapeMHv01_13g0200/GrapeMHv01_13g0190/GrapeMHv01_14g0359/GrapeMHv01_08g1494/GrapeMHv01_16g0221	GrapeMHv01_14g0387/GrapeMHv01_02g0513/GrapeMHv01_06g1574/GrapeMHv01_10g1504/GrapeMHv01_14g0370/GrapeMHv01_06g0375/GrapeMHv01_13g0200/GrapeMHv01_13g0190/GrapeMHv01_14g0359/GrapeMHv01_08g1494/GrapeMHv01_16g0221	11
BP	GO:0007034	vacuolar transport	11/5536	12/8191	0.0612343	0.113721	GrapeMHv01_07g1815/GrapeMHv01_09g0237/GrapeMHv01_13g0937/GrapeMHv01_07g2041/GrapeMHv01_08g0990/GrapeMHv01_12g0984/GrapeMHv01_04g0054/GrapeMHv01_06g0353/GrapeMHv01_11g0144/GrapeMHv01_09g0223/GrapeMHv01_11g0022	GrapeMHv01_07g1815/GrapeMHv01_09g0237/GrapeMHv01_13g0937/GrapeMHv01_07g2041/GrapeMHv01_08g0990/GrapeMHv01_12g0984/GrapeMHv01_04g0054/GrapeMHv01_06g0353/GrapeMHv01_11g0144/GrapeMHv01_09g0223/GrapeMHv01_11g0022	11
BP	GO:0022406	membrane docking	11/5536	12/8191	0.0612343	0.113721	GrapeMHv01_12g0087/GrapeMHv01_13g0652/GrapeMHv01_07g1564/GrapeMHv01_03g0322/GrapeMHv01_15g0662/GrapeMHv01_13g0673/GrapeMHv01_07g1615/GrapeMHv01_13g0657/GrapeMHv01_03g0299/GrapeMHv01_15g1061/GrapeMHv01_18g1416	GrapeMHv01_12g0087/GrapeMHv01_13g0652/GrapeMHv01_07g1564/GrapeMHv01_03g0322/GrapeMHv01_15g0662/GrapeMHv01_13g0673/GrapeMHv01_07g1615/GrapeMHv01_13g0657/GrapeMHv01_03g0299/GrapeMHv01_15g1061/GrapeMHv01_18g1416	11
BP	GO:0048278	vesicle docking	11/5536	12/8191	0.0612343	0.113721	GrapeMHv01_12g0087/GrapeMHv01_13g0652/GrapeMHv01_07g1564/GrapeMHv01_03g0322/GrapeMHv01_15g0662/GrapeMHv01_13g0673/GrapeMHv01_07g1615/GrapeMHv01_13g0657/GrapeMHv01_03g0299/GrapeMHv01_15g1061/GrapeMHv01_18g1416	GrapeMHv01_12g0087/GrapeMHv01_13g0652/GrapeMHv01_07g1564/GrapeMHv01_03g0322/GrapeMHv01_15g0662/GrapeMHv01_13g0673/GrapeMHv01_07g1615/GrapeMHv01_13g0657/GrapeMHv01_03g0299/GrapeMHv01_15g1061/GrapeMHv01_18g1416	11
BP	GO:0051130	positive regulation of cellular component organization	11/5536	12/8191	0.0612343	0.113721	GrapeMHv01_05g0879/GrapeMHv01_07g1556/GrapeMHv01_17g0700/GrapeMHv01_18g0980/GrapeMHv01_14g1686/GrapeMHv01_05g1165/GrapeMHv01_01g0488/GrapeMHv01_07g1607/GrapeMHv01_04g0641/GrapeMHv01_08g1448/GrapeMHv01_11g0627	GrapeMHv01_05g0879/GrapeMHv01_07g1556/GrapeMHv01_17g0700/GrapeMHv01_18g0980/GrapeMHv01_14g1686/GrapeMHv01_05g1165/GrapeMHv01_01g0488/GrapeMHv01_07g1607/GrapeMHv01_04g0641/GrapeMHv01_08g1448/GrapeMHv01_11g0627	11
BP	GO:0051640	organelle localization	11/5536	12/8191	0.0612343	0.113721	GrapeMHv01_12g0087/GrapeMHv01_13g0652/GrapeMHv01_07g1564/GrapeMHv01_03g0322/GrapeMHv01_15g0662/GrapeMHv01_13g0673/GrapeMHv01_07g1615/GrapeMHv01_13g0657/GrapeMHv01_03g0299/GrapeMHv01_15g1061/GrapeMHv01_18g1416	GrapeMHv01_12g0087/GrapeMHv01_13g0652/GrapeMHv01_07g1564/GrapeMHv01_03g0322/GrapeMHv01_15g0662/GrapeMHv01_13g0673/GrapeMHv01_07g1615/GrapeMHv01_13g0657/GrapeMHv01_03g0299/GrapeMHv01_15g1061/GrapeMHv01_18g1416	11
BP	GO:0072593	reactive oxygen species metabolic process	11/5536	12/8191	0.0612343	0.113721	GrapeMHv01_14g0387/GrapeMHv01_02g0513/GrapeMHv01_06g1574/GrapeMHv01_10g1504/GrapeMHv01_14g0370/GrapeMHv01_06g0375/GrapeMHv01_13g0200/GrapeMHv01_13g0190/GrapeMHv01_14g0359/GrapeMHv01_08g1494/GrapeMHv01_16g0221	GrapeMHv01_14g0387/GrapeMHv01_02g0513/GrapeMHv01_06g1574/GrapeMHv01_10g1504/GrapeMHv01_14g0370/GrapeMHv01_06g0375/GrapeMHv01_13g0200/GrapeMHv01_13g0190/GrapeMHv01_14g0359/GrapeMHv01_08g1494/GrapeMHv01_16g0221	11
BP	GO:0140056	organelle localization by membrane tethering	11/5536	12/8191	0.0612343	0.113721	GrapeMHv01_12g0087/GrapeMHv01_13g0652/GrapeMHv01_07g1564/GrapeMHv01_03g0322/GrapeMHv01_15g0662/GrapeMHv01_13g0673/GrapeMHv01_07g1615/GrapeMHv01_13g0657/GrapeMHv01_03g0299/GrapeMHv01_15g1061/GrapeMHv01_18g1416	GrapeMHv01_12g0087/GrapeMHv01_13g0652/GrapeMHv01_07g1564/GrapeMHv01_03g0322/GrapeMHv01_15g0662/GrapeMHv01_13g0673/GrapeMHv01_07g1615/GrapeMHv01_13g0657/GrapeMHv01_03g0299/GrapeMHv01_15g1061/GrapeMHv01_18g1416	11
BP	GO:0034404	nucleobase-containing small molecule biosynthetic process	40/5536	51/8191	0.0620071	0.114713	GrapeMHv01_06g1345/GrapeMHv01_04g1425/GrapeMHv01_06g0606/GrapeMHv01_02g0349/GrapeMHv01_04g0041/GrapeMHv01_08g1153/GrapeMHv01_16g1011/GrapeMHv01_17g1069/GrapeMHv01_03g0943/GrapeMHv01_19g1138/GrapeMHv01_16g0600/GrapeMHv01_08g0268/GrapeMHv01_10g0154/GrapeMHv01_18g0550/GrapeMHv01_14g1475/GrapeMHv01_05g0665/GrapeMHv01_11g0154/GrapeMHv01_13g0745/GrapeMHv01_08g1318/GrapeMHv01_10g0230/GrapeMHv01_09g0070/…	GrapeMHv01_06g1345/GrapeMHv01_04g1425/GrapeMHv01_06g0606/GrapeMHv01_02g0349/GrapeMHv01_04g0041/GrapeMHv01_08g1153/GrapeMHv01_16g1011/GrapeMHv01_17g1069/GrapeMHv01_03g0943/GrapeMHv01_19g1138/GrapeMHv01_16g0600/GrapeMHv01_08g0268/GrapeMHv01_10g0154/GrapeMHv01_18g0550/GrapeMHv01_14g1475/GrapeMHv01_05g0665/GrapeMHv01_11g0154/GrapeMHv01_13g0745/GrapeMHv01_08g1318/GrapeMHv01_10g0230/GrapeMHv01_09g0070/…	40
BP	GO:0044265	cellular macromolecule catabolic process	58/5536	76/8191	0.0626987	0.115548	GrapeMHv01_07g1479/GrapeMHv01_07g1289/GrapeMHv01_08g0739/GrapeMHv01_19g0957/GrapeMHv01_10g1508/GrapeMHv01_18g1128/GrapeMHv01_06g0374/GrapeMHv01_01g0277/GrapeMHv01_15g0887/GrapeMHv01_02g0172/GrapeMHv01_01g0645/GrapeMHv01_06g0930/GrapeMHv01_01g1519/GrapeMHv01_10g0503/GrapeMHv01_15g0657/GrapeMHv01_03g0051/GrapeMHv01_08g1450/GrapeMHv01_18g0264/GrapeMHv01_11g0827/GrapeMHv01_03g0236/GrapeMHv01_06g1309/…	GrapeMHv01_07g1479/GrapeMHv01_07g1289/GrapeMHv01_08g0739/GrapeMHv01_19g0957/GrapeMHv01_10g1508/GrapeMHv01_18g1128/GrapeMHv01_06g0374/GrapeMHv01_01g0277/GrapeMHv01_15g0887/GrapeMHv01_02g0172/GrapeMHv01_01g0645/GrapeMHv01_06g0930/GrapeMHv01_01g1519/GrapeMHv01_10g0503/GrapeMHv01_15g0657/GrapeMHv01_03g0051/GrapeMHv01_08g1450/GrapeMHv01_18g0264/GrapeMHv01_11g0827/GrapeMHv01_03g0236/GrapeMHv01_06g1309/…	58
BP	GO:0005996	monosaccharide metabolic process	17/5536	20/8191	0.0709718	0.130296	GrapeMHv01_08g0267/GrapeMHv01_01g1497/GrapeMHv01_14g1549/GrapeMHv01_08g1511/GrapeMHv01_14g1297/GrapeMHv01_07g0569/GrapeMHv01_17g0026/GrapeMHv01_14g1808/GrapeMHv01_14g0070/GrapeMHv01_06g1458/GrapeMHv01_14g1298/GrapeMHv01_16g0059/GrapeMHv01_17g0321/GrapeMHv01_04g1366/GrapeMHv01_08g0497/GrapeMHv01_18g0599/GrapeMHv01_14g1987	GrapeMHv01_08g0267/GrapeMHv01_01g1497/GrapeMHv01_14g1549/GrapeMHv01_08g1511/GrapeMHv01_14g1297/GrapeMHv01_07g0569/GrapeMHv01_17g0026/GrapeMHv01_14g1808/GrapeMHv01_14g0070/GrapeMHv01_06g1458/GrapeMHv01_14g1298/GrapeMHv01_16g0059/GrapeMHv01_17g0321/GrapeMHv01_04g1366/GrapeMHv01_08g0497/GrapeMHv01_18g0599/GrapeMHv01_14g1987	17
BP	GO:0006165	nucleoside diphosphate phosphorylation	36/5536	46/8191	0.0785153	0.143053	GrapeMHv01_06g1345/GrapeMHv01_04g1425/GrapeMHv01_06g0606/GrapeMHv01_04g0041/GrapeMHv01_08g1153/GrapeMHv01_16g1011/GrapeMHv01_17g1069/GrapeMHv01_03g0943/GrapeMHv01_19g1138/GrapeMHv01_16g0600/GrapeMHv01_08g0268/GrapeMHv01_10g0154/GrapeMHv01_14g1475/GrapeMHv01_05g0665/GrapeMHv01_11g0154/GrapeMHv01_13g0745/GrapeMHv01_08g1318/GrapeMHv01_10g0230/GrapeMHv01_09g0070/GrapeMHv01_01g0369/GrapeMHv01_16g0958/…	GrapeMHv01_06g1345/GrapeMHv01_04g1425/GrapeMHv01_06g0606/GrapeMHv01_04g0041/GrapeMHv01_08g1153/GrapeMHv01_16g1011/GrapeMHv01_17g1069/GrapeMHv01_03g0943/GrapeMHv01_19g1138/GrapeMHv01_16g0600/GrapeMHv01_08g0268/GrapeMHv01_10g0154/GrapeMHv01_14g1475/GrapeMHv01_05g0665/GrapeMHv01_11g0154/GrapeMHv01_13g0745/GrapeMHv01_08g1318/GrapeMHv01_10g0230/GrapeMHv01_09g0070/GrapeMHv01_01g0369/GrapeMHv01_16g0958/…	36
BP	GO:0046939	nucleotide phosphorylation	36/5536	46/8191	0.0785153	0.143053	GrapeMHv01_06g1345/GrapeMHv01_04g1425/GrapeMHv01_06g0606/GrapeMHv01_04g0041/GrapeMHv01_08g1153/GrapeMHv01_16g1011/GrapeMHv01_17g1069/GrapeMHv01_03g0943/GrapeMHv01_19g1138/GrapeMHv01_16g0600/GrapeMHv01_08g0268/GrapeMHv01_10g0154/GrapeMHv01_14g1475/GrapeMHv01_05g0665/GrapeMHv01_11g0154/GrapeMHv01_13g0745/GrapeMHv01_08g1318/GrapeMHv01_10g0230/GrapeMHv01_09g0070/GrapeMHv01_01g0369/GrapeMHv01_16g0958/…	GrapeMHv01_06g1345/GrapeMHv01_04g1425/GrapeMHv01_06g0606/GrapeMHv01_04g0041/GrapeMHv01_08g1153/GrapeMHv01_16g1011/GrapeMHv01_17g1069/GrapeMHv01_03g0943/GrapeMHv01_19g1138/GrapeMHv01_16g0600/GrapeMHv01_08g0268/GrapeMHv01_10g0154/GrapeMHv01_14g1475/GrapeMHv01_05g0665/GrapeMHv01_11g0154/GrapeMHv01_13g0745/GrapeMHv01_08g1318/GrapeMHv01_10g0230/GrapeMHv01_09g0070/GrapeMHv01_01g0369/GrapeMHv01_16g0958/…	36
BP	GO:0006414	translational elongation	10/5536	11/8191	0.0842087	0.150574	GrapeMHv01_17g0151/GrapeMHv01_12g1369/GrapeMHv01_08g0454/GrapeMHv01_06g0638/GrapeMHv01_17g0700/GrapeMHv01_11g0459/GrapeMHv01_06g0167/GrapeMHv01_18g2074/GrapeMHv01_04g0641/GrapeMHv01_11g0627	GrapeMHv01_17g0151/GrapeMHv01_12g1369/GrapeMHv01_08g0454/GrapeMHv01_06g0638/GrapeMHv01_17g0700/GrapeMHv01_11g0459/GrapeMHv01_06g0167/GrapeMHv01_18g2074/GrapeMHv01_04g0641/GrapeMHv01_11g0627	10
BP	GO:0006415	translational termination	10/5536	11/8191	0.0842087	0.150574	GrapeMHv01_04g1649/GrapeMHv01_Sca0154/GrapeMHv01_07g1842/GrapeMHv01_17g0700/GrapeMHv01_02g0569/GrapeMHv01_14g0132/GrapeMHv01_07g1468/GrapeMHv01_04g0641/GrapeMHv01_11g0627/GrapeMHv01_08g1363	GrapeMHv01_04g1649/GrapeMHv01_Sca0154/GrapeMHv01_07g1842/GrapeMHv01_17g0700/GrapeMHv01_02g0569/GrapeMHv01_14g0132/GrapeMHv01_07g1468/GrapeMHv01_04g0641/GrapeMHv01_11g0627/GrapeMHv01_08g1363	10
BP	GO:0006904	vesicle docking involved in exocytosis	10/5536	11/8191	0.0842087	0.150574	GrapeMHv01_12g0087/GrapeMHv01_13g0652/GrapeMHv01_07g1564/GrapeMHv01_03g0322/GrapeMHv01_15g0662/GrapeMHv01_13g0673/GrapeMHv01_07g1615/GrapeMHv01_13g0657/GrapeMHv01_03g0299/GrapeMHv01_18g1416	GrapeMHv01_12g0087/GrapeMHv01_13g0652/GrapeMHv01_07g1564/GrapeMHv01_03g0322/GrapeMHv01_15g0662/GrapeMHv01_13g0673/GrapeMHv01_07g1615/GrapeMHv01_13g0657/GrapeMHv01_03g0299/GrapeMHv01_18g1416	10
BP	GO:0031123	RNA 3'-end processing	10/5536	11/8191	0.0842087	0.150574	GrapeMHv01_18g1612/GrapeMHv01_16g0769/GrapeMHv01_17g0368/GrapeMHv01_15g1172/GrapeMHv01_17g0311/GrapeMHv01_11g0045/GrapeMHv01_09g0289/GrapeMHv01_14g1526/GrapeMHv01_17g0367/GrapeMHv01_01g0366	GrapeMHv01_18g1612/GrapeMHv01_16g0769/GrapeMHv01_17g0368/GrapeMHv01_15g1172/GrapeMHv01_17g0311/GrapeMHv01_11g0045/GrapeMHv01_09g0289/GrapeMHv01_14g1526/GrapeMHv01_17g0367/GrapeMHv01_01g0366	10
BP	GO:0140029	exocytic process	10/5536	11/8191	0.0842087	0.150574	GrapeMHv01_12g0087/GrapeMHv01_13g0652/GrapeMHv01_07g1564/GrapeMHv01_03g0322/GrapeMHv01_15g0662/GrapeMHv01_13g0673/GrapeMHv01_07g1615/GrapeMHv01_13g0657/GrapeMHv01_03g0299/GrapeMHv01_18g1416	GrapeMHv01_12g0087/GrapeMHv01_13g0652/GrapeMHv01_07g1564/GrapeMHv01_03g0322/GrapeMHv01_15g0662/GrapeMHv01_13g0673/GrapeMHv01_07g1615/GrapeMHv01_13g0657/GrapeMHv01_03g0299/GrapeMHv01_18g1416	10
BP	GO:0033365	protein localization to organelle	22/5536	27/8191	0.0861227	0.153426	GrapeMHv01_14g0098/GrapeMHv01_14g1901/GrapeMHv01_04g1238/GrapeMHv01_01g1316/GrapeMHv01_18g1286/GrapeMHv01_10g0795/GrapeMHv01_11g0669/GrapeMHv01_05g1042/GrapeMHv01_16g0110/GrapeMHv01_02g1262/GrapeMHv01_05g1596/GrapeMHv01_03g0161/GrapeMHv01_14g0146/GrapeMHv01_05g0238/GrapeMHv01_17g0027/GrapeMHv01_03g0113/GrapeMHv01_07g1170/GrapeMHv01_15g0757/GrapeMHv01_05g0082/GrapeMHv01_14g1385/GrapeMHv01_08g1078/…	GrapeMHv01_14g0098/GrapeMHv01_14g1901/GrapeMHv01_04g1238/GrapeMHv01_01g1316/GrapeMHv01_18g1286/GrapeMHv01_10g0795/GrapeMHv01_11g0669/GrapeMHv01_05g1042/GrapeMHv01_16g0110/GrapeMHv01_02g1262/GrapeMHv01_05g1596/GrapeMHv01_03g0161/GrapeMHv01_14g0146/GrapeMHv01_05g0238/GrapeMHv01_17g0027/GrapeMHv01_03g0113/GrapeMHv01_07g1170/GrapeMHv01_15g0757/GrapeMHv01_05g0082/GrapeMHv01_14g1385/GrapeMHv01_08g1078/…	22
BP	GO:0019318	hexose metabolic process	16/5536	19/8191	0.0912327	0.161334	GrapeMHv01_08g0267/GrapeMHv01_01g1497/GrapeMHv01_14g1549/GrapeMHv01_08g1511/GrapeMHv01_14g1297/GrapeMHv01_07g0569/GrapeMHv01_17g0026/GrapeMHv01_14g1808/GrapeMHv01_14g0070/GrapeMHv01_06g1458/GrapeMHv01_14g1298/GrapeMHv01_16g0059/GrapeMHv01_17g0321/GrapeMHv01_04g1366/GrapeMHv01_18g0599/GrapeMHv01_14g1987	GrapeMHv01_08g0267/GrapeMHv01_01g1497/GrapeMHv01_14g1549/GrapeMHv01_08g1511/GrapeMHv01_14g1297/GrapeMHv01_07g0569/GrapeMHv01_17g0026/GrapeMHv01_14g1808/GrapeMHv01_14g0070/GrapeMHv01_06g1458/GrapeMHv01_14g1298/GrapeMHv01_16g0059/GrapeMHv01_17g0321/GrapeMHv01_04g1366/GrapeMHv01_18g0599/GrapeMHv01_14g1987	16
BP	GO:0022402	cell cycle process	16/5536	19/8191	0.0912327	0.161334	GrapeMHv01_19g0770/GrapeMHv01_01g1065/GrapeMHv01_06g0364/GrapeMHv01_19g0719/GrapeMHv01_14g1160/GrapeMHv01_13g0662/GrapeMHv01_07g1044/GrapeMHv01_11g0865/GrapeMHv01_05g1027/GrapeMHv01_17g0969/GrapeMHv01_07g1150/GrapeMHv01_07g2171/GrapeMHv01_07g0834/GrapeMHv01_12g0545/GrapeMHv01_12g0523/GrapeMHv01_12g1457	GrapeMHv01_19g0770/GrapeMHv01_01g1065/GrapeMHv01_06g0364/GrapeMHv01_19g0719/GrapeMHv01_14g1160/GrapeMHv01_13g0662/GrapeMHv01_07g1044/GrapeMHv01_11g0865/GrapeMHv01_05g1027/GrapeMHv01_17g0969/GrapeMHv01_07g1150/GrapeMHv01_07g2171/GrapeMHv01_07g0834/GrapeMHv01_12g0545/GrapeMHv01_12g0523/GrapeMHv01_12g1457	16
BP	GO:0009116	nucleoside metabolic process	24/5536	30/8191	0.100692	0.176761	GrapeMHv01_06g0068/GrapeMHv01_02g0349/GrapeMHv01_04g0723/GrapeMHv01_13g0739/GrapeMHv01_13g1211/GrapeMHv01_07g1627/GrapeMHv01_09g0091/GrapeMHv01_17g1069/GrapeMHv01_03g0111/GrapeMHv01_09g0627/GrapeMHv01_18g0550/GrapeMHv01_02g0631/GrapeMHv01_11g0228/GrapeMHv01_18g0781/GrapeMHv01_09g0070/GrapeMHv01_04g0575/GrapeMHv01_03g0159/GrapeMHv01_18g1632/GrapeMHv01_02g0153/GrapeMHv01_18g2003/GrapeMHv01_03g0060/…	GrapeMHv01_06g0068/GrapeMHv01_02g0349/GrapeMHv01_04g0723/GrapeMHv01_13g0739/GrapeMHv01_13g1211/GrapeMHv01_07g1627/GrapeMHv01_09g0091/GrapeMHv01_17g1069/GrapeMHv01_03g0111/GrapeMHv01_09g0627/GrapeMHv01_18g0550/GrapeMHv01_02g0631/GrapeMHv01_11g0228/GrapeMHv01_18g0781/GrapeMHv01_09g0070/GrapeMHv01_04g0575/GrapeMHv01_03g0159/GrapeMHv01_18g1632/GrapeMHv01_02g0153/GrapeMHv01_18g2003/GrapeMHv01_03g0060/…	24
BP	GO:1901657	glycosyl compound metabolic process	24/5536	30/8191	0.100692	0.176761	GrapeMHv01_06g0068/GrapeMHv01_02g0349/GrapeMHv01_04g0723/GrapeMHv01_13g0739/GrapeMHv01_13g1211/GrapeMHv01_07g1627/GrapeMHv01_09g0091/GrapeMHv01_17g1069/GrapeMHv01_03g0111/GrapeMHv01_09g0627/GrapeMHv01_18g0550/GrapeMHv01_02g0631/GrapeMHv01_11g0228/GrapeMHv01_18g0781/GrapeMHv01_09g0070/GrapeMHv01_04g0575/GrapeMHv01_03g0159/GrapeMHv01_18g1632/GrapeMHv01_02g0153/GrapeMHv01_18g2003/GrapeMHv01_03g0060/…	GrapeMHv01_06g0068/GrapeMHv01_02g0349/GrapeMHv01_04g0723/GrapeMHv01_13g0739/GrapeMHv01_13g1211/GrapeMHv01_07g1627/GrapeMHv01_09g0091/GrapeMHv01_17g1069/GrapeMHv01_03g0111/GrapeMHv01_09g0627/GrapeMHv01_18g0550/GrapeMHv01_02g0631/GrapeMHv01_11g0228/GrapeMHv01_18g0781/GrapeMHv01_09g0070/GrapeMHv01_04g0575/GrapeMHv01_03g0159/GrapeMHv01_18g1632/GrapeMHv01_02g0153/GrapeMHv01_18g2003/GrapeMHv01_03g0060/…	24
BP	GO:0030163	protein catabolic process	52/5536	69/8191	0.102553	0.179374	GrapeMHv01_07g1479/GrapeMHv01_07g1289/GrapeMHv01_10g1508/GrapeMHv01_18g1128/GrapeMHv01_01g0277/GrapeMHv01_15g0887/GrapeMHv01_02g0172/GrapeMHv01_01g0645/GrapeMHv01_06g0930/GrapeMHv01_01g1519/GrapeMHv01_15g0657/GrapeMHv01_03g0051/GrapeMHv01_08g1450/GrapeMHv01_18g0264/GrapeMHv01_11g0827/GrapeMHv01_03g0236/GrapeMHv01_06g1309/GrapeMHv01_18g1343/GrapeMHv01_01g1362/GrapeMHv01_01g0253/GrapeMHv01_06g0712/…	GrapeMHv01_07g1479/GrapeMHv01_07g1289/GrapeMHv01_10g1508/GrapeMHv01_18g1128/GrapeMHv01_01g0277/GrapeMHv01_15g0887/GrapeMHv01_02g0172/GrapeMHv01_01g0645/GrapeMHv01_06g0930/GrapeMHv01_01g1519/GrapeMHv01_15g0657/GrapeMHv01_03g0051/GrapeMHv01_08g1450/GrapeMHv01_18g0264/GrapeMHv01_11g0827/GrapeMHv01_03g0236/GrapeMHv01_06g1309/GrapeMHv01_18g1343/GrapeMHv01_01g1362/GrapeMHv01_01g0253/GrapeMHv01_06g0712/…	52
BP	GO:0006612	protein targeting to membrane	9/5536	10/8191	0.11512	0.194974	GrapeMHv01_01g1316/GrapeMHv01_11g0669/GrapeMHv01_05g1596/GrapeMHv01_05g0238/GrapeMHv01_17g0027/GrapeMHv01_07g1170/GrapeMHv01_15g0757/GrapeMHv01_08g1078/GrapeMHv01_09g0634	GrapeMHv01_01g1316/GrapeMHv01_11g0669/GrapeMHv01_05g1596/GrapeMHv01_05g0238/GrapeMHv01_17g0027/GrapeMHv01_07g1170/GrapeMHv01_15g0757/GrapeMHv01_08g1078/GrapeMHv01_09g0634	9
BP	GO:0006613	cotranslational protein targeting to membrane	9/5536	10/8191	0.11512	0.194974	GrapeMHv01_01g1316/GrapeMHv01_11g0669/GrapeMHv01_05g1596/GrapeMHv01_05g0238/GrapeMHv01_17g0027/GrapeMHv01_07g1170/GrapeMHv01_15g0757/GrapeMHv01_08g1078/GrapeMHv01_09g0634	GrapeMHv01_01g1316/GrapeMHv01_11g0669/GrapeMHv01_05g1596/GrapeMHv01_05g0238/GrapeMHv01_17g0027/GrapeMHv01_07g1170/GrapeMHv01_15g0757/GrapeMHv01_08g1078/GrapeMHv01_09g0634	9
BP	GO:0006614	SRP-dependent cotranslational protein targeting to membrane	9/5536	10/8191	0.11512	0.194974	GrapeMHv01_01g1316/GrapeMHv01_11g0669/GrapeMHv01_05g1596/GrapeMHv01_05g0238/GrapeMHv01_17g0027/GrapeMHv01_07g1170/GrapeMHv01_15g0757/GrapeMHv01_08g1078/GrapeMHv01_09g0634	GrapeMHv01_01g1316/GrapeMHv01_11g0669/GrapeMHv01_05g1596/GrapeMHv01_05g0238/GrapeMHv01_17g0027/GrapeMHv01_07g1170/GrapeMHv01_15g0757/GrapeMHv01_08g1078/GrapeMHv01_09g0634	9
BP	GO:0006739	NADP metabolic process	9/5536	10/8191	0.11512	0.194974	GrapeMHv01_18g0241/GrapeMHv01_14g0463/GrapeMHv01_02g0088/GrapeMHv01_19g0030/GrapeMHv01_10g1331/GrapeMHv01_06g0884/GrapeMHv01_01g1173/GrapeMHv01_18g0300/GrapeMHv01_01g0402	GrapeMHv01_18g0241/GrapeMHv01_14g0463/GrapeMHv01_02g0088/GrapeMHv01_19g0030/GrapeMHv01_10g1331/GrapeMHv01_06g0884/GrapeMHv01_01g1173/GrapeMHv01_18g0300/GrapeMHv01_01g0402	9
BP	GO:0033865	nucleoside bisphosphate metabolic process	9/5536	10/8191	0.11512	0.194974	GrapeMHv01_03g0424/GrapeMHv01_07g1627/GrapeMHv01_18g0046/GrapeMHv01_09g0091/GrapeMHv01_01g0712/GrapeMHv01_17g0896/GrapeMHv01_04g1054/GrapeMHv01_07g1505/GrapeMHv01_05g0264	GrapeMHv01_03g0424/GrapeMHv01_07g1627/GrapeMHv01_18g0046/GrapeMHv01_09g0091/GrapeMHv01_01g0712/GrapeMHv01_17g0896/GrapeMHv01_04g1054/GrapeMHv01_07g1505/GrapeMHv01_05g0264	9
BP	GO:0033875	ribonucleoside bisphosphate metabolic process	9/5536	10/8191	0.11512	0.194974	GrapeMHv01_03g0424/GrapeMHv01_07g1627/GrapeMHv01_18g0046/GrapeMHv01_09g0091/GrapeMHv01_01g0712/GrapeMHv01_17g0896/GrapeMHv01_04g1054/GrapeMHv01_07g1505/GrapeMHv01_05g0264	GrapeMHv01_03g0424/GrapeMHv01_07g1627/GrapeMHv01_18g0046/GrapeMHv01_09g0091/GrapeMHv01_01g0712/GrapeMHv01_17g0896/GrapeMHv01_04g1054/GrapeMHv01_07g1505/GrapeMHv01_05g0264	9
BP	GO:0034032	purine nucleoside bisphosphate metabolic process	9/5536	10/8191	0.11512	0.194974	GrapeMHv01_03g0424/GrapeMHv01_07g1627/GrapeMHv01_18g0046/GrapeMHv01_09g0091/GrapeMHv01_01g0712/GrapeMHv01_17g0896/GrapeMHv01_04g1054/GrapeMHv01_07g1505/GrapeMHv01_05g0264	GrapeMHv01_03g0424/GrapeMHv01_07g1627/GrapeMHv01_18g0046/GrapeMHv01_09g0091/GrapeMHv01_01g0712/GrapeMHv01_17g0896/GrapeMHv01_04g1054/GrapeMHv01_07g1505/GrapeMHv01_05g0264	9
BP	GO:0045047	protein targeting to ER	9/5536	10/8191	0.11512	0.194974	GrapeMHv01_01g1316/GrapeMHv01_11g0669/GrapeMHv01_05g1596/GrapeMHv01_05g0238/GrapeMHv01_17g0027/GrapeMHv01_07g1170/GrapeMHv01_15g0757/GrapeMHv01_08g1078/GrapeMHv01_09g0634	GrapeMHv01_01g1316/GrapeMHv01_11g0669/GrapeMHv01_05g1596/GrapeMHv01_05g0238/GrapeMHv01_17g0027/GrapeMHv01_07g1170/GrapeMHv01_15g0757/GrapeMHv01_08g1078/GrapeMHv01_09g0634	9
BP	GO:0072599	establishment of protein localization to endoplasmic reticulum	9/5536	10/8191	0.11512	0.194974	GrapeMHv01_01g1316/GrapeMHv01_11g0669/GrapeMHv01_05g1596/GrapeMHv01_05g0238/GrapeMHv01_17g0027/GrapeMHv01_07g1170/GrapeMHv01_15g0757/GrapeMHv01_08g1078/GrapeMHv01_09g0634	GrapeMHv01_01g1316/GrapeMHv01_11g0669/GrapeMHv01_05g1596/GrapeMHv01_05g0238/GrapeMHv01_17g0027/GrapeMHv01_07g1170/GrapeMHv01_15g0757/GrapeMHv01_08g1078/GrapeMHv01_09g0634	9
BP	GO:0015980	energy derivation by oxidation of organic compounds	12/5536	14/8191	0.118661	0.199567	GrapeMHv01_12g0071/GrapeMHv01_08g1087/GrapeMHv01_03g1378/GrapeMHv01_04g0513/GrapeMHv01_01g0214/GrapeMHv01_16g0900/GrapeMHv01_04g0782/GrapeMHv01_14g0164/GrapeMHv01_07g1639/GrapeMHv01_19g0131/GrapeMHv01_08g1101/GrapeMHv01_03g1379	GrapeMHv01_12g0071/GrapeMHv01_08g1087/GrapeMHv01_03g1378/GrapeMHv01_04g0513/GrapeMHv01_01g0214/GrapeMHv01_16g0900/GrapeMHv01_04g0782/GrapeMHv01_14g0164/GrapeMHv01_07g1639/GrapeMHv01_19g0131/GrapeMHv01_08g1101/GrapeMHv01_03g1379	12
BP	GO:0045333	cellular respiration	12/5536	14/8191	0.118661	0.199567	GrapeMHv01_12g0071/GrapeMHv01_08g1087/GrapeMHv01_03g1378/GrapeMHv01_04g0513/GrapeMHv01_01g0214/GrapeMHv01_16g0900/GrapeMHv01_04g0782/GrapeMHv01_14g0164/GrapeMHv01_07g1639/GrapeMHv01_19g0131/GrapeMHv01_08g1101/GrapeMHv01_03g1379	GrapeMHv01_12g0071/GrapeMHv01_08g1087/GrapeMHv01_03g1378/GrapeMHv01_04g0513/GrapeMHv01_01g0214/GrapeMHv01_16g0900/GrapeMHv01_04g0782/GrapeMHv01_14g0164/GrapeMHv01_07g1639/GrapeMHv01_19g0131/GrapeMHv01_08g1101/GrapeMHv01_03g1379	12
BP	GO:0006260	DNA replication	36/5536	47/8191	0.119915	0.200973	GrapeMHv01_04g1530/GrapeMHv01_08g0147/GrapeMHv01_03g0016/GrapeMHv01_08g1081/GrapeMHv01_12g1474/GrapeMHv01_03g1150/GrapeMHv01_19g0079/GrapeMHv01_06g1243/GrapeMHv01_10g0798/GrapeMHv01_06g0466/GrapeMHv01_04g0413/GrapeMHv01_02g1096/GrapeMHv01_01g0975/GrapeMHv01_19g0083/GrapeMHv01_02g0137/GrapeMHv01_07g1003/GrapeMHv01_12g0304/GrapeMHv01_10g0952/GrapeMHv01_12g1312/GrapeMHv01_01g1345/GrapeMHv01_07g1698/…	GrapeMHv01_04g1530/GrapeMHv01_08g0147/GrapeMHv01_03g0016/GrapeMHv01_08g1081/GrapeMHv01_12g1474/GrapeMHv01_03g1150/GrapeMHv01_19g0079/GrapeMHv01_06g1243/GrapeMHv01_10g0798/GrapeMHv01_06g0466/GrapeMHv01_04g0413/GrapeMHv01_02g1096/GrapeMHv01_01g0975/GrapeMHv01_19g0083/GrapeMHv01_02g0137/GrapeMHv01_07g1003/GrapeMHv01_12g0304/GrapeMHv01_10g0952/GrapeMHv01_12g1312/GrapeMHv01_01g1345/GrapeMHv01_07g1698/…	36
BP	GO:0043414	macromolecule methylation	23/5536	29/8191	0.122486	0.204569	GrapeMHv01_08g0157/GrapeMHv01_07g1992/GrapeMHv01_13g0983/GrapeMHv01_02g0757/GrapeMHv01_14g1884/GrapeMHv01_08g0499/GrapeMHv01_10g1505/GrapeMHv01_01g1556/GrapeMHv01_16g0263/GrapeMHv01_18g1273/GrapeMHv01_09g1114/GrapeMHv01_14g1990/GrapeMHv01_16g0245/GrapeMHv01_10g1324/GrapeMHv01_04g1640/GrapeMHv01_12g0893/GrapeMHv01_04g0331/GrapeMHv01_14g1690/GrapeMHv01_14g1295/GrapeMHv01_12g0896/GrapeMHv01_18g0892/…	GrapeMHv01_08g0157/GrapeMHv01_07g1992/GrapeMHv01_13g0983/GrapeMHv01_02g0757/GrapeMHv01_14g1884/GrapeMHv01_08g0499/GrapeMHv01_10g1505/GrapeMHv01_01g1556/GrapeMHv01_16g0263/GrapeMHv01_18g1273/GrapeMHv01_09g1114/GrapeMHv01_14g1990/GrapeMHv01_16g0245/GrapeMHv01_10g1324/GrapeMHv01_04g1640/GrapeMHv01_12g0893/GrapeMHv01_04g0331/GrapeMHv01_14g1690/GrapeMHv01_14g1295/GrapeMHv01_12g0896/GrapeMHv01_18g0892/…	23
BP	GO:0046486	glycerolipid metabolic process	28/5536	36/8191	0.127473	0.212161	GrapeMHv01_03g0449/GrapeMHv01_17g0301/GrapeMHv01_09g0480/GrapeMHv01_02g0419/GrapeMHv01_19g0399/GrapeMHv01_03g0718/GrapeMHv01_08g1243/GrapeMHv01_06g1278/GrapeMHv01_18g1549/GrapeMHv01_10g0463/GrapeMHv01_10g0510/GrapeMHv01_06g1384/GrapeMHv01_04g1076/GrapeMHv01_09g1099/GrapeMHv01_09g0023/GrapeMHv01_02g0949/GrapeMHv01_11g1097/GrapeMHv01_01g0421/GrapeMHv01_02g0918/GrapeMHv01_12g1216/GrapeMHv01_15g0896/…	GrapeMHv01_03g0449/GrapeMHv01_17g0301/GrapeMHv01_09g0480/GrapeMHv01_02g0419/GrapeMHv01_19g0399/GrapeMHv01_03g0718/GrapeMHv01_08g1243/GrapeMHv01_06g1278/GrapeMHv01_18g1549/GrapeMHv01_10g0463/GrapeMHv01_10g0510/GrapeMHv01_06g1384/GrapeMHv01_04g1076/GrapeMHv01_09g1099/GrapeMHv01_09g0023/GrapeMHv01_02g0949/GrapeMHv01_11g1097/GrapeMHv01_01g0421/GrapeMHv01_02g0918/GrapeMHv01_12g1216/GrapeMHv01_15g0896/…	28
BP	GO:0009308	amine metabolic process	20/5536	25/8191	0.130866	0.217057	GrapeMHv01_11g0746/GrapeMHv01_14g0125/GrapeMHv01_03g0736/GrapeMHv01_05g0546/GrapeMHv01_17g0960/GrapeMHv01_05g0540/GrapeMHv01_18g1170/GrapeMHv01_01g1160/GrapeMHv01_03g0735/GrapeMHv01_04g0202/GrapeMHv01_13g1328/GrapeMHv01_05g0544/GrapeMHv01_14g1106/GrapeMHv01_02g0482/GrapeMHv01_07g2135/GrapeMHv01_07g2124/GrapeMHv01_02g0578/GrapeMHv01_17g0468/GrapeMHv01_05g0545/GrapeMHv01_13g0057	GrapeMHv01_11g0746/GrapeMHv01_14g0125/GrapeMHv01_03g0736/GrapeMHv01_05g0546/GrapeMHv01_17g0960/GrapeMHv01_05g0540/GrapeMHv01_18g1170/GrapeMHv01_01g1160/GrapeMHv01_03g0735/GrapeMHv01_04g0202/GrapeMHv01_13g1328/GrapeMHv01_05g0544/GrapeMHv01_14g1106/GrapeMHv01_02g0482/GrapeMHv01_07g2135/GrapeMHv01_07g2124/GrapeMHv01_02g0578/GrapeMHv01_17g0468/GrapeMHv01_05g0545/GrapeMHv01_13g0057	20
BP	GO:0006479	protein methylation	17/5536	21/8191	0.139409	0.229643	GrapeMHv01_08g0157/GrapeMHv01_07g1992/GrapeMHv01_13g0983/GrapeMHv01_02g0757/GrapeMHv01_08g0499/GrapeMHv01_10g1505/GrapeMHv01_01g1556/GrapeMHv01_16g0263/GrapeMHv01_14g1990/GrapeMHv01_16g0245/GrapeMHv01_10g1324/GrapeMHv01_04g1640/GrapeMHv01_12g0893/GrapeMHv01_04g0331/GrapeMHv01_14g1295/GrapeMHv01_12g0896/GrapeMHv01_05g0887	GrapeMHv01_08g0157/GrapeMHv01_07g1992/GrapeMHv01_13g0983/GrapeMHv01_02g0757/GrapeMHv01_08g0499/GrapeMHv01_10g1505/GrapeMHv01_01g1556/GrapeMHv01_16g0263/GrapeMHv01_14g1990/GrapeMHv01_16g0245/GrapeMHv01_10g1324/GrapeMHv01_04g1640/GrapeMHv01_12g0893/GrapeMHv01_04g0331/GrapeMHv01_14g1295/GrapeMHv01_12g0896/GrapeMHv01_05g0887	17
BP	GO:0008213	protein alkylation	17/5536	21/8191	0.139409	0.229643	GrapeMHv01_08g0157/GrapeMHv01_07g1992/GrapeMHv01_13g0983/GrapeMHv01_02g0757/GrapeMHv01_08g0499/GrapeMHv01_10g1505/GrapeMHv01_01g1556/GrapeMHv01_16g0263/GrapeMHv01_14g1990/GrapeMHv01_16g0245/GrapeMHv01_10g1324/GrapeMHv01_04g1640/GrapeMHv01_12g0893/GrapeMHv01_04g0331/GrapeMHv01_14g1295/GrapeMHv01_12g0896/GrapeMHv01_05g0887	GrapeMHv01_08g0157/GrapeMHv01_07g1992/GrapeMHv01_13g0983/GrapeMHv01_02g0757/GrapeMHv01_08g0499/GrapeMHv01_10g1505/GrapeMHv01_01g1556/GrapeMHv01_16g0263/GrapeMHv01_14g1990/GrapeMHv01_16g0245/GrapeMHv01_10g1324/GrapeMHv01_04g1640/GrapeMHv01_12g0893/GrapeMHv01_04g0331/GrapeMHv01_14g1295/GrapeMHv01_12g0896/GrapeMHv01_05g0887	17
BP	GO:0048518	positive regulation of biological process	14/5536	17/8191	0.147636	0.242254	GrapeMHv01_04g0615/GrapeMHv01_05g0879/GrapeMHv01_07g1556/GrapeMHv01_17g0700/GrapeMHv01_18g0980/GrapeMHv01_14g1686/GrapeMHv01_05g1165/GrapeMHv01_10g0198/GrapeMHv01_18g0439/GrapeMHv01_01g0488/GrapeMHv01_07g1607/GrapeMHv01_04g0641/GrapeMHv01_08g1448/GrapeMHv01_11g0627	GrapeMHv01_04g0615/GrapeMHv01_05g0879/GrapeMHv01_07g1556/GrapeMHv01_17g0700/GrapeMHv01_18g0980/GrapeMHv01_14g1686/GrapeMHv01_05g1165/GrapeMHv01_10g0198/GrapeMHv01_18g0439/GrapeMHv01_01g0488/GrapeMHv01_07g1607/GrapeMHv01_04g0641/GrapeMHv01_08g1448/GrapeMHv01_11g0627	14
BP	GO:0042737	drug catabolic process	22/5536	28/8191	0.148072	0.242254	GrapeMHv01_19g0242/GrapeMHv01_04g1274/GrapeMHv01_03g0346/GrapeMHv01_05g1583/GrapeMHv01_05g1352/GrapeMHv01_07g1820/GrapeMHv01_05g1576/GrapeMHv01_04g1278/GrapeMHv01_05g1587/GrapeMHv01_05g1578/GrapeMHv01_11g0102/GrapeMHv01_05g1591/GrapeMHv01_05g1574/GrapeMHv01_05g1590/GrapeMHv01_05g1592/GrapeMHv01_05g1584/GrapeMHv01_05g1589/GrapeMHv01_04g0138/GrapeMHv01_05g0100/GrapeMHv01_19g0172/GrapeMHv01_05g1588/…	GrapeMHv01_19g0242/GrapeMHv01_04g1274/GrapeMHv01_03g0346/GrapeMHv01_05g1583/GrapeMHv01_05g1352/GrapeMHv01_07g1820/GrapeMHv01_05g1576/GrapeMHv01_04g1278/GrapeMHv01_05g1587/GrapeMHv01_05g1578/GrapeMHv01_11g0102/GrapeMHv01_05g1591/GrapeMHv01_05g1574/GrapeMHv01_05g1590/GrapeMHv01_05g1592/GrapeMHv01_05g1584/GrapeMHv01_05g1589/GrapeMHv01_04g0138/GrapeMHv01_05g0100/GrapeMHv01_19g0172/GrapeMHv01_05g1588/…	22
BP	GO:0006284	base-excision repair	11/5536	13/8191	0.154368	0.250003	GrapeMHv01_09g0647/GrapeMHv01_18g1055/GrapeMHv01_04g1547/GrapeMHv01_17g0821/GrapeMHv01_01g1077/GrapeMHv01_11g0653/GrapeMHv01_18g0261/GrapeMHv01_08g1447/GrapeMHv01_18g1109/GrapeMHv01_07g0165/GrapeMHv01_03g0496	GrapeMHv01_09g0647/GrapeMHv01_18g1055/GrapeMHv01_04g1547/GrapeMHv01_17g0821/GrapeMHv01_01g1077/GrapeMHv01_11g0653/GrapeMHv01_18g0261/GrapeMHv01_08g1447/GrapeMHv01_18g1109/GrapeMHv01_07g0165/GrapeMHv01_03g0496	11
BP	GO:0048583	regulation of response to stimulus	11/5536	13/8191	0.154368	0.250003	GrapeMHv01_07g1764/GrapeMHv01_02g0432/GrapeMHv01_02g0946/GrapeMHv01_04g0615/GrapeMHv01_07g1765/GrapeMHv01_19g1065/GrapeMHv01_15g0648/GrapeMHv01_16g0754/GrapeMHv01_11g1108/GrapeMHv01_16g1237/GrapeMHv01_14g0071	GrapeMHv01_07g1764/GrapeMHv01_02g0432/GrapeMHv01_02g0946/GrapeMHv01_04g0615/GrapeMHv01_07g1765/GrapeMHv01_19g1065/GrapeMHv01_15g0648/GrapeMHv01_16g0754/GrapeMHv01_11g1108/GrapeMHv01_16g1237/GrapeMHv01_14g0071	11
BP	GO:1901615	organic hydroxy compound metabolic process	11/5536	13/8191	0.154368	0.250003	GrapeMHv01_06g1428/GrapeMHv01_10g0916/GrapeMHv01_07g0846/GrapeMHv01_05g1683/GrapeMHv01_09g0410/GrapeMHv01_11g0150/GrapeMHv01_06g0849/GrapeMHv01_02g0934/GrapeMHv01_06g0910/GrapeMHv01_16g0220/GrapeMHv01_16g0061	GrapeMHv01_06g1428/GrapeMHv01_10g0916/GrapeMHv01_07g0846/GrapeMHv01_05g1683/GrapeMHv01_09g0410/GrapeMHv01_11g0150/GrapeMHv01_06g0849/GrapeMHv01_02g0934/GrapeMHv01_06g0910/GrapeMHv01_16g0220/GrapeMHv01_16g0061	11
BP	GO:0072527	pyrimidine-containing compound metabolic process	19/5536	24/8191	0.159717	0.257798	GrapeMHv01_18g1088/GrapeMHv01_01g1081/GrapeMHv01_13g1211/GrapeMHv01_04g0615/GrapeMHv01_17g1069/GrapeMHv01_07g1521/GrapeMHv01_05g0961/GrapeMHv01_06g0195/GrapeMHv01_06g1370/GrapeMHv01_12g1305/GrapeMHv01_09g0070/GrapeMHv01_07g1668/GrapeMHv01_06g1265/GrapeMHv01_02g0153/GrapeMHv01_19g1508/GrapeMHv01_18g1147/GrapeMHv01_11g0109/GrapeMHv01_03g0462/GrapeMHv01_07g1371	GrapeMHv01_18g1088/GrapeMHv01_01g1081/GrapeMHv01_13g1211/GrapeMHv01_04g0615/GrapeMHv01_17g1069/GrapeMHv01_07g1521/GrapeMHv01_05g0961/GrapeMHv01_06g0195/GrapeMHv01_06g1370/GrapeMHv01_12g1305/GrapeMHv01_09g0070/GrapeMHv01_07g1668/GrapeMHv01_06g1265/GrapeMHv01_02g0153/GrapeMHv01_19g1508/GrapeMHv01_18g1147/GrapeMHv01_11g0109/GrapeMHv01_03g0462/GrapeMHv01_07g1371	19
BP	GO:0044255	cellular lipid metabolic process	120/5536	168/8191	0.160659	0.258452	GrapeMHv01_08g0025/GrapeMHv01_01g1157/GrapeMHv01_18g1727/GrapeMHv01_03g0449/GrapeMHv01_10g0050/GrapeMHv01_17g0301/GrapeMHv01_11g1087/GrapeMHv01_14g0983/GrapeMHv01_06g1037/GrapeMHv01_09g0480/GrapeMHv01_11g0238/GrapeMHv01_03g0234/GrapeMHv01_05g0431/GrapeMHv01_02g0419/GrapeMHv01_19g0399/GrapeMHv01_15g0300/GrapeMHv01_13g0261/GrapeMHv01_17g0318/GrapeMHv01_03g0718/GrapeMHv01_08g1341/GrapeMHv01_18g1638/…	GrapeMHv01_08g0025/GrapeMHv01_01g1157/GrapeMHv01_18g1727/GrapeMHv01_03g0449/GrapeMHv01_10g0050/GrapeMHv01_17g0301/GrapeMHv01_11g1087/GrapeMHv01_14g0983/GrapeMHv01_06g1037/GrapeMHv01_09g0480/GrapeMHv01_11g0238/GrapeMHv01_03g0234/GrapeMHv01_05g0431/GrapeMHv01_02g0419/GrapeMHv01_19g0399/GrapeMHv01_15g0300/GrapeMHv01_13g0261/GrapeMHv01_17g0318/GrapeMHv01_03g0718/GrapeMHv01_08g1341/GrapeMHv01_18g1638/…	120
BP	GO:0044257	cellular protein catabolic process	48/5536	65/8191	0.171546	0.274131	GrapeMHv01_07g1479/GrapeMHv01_07g1289/GrapeMHv01_10g1508/GrapeMHv01_18g1128/GrapeMHv01_01g0277/GrapeMHv01_15g0887/GrapeMHv01_02g0172/GrapeMHv01_01g0645/GrapeMHv01_06g0930/GrapeMHv01_01g1519/GrapeMHv01_15g0657/GrapeMHv01_03g0051/GrapeMHv01_08g1450/GrapeMHv01_18g0264/GrapeMHv01_11g0827/GrapeMHv01_03g0236/GrapeMHv01_06g1309/GrapeMHv01_18g1343/GrapeMHv01_01g1362/GrapeMHv01_06g0712/GrapeMHv01_13g1209/…	GrapeMHv01_07g1479/GrapeMHv01_07g1289/GrapeMHv01_10g1508/GrapeMHv01_18g1128/GrapeMHv01_01g0277/GrapeMHv01_15g0887/GrapeMHv01_02g0172/GrapeMHv01_01g0645/GrapeMHv01_06g0930/GrapeMHv01_01g1519/GrapeMHv01_15g0657/GrapeMHv01_03g0051/GrapeMHv01_08g1450/GrapeMHv01_18g0264/GrapeMHv01_11g0827/GrapeMHv01_03g0236/GrapeMHv01_06g1309/GrapeMHv01_18g1343/GrapeMHv01_01g1362/GrapeMHv01_06g0712/GrapeMHv01_13g1209/…	48
BP	GO:0051603	proteolysis involved in cellular protein catabolic process	48/5536	65/8191	0.171546	0.274131	GrapeMHv01_07g1479/GrapeMHv01_07g1289/GrapeMHv01_10g1508/GrapeMHv01_18g1128/GrapeMHv01_01g0277/GrapeMHv01_15g0887/GrapeMHv01_02g0172/GrapeMHv01_01g0645/GrapeMHv01_06g0930/GrapeMHv01_01g1519/GrapeMHv01_15g0657/GrapeMHv01_03g0051/GrapeMHv01_08g1450/GrapeMHv01_18g0264/GrapeMHv01_11g0827/GrapeMHv01_03g0236/GrapeMHv01_06g1309/GrapeMHv01_18g1343/GrapeMHv01_01g1362/GrapeMHv01_06g0712/GrapeMHv01_13g1209/…	GrapeMHv01_07g1479/GrapeMHv01_07g1289/GrapeMHv01_10g1508/GrapeMHv01_18g1128/GrapeMHv01_01g0277/GrapeMHv01_15g0887/GrapeMHv01_02g0172/GrapeMHv01_01g0645/GrapeMHv01_06g0930/GrapeMHv01_01g1519/GrapeMHv01_15g0657/GrapeMHv01_03g0051/GrapeMHv01_08g1450/GrapeMHv01_18g0264/GrapeMHv01_11g0827/GrapeMHv01_03g0236/GrapeMHv01_06g1309/GrapeMHv01_18g1343/GrapeMHv01_01g1362/GrapeMHv01_06g0712/GrapeMHv01_13g1209/…	48
BP	GO:0006022	aminoglycan metabolic process	21/5536	27/8191	0.177828	0.283229	GrapeMHv01_04g1274/GrapeMHv01_03g0346/GrapeMHv01_05g1583/GrapeMHv01_05g1352/GrapeMHv01_07g1820/GrapeMHv01_05g1576/GrapeMHv01_04g1278/GrapeMHv01_05g1587/GrapeMHv01_05g1578/GrapeMHv01_05g1591/GrapeMHv01_05g1574/GrapeMHv01_05g1590/GrapeMHv01_05g1592/GrapeMHv01_05g1584/GrapeMHv01_05g1589/GrapeMHv01_13g0737/GrapeMHv01_13g0014/GrapeMHv01_05g0100/GrapeMHv01_04g0297/GrapeMHv01_05g1588/GrapeMHv01_04g1279	GrapeMHv01_04g1274/GrapeMHv01_03g0346/GrapeMHv01_05g1583/GrapeMHv01_05g1352/GrapeMHv01_07g1820/GrapeMHv01_05g1576/GrapeMHv01_04g1278/GrapeMHv01_05g1587/GrapeMHv01_05g1578/GrapeMHv01_05g1591/GrapeMHv01_05g1574/GrapeMHv01_05g1590/GrapeMHv01_05g1592/GrapeMHv01_05g1584/GrapeMHv01_05g1589/GrapeMHv01_13g0737/GrapeMHv01_13g0014/GrapeMHv01_05g0100/GrapeMHv01_04g0297/GrapeMHv01_05g1588/GrapeMHv01_04g1279	21
BP	GO:0006511	ubiquitin-dependent protein catabolic process	38/5536	51/8191	0.182344	0.287566	GrapeMHv01_07g1479/GrapeMHv01_10g1508/GrapeMHv01_18g1128/GrapeMHv01_01g0277/GrapeMHv01_15g0887/GrapeMHv01_02g0172/GrapeMHv01_03g0051/GrapeMHv01_08g1450/GrapeMHv01_03g0236/GrapeMHv01_06g1309/GrapeMHv01_18g1343/GrapeMHv01_06g0712/GrapeMHv01_13g1209/GrapeMHv01_12g0526/GrapeMHv01_14g1017/GrapeMHv01_04g1025/GrapeMHv01_09g0020/GrapeMHv01_13g0029/GrapeMHv01_14g1480/GrapeMHv01_05g0347/GrapeMHv01_01g1022/…	GrapeMHv01_07g1479/GrapeMHv01_10g1508/GrapeMHv01_18g1128/GrapeMHv01_01g0277/GrapeMHv01_15g0887/GrapeMHv01_02g0172/GrapeMHv01_03g0051/GrapeMHv01_08g1450/GrapeMHv01_03g0236/GrapeMHv01_06g1309/GrapeMHv01_18g1343/GrapeMHv01_06g0712/GrapeMHv01_13g1209/GrapeMHv01_12g0526/GrapeMHv01_14g1017/GrapeMHv01_04g1025/GrapeMHv01_09g0020/GrapeMHv01_13g0029/GrapeMHv01_14g1480/GrapeMHv01_05g0347/GrapeMHv01_01g1022/…	38
BP	GO:0019941	modification-dependent protein catabolic process	38/5536	51/8191	0.182344	0.287566	GrapeMHv01_07g1479/GrapeMHv01_10g1508/GrapeMHv01_18g1128/GrapeMHv01_01g0277/GrapeMHv01_15g0887/GrapeMHv01_02g0172/GrapeMHv01_03g0051/GrapeMHv01_08g1450/GrapeMHv01_03g0236/GrapeMHv01_06g1309/GrapeMHv01_18g1343/GrapeMHv01_06g0712/GrapeMHv01_13g1209/GrapeMHv01_12g0526/GrapeMHv01_14g1017/GrapeMHv01_04g1025/GrapeMHv01_09g0020/GrapeMHv01_13g0029/GrapeMHv01_14g1480/GrapeMHv01_05g0347/GrapeMHv01_01g1022/…	GrapeMHv01_07g1479/GrapeMHv01_10g1508/GrapeMHv01_18g1128/GrapeMHv01_01g0277/GrapeMHv01_15g0887/GrapeMHv01_02g0172/GrapeMHv01_03g0051/GrapeMHv01_08g1450/GrapeMHv01_03g0236/GrapeMHv01_06g1309/GrapeMHv01_18g1343/GrapeMHv01_06g0712/GrapeMHv01_13g1209/GrapeMHv01_12g0526/GrapeMHv01_14g1017/GrapeMHv01_04g1025/GrapeMHv01_09g0020/GrapeMHv01_13g0029/GrapeMHv01_14g1480/GrapeMHv01_05g0347/GrapeMHv01_01g1022/…	38
BP	GO:0043632	modification-dependent macromolecule catabolic process	38/5536	51/8191	0.182344	0.287566	GrapeMHv01_07g1479/GrapeMHv01_10g1508/GrapeMHv01_18g1128/GrapeMHv01_01g0277/GrapeMHv01_15g0887/GrapeMHv01_02g0172/GrapeMHv01_03g0051/GrapeMHv01_08g1450/GrapeMHv01_03g0236/GrapeMHv01_06g1309/GrapeMHv01_18g1343/GrapeMHv01_06g0712/GrapeMHv01_13g1209/GrapeMHv01_12g0526/GrapeMHv01_14g1017/GrapeMHv01_04g1025/GrapeMHv01_09g0020/GrapeMHv01_13g0029/GrapeMHv01_14g1480/GrapeMHv01_05g0347/GrapeMHv01_01g1022/…	GrapeMHv01_07g1479/GrapeMHv01_10g1508/GrapeMHv01_18g1128/GrapeMHv01_01g0277/GrapeMHv01_15g0887/GrapeMHv01_02g0172/GrapeMHv01_03g0051/GrapeMHv01_08g1450/GrapeMHv01_03g0236/GrapeMHv01_06g1309/GrapeMHv01_18g1343/GrapeMHv01_06g0712/GrapeMHv01_13g1209/GrapeMHv01_12g0526/GrapeMHv01_14g1017/GrapeMHv01_04g1025/GrapeMHv01_09g0020/GrapeMHv01_13g0029/GrapeMHv01_14g1480/GrapeMHv01_05g0347/GrapeMHv01_01g1022/…	38
BP	GO:0006265	DNA topological change	10/5536	12/8191	0.199081	0.310902	GrapeMHv01_19g1359/GrapeMHv01_13g1013/GrapeMHv01_12g0439/GrapeMHv01_13g1425/GrapeMHv01_05g1288/GrapeMHv01_02g1037/GrapeMHv01_04g0309/GrapeMHv01_04g1067/GrapeMHv01_08g1286/GrapeMHv01_06g0776	GrapeMHv01_19g1359/GrapeMHv01_13g1013/GrapeMHv01_12g0439/GrapeMHv01_13g1425/GrapeMHv01_05g1288/GrapeMHv01_02g1037/GrapeMHv01_04g0309/GrapeMHv01_04g1067/GrapeMHv01_08g1286/GrapeMHv01_06g0776	10
BP	GO:0006721	terpenoid metabolic process	10/5536	12/8191	0.199081	0.310902	GrapeMHv01_11g1087/GrapeMHv01_05g0431/GrapeMHv01_08g1341/GrapeMHv01_04g0785/GrapeMHv01_06g0548/GrapeMHv01_04g0509/GrapeMHv01_06g0899/GrapeMHv01_07g0514/GrapeMHv01_11g0059/GrapeMHv01_02g0036	GrapeMHv01_11g1087/GrapeMHv01_05g0431/GrapeMHv01_08g1341/GrapeMHv01_04g0785/GrapeMHv01_06g0548/GrapeMHv01_04g0509/GrapeMHv01_06g0899/GrapeMHv01_07g0514/GrapeMHv01_11g0059/GrapeMHv01_02g0036	10
BP	GO:0016114	terpenoid biosynthetic process	10/5536	12/8191	0.199081	0.310902	GrapeMHv01_11g1087/GrapeMHv01_05g0431/GrapeMHv01_08g1341/GrapeMHv01_04g0785/GrapeMHv01_06g0548/GrapeMHv01_04g0509/GrapeMHv01_06g0899/GrapeMHv01_07g0514/GrapeMHv01_11g0059/GrapeMHv01_02g0036	GrapeMHv01_11g1087/GrapeMHv01_05g0431/GrapeMHv01_08g1341/GrapeMHv01_04g0785/GrapeMHv01_06g0548/GrapeMHv01_04g0509/GrapeMHv01_06g0899/GrapeMHv01_07g0514/GrapeMHv01_11g0059/GrapeMHv01_02g0036	10
BP	GO:0051726	regulation of cell cycle	17/5536	22/8191	0.232676	0.362192	GrapeMHv01_01g1065/GrapeMHv01_07g1044/GrapeMHv01_11g0865/GrapeMHv01_16g0262/GrapeMHv01_12g0674/GrapeMHv01_14g1272/GrapeMHv01_05g1027/GrapeMHv01_17g0969/GrapeMHv01_07g1376/GrapeMHv01_07g1150/GrapeMHv01_07g2171/GrapeMHv01_04g0293/GrapeMHv01_07g0834/GrapeMHv01_14g1271/GrapeMHv01_12g1457/GrapeMHv01_09g0638/GrapeMHv01_14g0209	GrapeMHv01_01g1065/GrapeMHv01_07g1044/GrapeMHv01_11g0865/GrapeMHv01_16g0262/GrapeMHv01_12g0674/GrapeMHv01_14g1272/GrapeMHv01_05g1027/GrapeMHv01_17g0969/GrapeMHv01_07g1376/GrapeMHv01_07g1150/GrapeMHv01_07g2171/GrapeMHv01_04g0293/GrapeMHv01_07g0834/GrapeMHv01_14g1271/GrapeMHv01_12g1457/GrapeMHv01_09g0638/GrapeMHv01_14g0209	17
BP	GO:0007017	microtubule-based process	59/5536	82/8191	0.234718	0.364191	GrapeMHv01_05g0335/GrapeMHv01_07g0767/GrapeMHv01_11g0270/GrapeMHv01_18g0729/GrapeMHv01_07g0521/GrapeMHv01_10g1467/GrapeMHv01_05g0848/GrapeMHv01_18g0332/GrapeMHv01_19g1584/GrapeMHv01_08g1305/GrapeMHv01_19g0336/GrapeMHv01_04g1027/GrapeMHv01_19g0719/GrapeMHv01_14g1160/GrapeMHv01_13g1275/GrapeMHv01_18g0648/GrapeMHv01_04g1421/GrapeMHv01_03g0022/GrapeMHv01_08g0787/GrapeMHv01_15g0645/GrapeMHv01_08g1071/…	GrapeMHv01_05g0335/GrapeMHv01_07g0767/GrapeMHv01_11g0270/GrapeMHv01_18g0729/GrapeMHv01_07g0521/GrapeMHv01_10g1467/GrapeMHv01_05g0848/GrapeMHv01_18g0332/GrapeMHv01_19g1584/GrapeMHv01_08g1305/GrapeMHv01_19g0336/GrapeMHv01_04g1027/GrapeMHv01_19g0719/GrapeMHv01_14g1160/GrapeMHv01_13g1275/GrapeMHv01_18g0648/GrapeMHv01_04g1421/GrapeMHv01_03g0022/GrapeMHv01_08g0787/GrapeMHv01_15g0645/GrapeMHv01_08g1071/…	59
BP	GO:0033013	tetrapyrrole metabolic process	19/5536	25/8191	0.251078	0.38819	GrapeMHv01_08g1696/GrapeMHv01_04g0074/GrapeMHv01_18g0965/GrapeMHv01_03g1009/GrapeMHv01_18g0339/GrapeMHv01_07g1102/GrapeMHv01_17g0025/GrapeMHv01_19g1086/GrapeMHv01_11g0424/GrapeMHv01_18g0676/GrapeMHv01_14g1704/GrapeMHv01_18g0277/GrapeMHv01_06g0289/GrapeMHv01_04g1293/GrapeMHv01_13g0152/GrapeMHv01_19g0125/GrapeMHv01_18g0960/GrapeMHv01_03g1149/GrapeMHv01_05g0623	GrapeMHv01_08g1696/GrapeMHv01_04g0074/GrapeMHv01_18g0965/GrapeMHv01_03g1009/GrapeMHv01_18g0339/GrapeMHv01_07g1102/GrapeMHv01_17g0025/GrapeMHv01_19g1086/GrapeMHv01_11g0424/GrapeMHv01_18g0676/GrapeMHv01_14g1704/GrapeMHv01_18g0277/GrapeMHv01_06g0289/GrapeMHv01_04g1293/GrapeMHv01_13g0152/GrapeMHv01_19g0125/GrapeMHv01_18g0960/GrapeMHv01_03g1149/GrapeMHv01_05g0623	19
BP	GO:0000280	nuclear division	9/5536	11/8191	0.25422	0.38819	GrapeMHv01_19g0770/GrapeMHv01_06g0364/GrapeMHv01_13g0662/GrapeMHv01_07g1044/GrapeMHv01_11g0865/GrapeMHv01_17g0969/GrapeMHv01_07g1150/GrapeMHv01_12g0523/GrapeMHv01_12g1457	GrapeMHv01_19g0770/GrapeMHv01_06g0364/GrapeMHv01_13g0662/GrapeMHv01_07g1044/GrapeMHv01_11g0865/GrapeMHv01_17g0969/GrapeMHv01_07g1150/GrapeMHv01_12g0523/GrapeMHv01_12g1457	9
BP	GO:0006081	cellular aldehyde metabolic process	9/5536	11/8191	0.25422	0.38819	GrapeMHv01_06g1428/GrapeMHv01_14g0463/GrapeMHv01_17g0177/GrapeMHv01_02g0088/GrapeMHv01_09g0410/GrapeMHv01_10g1331/GrapeMHv01_01g1173/GrapeMHv01_06g0910/GrapeMHv01_01g0402	GrapeMHv01_06g1428/GrapeMHv01_14g0463/GrapeMHv01_17g0177/GrapeMHv01_02g0088/GrapeMHv01_09g0410/GrapeMHv01_10g1331/GrapeMHv01_01g1173/GrapeMHv01_06g0910/GrapeMHv01_01g0402	9
BP	GO:0009084	glutamine family amino acid biosynthetic process	9/5536	11/8191	0.25422	0.38819	GrapeMHv01_16g1097/GrapeMHv01_14g0743/GrapeMHv01_17g0185/GrapeMHv01_08g1240/GrapeMHv01_05g0464/GrapeMHv01_01g0169/GrapeMHv01_17g0166/GrapeMHv01_08g1299/GrapeMHv01_08g0747	GrapeMHv01_16g1097/GrapeMHv01_14g0743/GrapeMHv01_17g0185/GrapeMHv01_08g1240/GrapeMHv01_05g0464/GrapeMHv01_01g0169/GrapeMHv01_17g0166/GrapeMHv01_08g1299/GrapeMHv01_08g0747	9
BP	GO:0098813	nuclear chromosome segregation	9/5536	11/8191	0.25422	0.38819	GrapeMHv01_19g0770/GrapeMHv01_06g0364/GrapeMHv01_13g0662/GrapeMHv01_07g1044/GrapeMHv01_11g0865/GrapeMHv01_17g0969/GrapeMHv01_07g1150/GrapeMHv01_12g0523/GrapeMHv01_12g1457	GrapeMHv01_19g0770/GrapeMHv01_06g0364/GrapeMHv01_13g0662/GrapeMHv01_07g1044/GrapeMHv01_11g0865/GrapeMHv01_17g0969/GrapeMHv01_07g1150/GrapeMHv01_12g0523/GrapeMHv01_12g1457	9
BP	GO:1901136	carbohydrate derivative catabolic process	21/5536	28/8191	0.267096	0.406028	GrapeMHv01_04g1274/GrapeMHv01_03g0346/GrapeMHv01_05g1583/GrapeMHv01_05g1352/GrapeMHv01_07g1820/GrapeMHv01_05g1576/GrapeMHv01_04g1278/GrapeMHv01_05g1587/GrapeMHv01_05g1578/GrapeMHv01_05g1591/GrapeMHv01_05g1574/GrapeMHv01_05g1590/GrapeMHv01_13g0208/GrapeMHv01_05g1592/GrapeMHv01_05g1584/GrapeMHv01_05g1589/GrapeMHv01_08g1681/GrapeMHv01_05g0100/GrapeMHv01_11g0109/GrapeMHv01_05g1588/GrapeMHv01_04g1279	GrapeMHv01_04g1274/GrapeMHv01_03g0346/GrapeMHv01_05g1583/GrapeMHv01_05g1352/GrapeMHv01_07g1820/GrapeMHv01_05g1576/GrapeMHv01_04g1278/GrapeMHv01_05g1587/GrapeMHv01_05g1578/GrapeMHv01_05g1591/GrapeMHv01_05g1574/GrapeMHv01_05g1590/GrapeMHv01_13g0208/GrapeMHv01_05g1592/GrapeMHv01_05g1584/GrapeMHv01_05g1589/GrapeMHv01_08g1681/GrapeMHv01_05g0100/GrapeMHv01_11g0109/GrapeMHv01_05g1588/GrapeMHv01_04g1279	21
BP	GO:0035556	intracellular signal transduction	102/5536	145/8191	0.26759	0.406028	GrapeMHv01_07g1368/GrapeMHv01_11g0188/GrapeMHv01_13g0318/GrapeMHv01_13g1157/GrapeMHv01_12g1371/GrapeMHv01_04g0780/GrapeMHv01_08g1248/GrapeMHv01_13g0691/GrapeMHv01_13g0649/GrapeMHv01_17g0805/GrapeMHv01_13g1032/GrapeMHv01_18g0442/GrapeMHv01_11g0232/GrapeMHv01_06g1308/GrapeMHv01_01g0842/GrapeMHv01_13g0715/GrapeMHv01_02g0946/GrapeMHv01_03g0522/GrapeMHv01_06g1005/GrapeMHv01_19g1615/GrapeMHv01_19g0080/…	GrapeMHv01_07g1368/GrapeMHv01_11g0188/GrapeMHv01_13g0318/GrapeMHv01_13g1157/GrapeMHv01_12g1371/GrapeMHv01_04g0780/GrapeMHv01_08g1248/GrapeMHv01_13g0691/GrapeMHv01_13g0649/GrapeMHv01_17g0805/GrapeMHv01_13g1032/GrapeMHv01_18g0442/GrapeMHv01_11g0232/GrapeMHv01_06g1308/GrapeMHv01_01g0842/GrapeMHv01_13g0715/GrapeMHv01_02g0946/GrapeMHv01_03g0522/GrapeMHv01_06g1005/GrapeMHv01_19g1615/GrapeMHv01_19g0080/…	102
BP	GO:0072528	pyrimidine-containing compound biosynthetic process	16/5536	21/8191	0.277451	0.419667	GrapeMHv01_01g1081/GrapeMHv01_13g1211/GrapeMHv01_04g0615/GrapeMHv01_17g1069/GrapeMHv01_07g1521/GrapeMHv01_05g0961/GrapeMHv01_06g1370/GrapeMHv01_12g1305/GrapeMHv01_09g0070/GrapeMHv01_07g1668/GrapeMHv01_06g1265/GrapeMHv01_02g0153/GrapeMHv01_19g1508/GrapeMHv01_18g1147/GrapeMHv01_03g0462/GrapeMHv01_07g1371	GrapeMHv01_01g1081/GrapeMHv01_13g1211/GrapeMHv01_04g0615/GrapeMHv01_17g1069/GrapeMHv01_07g1521/GrapeMHv01_05g0961/GrapeMHv01_06g1370/GrapeMHv01_12g1305/GrapeMHv01_09g0070/GrapeMHv01_07g1668/GrapeMHv01_06g1265/GrapeMHv01_02g0153/GrapeMHv01_19g1508/GrapeMHv01_18g1147/GrapeMHv01_03g0462/GrapeMHv01_07g1371	16
BP	GO:0006720	isoprenoid metabolic process	23/5536	31/8191	0.281229	0.422722	GrapeMHv01_11g1087/GrapeMHv01_05g0431/GrapeMHv01_08g1341/GrapeMHv01_02g0484/GrapeMHv01_04g0785/GrapeMHv01_19g1056/GrapeMHv01_14g0640/GrapeMHv01_06g0548/GrapeMHv01_12g1473/GrapeMHv01_04g0509/GrapeMHv01_06g0899/GrapeMHv01_18g1739/GrapeMHv01_03g0316/GrapeMHv01_19g0004/GrapeMHv01_05g0337/GrapeMHv01_03g0294/GrapeMHv01_04g1616/GrapeMHv01_18g1052/GrapeMHv01_07g0514/GrapeMHv01_11g0059/GrapeMHv01_05g0304/…	GrapeMHv01_11g1087/GrapeMHv01_05g0431/GrapeMHv01_08g1341/GrapeMHv01_02g0484/GrapeMHv01_04g0785/GrapeMHv01_19g1056/GrapeMHv01_14g0640/GrapeMHv01_06g0548/GrapeMHv01_12g1473/GrapeMHv01_04g0509/GrapeMHv01_06g0899/GrapeMHv01_18g1739/GrapeMHv01_03g0316/GrapeMHv01_19g0004/GrapeMHv01_05g0337/GrapeMHv01_03g0294/GrapeMHv01_04g1616/GrapeMHv01_18g1052/GrapeMHv01_07g0514/GrapeMHv01_11g0059/GrapeMHv01_05g0304/…	23
BP	GO:0008299	isoprenoid biosynthetic process	23/5536	31/8191	0.281229	0.422722	GrapeMHv01_11g1087/GrapeMHv01_05g0431/GrapeMHv01_08g1341/GrapeMHv01_02g0484/GrapeMHv01_04g0785/GrapeMHv01_19g1056/GrapeMHv01_14g0640/GrapeMHv01_06g0548/GrapeMHv01_12g1473/GrapeMHv01_04g0509/GrapeMHv01_06g0899/GrapeMHv01_18g1739/GrapeMHv01_03g0316/GrapeMHv01_19g0004/GrapeMHv01_05g0337/GrapeMHv01_03g0294/GrapeMHv01_04g1616/GrapeMHv01_18g1052/GrapeMHv01_07g0514/GrapeMHv01_11g0059/GrapeMHv01_05g0304/…	GrapeMHv01_11g1087/GrapeMHv01_05g0431/GrapeMHv01_08g1341/GrapeMHv01_02g0484/GrapeMHv01_04g0785/GrapeMHv01_19g1056/GrapeMHv01_14g0640/GrapeMHv01_06g0548/GrapeMHv01_12g1473/GrapeMHv01_04g0509/GrapeMHv01_06g0899/GrapeMHv01_18g1739/GrapeMHv01_03g0316/GrapeMHv01_19g0004/GrapeMHv01_05g0337/GrapeMHv01_03g0294/GrapeMHv01_04g1616/GrapeMHv01_18g1052/GrapeMHv01_07g0514/GrapeMHv01_11g0059/GrapeMHv01_05g0304/…	23
BP	GO:0009064	glutamine family amino acid metabolic process	11/5536	14/8191	0.285292	0.427493	GrapeMHv01_16g1097/GrapeMHv01_14g0743/GrapeMHv01_17g0185/GrapeMHv01_08g1240/GrapeMHv01_05g0464/GrapeMHv01_01g0169/GrapeMHv01_19g0082/GrapeMHv01_17g0166/GrapeMHv01_14g0975/GrapeMHv01_08g1299/GrapeMHv01_08g0747	GrapeMHv01_16g1097/GrapeMHv01_14g0743/GrapeMHv01_17g0185/GrapeMHv01_08g1240/GrapeMHv01_05g0464/GrapeMHv01_01g0169/GrapeMHv01_19g0082/GrapeMHv01_17g0166/GrapeMHv01_14g0975/GrapeMHv01_08g1299/GrapeMHv01_08g0747	11
BP	GO:0051716	cellular response to stimulus	276/5536	400/8191	0.28755	0.428594	GrapeMHv01_07g1368/GrapeMHv01_14g0010/GrapeMHv01_11g0188/GrapeMHv01_11g0332/GrapeMHv01_09g0647/GrapeMHv01_05g1326/GrapeMHv01_13g0318/GrapeMHv01_06g0526/GrapeMHv01_13g1157/GrapeMHv01_04g0580/GrapeMHv01_07g1692/GrapeMHv01_15g0824/GrapeMHv01_12g1371/GrapeMHv01_04g0780/novel.1135/GrapeMHv01_08g1248/GrapeMHv01_13g0691/GrapeMHv01_13g0649/GrapeMHv01_19g0447/GrapeMHv01_18g0602/GrapeMHv01_17g0805/GrapeMHv…	GrapeMHv01_07g1368/GrapeMHv01_14g0010/GrapeMHv01_11g0188/GrapeMHv01_11g0332/GrapeMHv01_09g0647/GrapeMHv01_05g1326/GrapeMHv01_13g0318/GrapeMHv01_06g0526/GrapeMHv01_13g1157/GrapeMHv01_04g0580/GrapeMHv01_07g1692/GrapeMHv01_15g0824/GrapeMHv01_12g1371/GrapeMHv01_04g0780/-/GrapeMHv01_08g1248/GrapeMHv01_13g0691/GrapeMHv01_13g0649/GrapeMHv01_19g0447/GrapeMHv01_18g0602/GrapeMHv01_17g0805/GrapeMHv01_12g110…	276
BP	GO:0006026	aminoglycan catabolic process	18/5536	24/8191	0.294937	0.428594	GrapeMHv01_04g1274/GrapeMHv01_03g0346/GrapeMHv01_05g1583/GrapeMHv01_05g1352/GrapeMHv01_07g1820/GrapeMHv01_05g1576/GrapeMHv01_04g1278/GrapeMHv01_05g1587/GrapeMHv01_05g1578/GrapeMHv01_05g1591/GrapeMHv01_05g1574/GrapeMHv01_05g1590/GrapeMHv01_05g1592/GrapeMHv01_05g1584/GrapeMHv01_05g1589/GrapeMHv01_05g0100/GrapeMHv01_05g1588/GrapeMHv01_04g1279	GrapeMHv01_04g1274/GrapeMHv01_03g0346/GrapeMHv01_05g1583/GrapeMHv01_05g1352/GrapeMHv01_07g1820/GrapeMHv01_05g1576/GrapeMHv01_04g1278/GrapeMHv01_05g1587/GrapeMHv01_05g1578/GrapeMHv01_05g1591/GrapeMHv01_05g1574/GrapeMHv01_05g1590/GrapeMHv01_05g1592/GrapeMHv01_05g1584/GrapeMHv01_05g1589/GrapeMHv01_05g0100/GrapeMHv01_05g1588/GrapeMHv01_04g1279	18
BP	GO:0006030	chitin metabolic process	18/5536	24/8191	0.294937	0.428594	GrapeMHv01_04g1274/GrapeMHv01_03g0346/GrapeMHv01_05g1583/GrapeMHv01_05g1352/GrapeMHv01_07g1820/GrapeMHv01_05g1576/GrapeMHv01_04g1278/GrapeMHv01_05g1587/GrapeMHv01_05g1578/GrapeMHv01_05g1591/GrapeMHv01_05g1574/GrapeMHv01_05g1590/GrapeMHv01_05g1592/GrapeMHv01_05g1584/GrapeMHv01_05g1589/GrapeMHv01_05g0100/GrapeMHv01_05g1588/GrapeMHv01_04g1279	GrapeMHv01_04g1274/GrapeMHv01_03g0346/GrapeMHv01_05g1583/GrapeMHv01_05g1352/GrapeMHv01_07g1820/GrapeMHv01_05g1576/GrapeMHv01_04g1278/GrapeMHv01_05g1587/GrapeMHv01_05g1578/GrapeMHv01_05g1591/GrapeMHv01_05g1574/GrapeMHv01_05g1590/GrapeMHv01_05g1592/GrapeMHv01_05g1584/GrapeMHv01_05g1589/GrapeMHv01_05g0100/GrapeMHv01_05g1588/GrapeMHv01_04g1279	18
BP	GO:0006032	chitin catabolic process	18/5536	24/8191	0.294937	0.428594	GrapeMHv01_04g1274/GrapeMHv01_03g0346/GrapeMHv01_05g1583/GrapeMHv01_05g1352/GrapeMHv01_07g1820/GrapeMHv01_05g1576/GrapeMHv01_04g1278/GrapeMHv01_05g1587/GrapeMHv01_05g1578/GrapeMHv01_05g1591/GrapeMHv01_05g1574/GrapeMHv01_05g1590/GrapeMHv01_05g1592/GrapeMHv01_05g1584/GrapeMHv01_05g1589/GrapeMHv01_05g0100/GrapeMHv01_05g1588/GrapeMHv01_04g1279	GrapeMHv01_04g1274/GrapeMHv01_03g0346/GrapeMHv01_05g1583/GrapeMHv01_05g1352/GrapeMHv01_07g1820/GrapeMHv01_05g1576/GrapeMHv01_04g1278/GrapeMHv01_05g1587/GrapeMHv01_05g1578/GrapeMHv01_05g1591/GrapeMHv01_05g1574/GrapeMHv01_05g1590/GrapeMHv01_05g1592/GrapeMHv01_05g1584/GrapeMHv01_05g1589/GrapeMHv01_05g0100/GrapeMHv01_05g1588/GrapeMHv01_04g1279	18
BP	GO:0006040	amino sugar metabolic process	18/5536	24/8191	0.294937	0.428594	GrapeMHv01_04g1274/GrapeMHv01_03g0346/GrapeMHv01_05g1583/GrapeMHv01_05g1352/GrapeMHv01_07g1820/GrapeMHv01_05g1576/GrapeMHv01_04g1278/GrapeMHv01_05g1587/GrapeMHv01_05g1578/GrapeMHv01_05g1591/GrapeMHv01_05g1574/GrapeMHv01_05g1590/GrapeMHv01_05g1592/GrapeMHv01_05g1584/GrapeMHv01_05g1589/GrapeMHv01_05g0100/GrapeMHv01_05g1588/GrapeMHv01_04g1279	GrapeMHv01_04g1274/GrapeMHv01_03g0346/GrapeMHv01_05g1583/GrapeMHv01_05g1352/GrapeMHv01_07g1820/GrapeMHv01_05g1576/GrapeMHv01_04g1278/GrapeMHv01_05g1587/GrapeMHv01_05g1578/GrapeMHv01_05g1591/GrapeMHv01_05g1574/GrapeMHv01_05g1590/GrapeMHv01_05g1592/GrapeMHv01_05g1584/GrapeMHv01_05g1589/GrapeMHv01_05g0100/GrapeMHv01_05g1588/GrapeMHv01_04g1279	18
BP	GO:0016998	cell wall macromolecule catabolic process	18/5536	24/8191	0.294937	0.428594	GrapeMHv01_04g1274/GrapeMHv01_03g0346/GrapeMHv01_05g1583/GrapeMHv01_05g1352/GrapeMHv01_07g1820/GrapeMHv01_05g1576/GrapeMHv01_04g1278/GrapeMHv01_05g1587/GrapeMHv01_05g1578/GrapeMHv01_05g1591/GrapeMHv01_05g1574/GrapeMHv01_05g1590/GrapeMHv01_05g1592/GrapeMHv01_05g1584/GrapeMHv01_05g1589/GrapeMHv01_05g0100/GrapeMHv01_05g1588/GrapeMHv01_04g1279	GrapeMHv01_04g1274/GrapeMHv01_03g0346/GrapeMHv01_05g1583/GrapeMHv01_05g1352/GrapeMHv01_07g1820/GrapeMHv01_05g1576/GrapeMHv01_04g1278/GrapeMHv01_05g1587/GrapeMHv01_05g1578/GrapeMHv01_05g1591/GrapeMHv01_05g1574/GrapeMHv01_05g1590/GrapeMHv01_05g1592/GrapeMHv01_05g1584/GrapeMHv01_05g1589/GrapeMHv01_05g0100/GrapeMHv01_05g1588/GrapeMHv01_04g1279	18
BP	GO:0044036	cell wall macromolecule metabolic process	18/5536	24/8191	0.294937	0.428594	GrapeMHv01_04g1274/GrapeMHv01_03g0346/GrapeMHv01_05g1583/GrapeMHv01_05g1352/GrapeMHv01_07g1820/GrapeMHv01_05g1576/GrapeMHv01_04g1278/GrapeMHv01_05g1587/GrapeMHv01_05g1578/GrapeMHv01_05g1591/GrapeMHv01_05g1574/GrapeMHv01_05g1590/GrapeMHv01_05g1592/GrapeMHv01_05g1584/GrapeMHv01_05g1589/GrapeMHv01_05g0100/GrapeMHv01_05g1588/GrapeMHv01_04g1279	GrapeMHv01_04g1274/GrapeMHv01_03g0346/GrapeMHv01_05g1583/GrapeMHv01_05g1352/GrapeMHv01_07g1820/GrapeMHv01_05g1576/GrapeMHv01_04g1278/GrapeMHv01_05g1587/GrapeMHv01_05g1578/GrapeMHv01_05g1591/GrapeMHv01_05g1574/GrapeMHv01_05g1590/GrapeMHv01_05g1592/GrapeMHv01_05g1584/GrapeMHv01_05g1589/GrapeMHv01_05g0100/GrapeMHv01_05g1588/GrapeMHv01_04g1279	18
BP	GO:0046348	amino sugar catabolic process	18/5536	24/8191	0.294937	0.428594	GrapeMHv01_04g1274/GrapeMHv01_03g0346/GrapeMHv01_05g1583/GrapeMHv01_05g1352/GrapeMHv01_07g1820/GrapeMHv01_05g1576/GrapeMHv01_04g1278/GrapeMHv01_05g1587/GrapeMHv01_05g1578/GrapeMHv01_05g1591/GrapeMHv01_05g1574/GrapeMHv01_05g1590/GrapeMHv01_05g1592/GrapeMHv01_05g1584/GrapeMHv01_05g1589/GrapeMHv01_05g0100/GrapeMHv01_05g1588/GrapeMHv01_04g1279	GrapeMHv01_04g1274/GrapeMHv01_03g0346/GrapeMHv01_05g1583/GrapeMHv01_05g1352/GrapeMHv01_07g1820/GrapeMHv01_05g1576/GrapeMHv01_04g1278/GrapeMHv01_05g1587/GrapeMHv01_05g1578/GrapeMHv01_05g1591/GrapeMHv01_05g1574/GrapeMHv01_05g1590/GrapeMHv01_05g1592/GrapeMHv01_05g1584/GrapeMHv01_05g1589/GrapeMHv01_05g0100/GrapeMHv01_05g1588/GrapeMHv01_04g1279	18
BP	GO:1901071	glucosamine-containing compound metabolic process	18/5536	24/8191	0.294937	0.428594	GrapeMHv01_04g1274/GrapeMHv01_03g0346/GrapeMHv01_05g1583/GrapeMHv01_05g1352/GrapeMHv01_07g1820/GrapeMHv01_05g1576/GrapeMHv01_04g1278/GrapeMHv01_05g1587/GrapeMHv01_05g1578/GrapeMHv01_05g1591/GrapeMHv01_05g1574/GrapeMHv01_05g1590/GrapeMHv01_05g1592/GrapeMHv01_05g1584/GrapeMHv01_05g1589/GrapeMHv01_05g0100/GrapeMHv01_05g1588/GrapeMHv01_04g1279	GrapeMHv01_04g1274/GrapeMHv01_03g0346/GrapeMHv01_05g1583/GrapeMHv01_05g1352/GrapeMHv01_07g1820/GrapeMHv01_05g1576/GrapeMHv01_04g1278/GrapeMHv01_05g1587/GrapeMHv01_05g1578/GrapeMHv01_05g1591/GrapeMHv01_05g1574/GrapeMHv01_05g1590/GrapeMHv01_05g1592/GrapeMHv01_05g1584/GrapeMHv01_05g1589/GrapeMHv01_05g0100/GrapeMHv01_05g1588/GrapeMHv01_04g1279	18
BP	GO:1901072	glucosamine-containing compound catabolic process	18/5536	24/8191	0.294937	0.428594	GrapeMHv01_04g1274/GrapeMHv01_03g0346/GrapeMHv01_05g1583/GrapeMHv01_05g1352/GrapeMHv01_07g1820/GrapeMHv01_05g1576/GrapeMHv01_04g1278/GrapeMHv01_05g1587/GrapeMHv01_05g1578/GrapeMHv01_05g1591/GrapeMHv01_05g1574/GrapeMHv01_05g1590/GrapeMHv01_05g1592/GrapeMHv01_05g1584/GrapeMHv01_05g1589/GrapeMHv01_05g0100/GrapeMHv01_05g1588/GrapeMHv01_04g1279	GrapeMHv01_04g1274/GrapeMHv01_03g0346/GrapeMHv01_05g1583/GrapeMHv01_05g1352/GrapeMHv01_07g1820/GrapeMHv01_05g1576/GrapeMHv01_04g1278/GrapeMHv01_05g1587/GrapeMHv01_05g1578/GrapeMHv01_05g1591/GrapeMHv01_05g1574/GrapeMHv01_05g1590/GrapeMHv01_05g1592/GrapeMHv01_05g1584/GrapeMHv01_05g1589/GrapeMHv01_05g0100/GrapeMHv01_05g1588/GrapeMHv01_04g1279	18
BP	GO:0007186	G-protein coupled receptor signaling pathway	13/5536	17/8191	0.308985	0.447656	GrapeMHv01_Sca0026/GrapeMHv01_11g1095/GrapeMHv01_17g1117/GrapeMHv01_04g0337/GrapeMHv01_07g0287/GrapeMHv01_05g0663/GrapeMHv01_12g0928/GrapeMHv01_17g0740/GrapeMHv01_12g0787/GrapeMHv01_19g0457/GrapeMHv01_02g1016/GrapeMHv01_07g0237/GrapeMHv01_12g0920	GrapeMHv01_Sca0026/GrapeMHv01_11g1095/GrapeMHv01_17g1117/GrapeMHv01_04g0337/GrapeMHv01_07g0287/GrapeMHv01_05g0663/GrapeMHv01_12g0928/GrapeMHv01_17g0740/GrapeMHv01_12g0787/GrapeMHv01_19g0457/GrapeMHv01_02g1016/GrapeMHv01_07g0237/GrapeMHv01_12g0920	13
BP	GO:0006576	cellular biogenic amine metabolic process	8/5536	10/8191	0.320977	0.462246	GrapeMHv01_11g0746/GrapeMHv01_14g0125/GrapeMHv01_03g0736/GrapeMHv01_01g1160/GrapeMHv01_03g0735/GrapeMHv01_14g1106/GrapeMHv01_17g0468/GrapeMHv01_13g0057	GrapeMHv01_11g0746/GrapeMHv01_14g0125/GrapeMHv01_03g0736/GrapeMHv01_01g1160/GrapeMHv01_03g0735/GrapeMHv01_14g1106/GrapeMHv01_17g0468/GrapeMHv01_13g0057	8
BP	GO:0044106	cellular amine metabolic process	8/5536	10/8191	0.320977	0.462246	GrapeMHv01_11g0746/GrapeMHv01_14g0125/GrapeMHv01_03g0736/GrapeMHv01_01g1160/GrapeMHv01_03g0735/GrapeMHv01_14g1106/GrapeMHv01_17g0468/GrapeMHv01_13g0057	GrapeMHv01_11g0746/GrapeMHv01_14g0125/GrapeMHv01_03g0736/GrapeMHv01_01g1160/GrapeMHv01_03g0735/GrapeMHv01_14g1106/GrapeMHv01_17g0468/GrapeMHv01_13g0057	8
[truncated: 581 more rows]

## Sheet: Table S6
Table S6 GO and KEGG analysis of co-expressed genes at half-véraison
GO analysis										KEGG analysis
Category	GOID	Description	GeneRatio	BgRatio	pvalue	padj	geneID	geneName	Count	KEGGID	Description	GeneRatio	BgRatio	pvalue	padj	geneID	geneName	keggID	Count
[truncated: 915 more rows]

## Sheet: Table S7
Table S7 GO enrichment of DEGs in different regions
ZZ vs ZZ_T										DZ vs DZ_T										LX vs LX_T										RZ vs RZ_T										RS vs RS_T
[truncated: 833 more rows]
[truncated: 21 more columns]

## Sheet: Table S8
Table S8 KEGG enrichment of DEGs in different regions
[truncated: 116 more rows]
[truncated: 13 more columns]

[truncated: 1 more sheets: Table S9]
